# Supplementary material for: Chlorido­{2-[(4-chloro­phen­yl)imino­meth­yl]pyridine-κ2N,N′}(η6-toluene)­ruthenium(II) hexa­fluoridophosphate
Source: IUCrdata. 2025 Mar 8;10(Pt 3):x250103. doi: 10.1107/S2414314625001038 (PMC11969398; doi:10.1107/S2414314625001038)
Supplement: Supplementary file 1 [file x-10-x250103-sup1.cif]

##############################################################################
#                                                                            #
# This CIF contains the data for a data article accepted for                 #
# publication in IUCrData. It conforms to the requirements of                #
# Notes for Authors for IUCrData, and has been                               #
# peer reviewed under the auspices of IUCrData.                              #
#                                                                            #
# Full details of the Crystallographic Information File format               #
# are given in the paper "The Crystallographic Information File (CIF):       #
# a New Standard Archive File for Crystallography" by S. R. Hall, F. H.      #
# Allen and I. D. Brown [Acta Cryst. (1991), A47, 655-685].                  #
#                                                                            #
# The current version of the core CIF dictionary is obtainable from          #
# ftp://ftp.iucr.org/pub/cif_core.dic.                                       #
#                                                                            #
# Software is freely available for graphical display of the structure(s)     #
# in this CIF. For information consult the CIF software page                 #
# http://www.iucr.org/resources/cif/software.                                #
#                                                                            #
# This file may be used for bona fide research purposes within the           #
# scientific community so long as proper attribution is given to the data    # 
# article from which it was obtained.                                        #
#                                                                            #
##############################################################################
data_I
_audit_creation_method
;
Olex2 1.5
(compiled 2024.02.16 svn.r378c4104 for OlexSys, GUI svn.r6928)
;
_journal_date_recd_electronic     2024-11-29
_journal_date_accepted     2025-02-05
_journal_name_full     'IUCrData'
_journal_year     2025
_journal_volume     10
_journal_issue      1
_journal_page_first     0
_journal_page_last     0
_journal_paper_category     HM
_journal_paper_doi     10.1107/S2414314625001038
_journal_coeditor_code     BH4091
_publ_contact_author_name     'Sizwe J. Zamisa'
_publ_contact_author_address
;
School of Chemistry and Physics
University of KwaZulu-Natal
Private Bag X54001
Durban, 4000
South Africa
;
_publ_contact_author_email     Zamisas@ukzn.ac.za
_publ_contact_author_fax     ?
_publ_contact_author_phone     ?
_publ_section_title
;\
Chlorido{2-[(4-chlorophenyl)iminomethyl]pyridine-\k^2^<i>N</i>,<i>N</i>'}\
(\h^6^-toluene)ruthenium(II) hexafluoridophosphate
;
loop_
    _publ_author_name
    _publ_author_footnote
    _publ_author_address
    "Gichumbi, Joel" .
;
School of Chemistry and Physics
University of KwaZulu-Natal
Private Bag X54001
Durban, 4000
South Africa
;
    "Friedrich, Holger B." .
;
School of Chemistry and Physics
University of KwaZulu-Natal
Private Bag X54001
Durban, 4000
South Africa
;
    "Zamisa, Sizwe J." .
;
School of Chemistry and Physics
University of KwaZulu-Natal
Private Bag X54001
Durban, 4000
South Africa
;
_publ_section_synopsis
;
The crystal structure of an arene ruthenium(II) complex bearing a bidentate
Schiff base ligand is reported.
;
_chemical_name_systematic
;\
Chlorido{2-[(4-chlorophenyl)iminomethyl]pyridine-\k^2^<i>N</i>,<i>N</i>'}\
(\h^6^-toluene)ruthenium(II) hexafluoridophosphate
;
_chemical_name_common     ?
_chemical_formula_moiety     'C19 H17 Cl2 N2 Ru +, F6 P -'
_chemical_formula_sum     'C19 H17 Cl2 F6 N2 P Ru'
_chemical_formula_iupac     '[Ru Cl (C7 H8) (C12 H9 Cl1 N2)] P F6'
_chemical_formula_weight     590.28
_chemical_melting_point     ?
_space_group_crystal_system     monoclinic
_space_group_name_H-M_alt     'P 21/c'
_space_group_name_Hall     '-P 2ybc'
loop_
    _space_group_symop_operation_xyz
    'x, y, z'
    '-x, y+1/2, -z+1/2'
    '-x, -y, -z'
    'x, -y-1/2, z-1/2'
_cell_length_a     15.4238(13)
_cell_length_b     16.1528(14)
_cell_length_c     18.2354(16)
_cell_angle_alpha     90
_cell_angle_beta     111.508(2)
_cell_angle_gamma     90
_cell_volume     4226.8(6)
_cell_formula_units_Z     8
_cell_measurement_reflns_used     5713
_cell_measurement_theta_min     2.40
_cell_measurement_theta_max     27.78
_cell_measurement_temperature     173(2)
_exptl_crystal_description     block
_exptl_crystal_colour     red
_exptl_crystal_size_max     0.14
_exptl_crystal_size_mid     0.11
_exptl_crystal_size_min     0.09
_exptl_crystal_density_diffrn     1.855
_exptl_crystal_density_meas     ?
_exptl_crystal_density_method     ?
_exptl_crystal_F_000     2336
_exptl_absorpt_coefficient_mu     1.132
_exptl_absorpt_correction_type     multi-scan
_exptl_absorpt_process_details
;
(SADABS; Krause <i>et al.</i>,  2015)
;
_exptl_absorpt_correction_T_min     0.920
_exptl_absorpt_correction_T_max     1.000
_diffrn_ambient_temperature     173.15
_diffrn_source     'fine-focus sealed tube'
_diffrn_radiation_type     MoK\a
_diffrn_radiation_wavelength     0.71073
_diffrn_radiation_monochromator     'mirror optics'
_diffrn_measurement_device_type     'Bruker Kappa Duo APEXII Diffractometer'
_diffrn_measurement_device     'three-circle diffractometer'
_diffrn_measurement_method     '\w and \f scans'
_diffrn_detector     'Bruker APEX2 area detector'
_diffrn_detector_area_resol_mean     7.9
_diffrn_reflns_number     74571
_diffrn_reflns_av_R_equivalents     0.0802
_diffrn_reflns_av_unetI/netI     0.0495
_diffrn_reflns_theta_min     1.419
_diffrn_reflns_theta_max     28.001
_diffrn_reflns_theta_full     25.242
_diffrn_measured_fraction_theta_max     0.999
_diffrn_measured_fraction_theta_full     1.000
_diffrn_reflns_limit_h_min     -20
_diffrn_reflns_limit_h_max     20
_diffrn_reflns_limit_k_min     -21
_diffrn_reflns_limit_k_max     21
_diffrn_reflns_limit_l_min     -24
_diffrn_reflns_limit_l_max     24
_diffrn_radiation_probe     x-ray
_refine_special_details     ?
_reflns_number_total     10189
_reflns_number_gt     7517
_reflns_threshold_expression     'I > 2\s(I)'
_refine_ls_structure_factor_coef     Fsqd
_refine_ls_matrix_type     full
_refine_ls_R_factor_all     0.0603
_refine_ls_R_factor_gt     0.0381
_refine_ls_wR_factor_gt     0.0795
_refine_ls_wR_factor_ref     0.0891
_refine_ls_goodness_of_fit_ref     1.031
_refine_ls_restrained_S_all     1.068
_refine_ls_number_reflns     10189
_refine_ls_number_parameters     616
_refine_ls_number_restraints     157
_refine_ls_hydrogen_treatment     constr
_refine_ls_weighting_scheme     calc
_refine_ls_weighting_details
              'w=1/[\s^2^(Fo^2^)+(0.0305P)^2^+2.7890P] where P=(Fo^2^+2Fc^2^)/3'
_atom_sites_solution_hydrogens     geom
_atom_sites_solution_primary     direct
_atom_sites_solution_secondary     difmap
_refine_ls_shift/su_max     0.001
_refine_ls_shift/su_mean     0.000
_refine_diff_density_max     0.746
_refine_diff_density_min     -0.639
_refine_ls_extinction_method     none
_refine_ls_extinction_coef     .
loop_
    _atom_type_symbol
    _atom_type_description
    _atom_type_scat_dispersion_real
    _atom_type_scat_dispersion_imag
    _atom_type_scat_source
    'C' 'C' 0.0033 0.0016
                         'International Tables Vol C Tables 4.2.6.8 and 6.1.1.4'
    'H' 'H' 0.0000 0.0000
                         'International Tables Vol C Tables 4.2.6.8 and 6.1.1.4'
    'Cl' 'Cl' 0.1484 0.1585
                         'International Tables Vol C Tables 4.2.6.8 and 6.1.1.4'
    'F' 'F' 0.0171 0.0103
                         'International Tables Vol C Tables 4.2.6.8 and 6.1.1.4'
    'N' 'N' 0.0061 0.0033
                         'International Tables Vol C Tables 4.2.6.8 and 6.1.1.4'
    'P' 'P' 0.1023 0.0942
                         'International Tables Vol C Tables 4.2.6.8 and 6.1.1.4'
    'Ru' 'Ru' -1.2594 0.8363
                         'International Tables Vol C Tables 4.2.6.8 and 6.1.1.4'
_computing_data_collection
;
SAINT (Bruker, 2010)
;
_computing_cell_refinement
;
APEX2 (Bruker, 2010)
;
_computing_data_reduction
;
SAINT (Bruker, 2010)
;
_computing_structure_solution
;
ShelXS2013 (Sheldrick, 2008)
;
_computing_structure_refinement
;
<i>SHELXL2018/3</i> (Sheldrick, 2015)
;
_computing_molecular_graphics
;
Olex2 1.5 (Dolomanov <i>et al.</i>,  2009)
;
_computing_publication_material
;
Olex2 1.5 (Dolomanov <i>et al.</i>,  2009)
;
loop_
    _atom_site_type_symbol
    _atom_site_label
    _atom_site_fract_x
    _atom_site_fract_y
    _atom_site_fract_z
    _atom_site_U_iso_or_equiv
    _atom_site_adp_type
    _atom_site_calc_flag
    _atom_site_occupancy
    _atom_site_disorder_assembly
    _atom_site_disorder_group
    F F7A 0.0628(9) 0.6670(7) 0.2924(7) 0.111(4) Uani d 0.417(6) A 2
    F F9A -0.0682(9) 0.5980(9) 0.2756(8) 0.104(4) Uani d 0.417(6) A 2
    F F10A 0.0691(11) 0.6026(9) 0.1885(10) 0.121(4) Uani d 0.417(6) A 2
    Ru Ru1A 0.16363(2) 0.84822(2) 0.06950(2) 0.01747(7) Uani d 1 . .
    Cl Cl1A 0.30832(5) 0.85330(5) 0.05113(5) 0.02794(18) Uani d 1 . .
    Cl Cl2A 0.42931(7) 0.88497(6) 0.49474(5) 0.0417(2) Uani d 1 . .
    P P1A 0.00425(6) 0.60271(6) 0.23620(5) 0.0278(2) Uani d 1 . .
    F F1A 0.0904(4) 0.6283(5) 0.3134(3) 0.069(2) Uani d 0.583(6) A 1
    F F2A -0.0806(3) 0.5824(5) 0.1594(3) 0.080(2) Uani d 0.583(6) A 1
    F F3A -0.0482(5) 0.5694(4) 0.2904(4) 0.0562(19) Uani d 0.583(6) A 1
    F F4A 0.0639(6) 0.6429(4) 0.1896(6) 0.0697(19) Uani d 0.583(6) A 1
    F F5A 0.0485(4) 0.5176(3) 0.2322(5) 0.0749(19) Uani d 0.583(6) A 1
    F F6A -0.0379(4) 0.6917(3) 0.2413(5) 0.0744(19) Uani d 0.583(6) A 1
    F F8A -0.0559(9) 0.5347(6) 0.1813(6) 0.147(5) Uani d 0.417(6) A 2
    F F11A 0.0598(5) 0.5324(5) 0.2940(6) 0.085(3) Uani d 0.417(6) A 2
    F F12A -0.0563(5) 0.6677(5) 0.1767(5) 0.066(2) Uani d 0.417(6) A 2
    N N1A 0.14963(17) 0.73032(16) 0.02050(15) 0.0226(6) Uani d 1 . .
    N N2A 0.23222(17) 0.77288(16) 0.16674(14) 0.0201(5) Uani d 1 . .
    C C1A 0.1114(2) 0.7115(2) -0.05628(19) 0.0270(7) Uani d 1 . .
    H H1A 0.089573 0.754995 -0.093628 0.032 Uiso calc 1 . .
    C C2A 0.1028(2) 0.6307(2) -0.0826(2) 0.0347(9) Uani d 1 . .
    H H2A 0.075011 0.619271 -0.137443 0.042 Uiso calc 1 . .
    C C3A 0.1343(3) 0.5667(2) -0.0299(2) 0.0391(9) Uani d 1 . .
    H H3A 0.127392 0.510838 -0.047319 0.047 Uiso calc 1 . .
    C C4A 0.1766(2) 0.5858(2) 0.0495(2) 0.0359(9) Uani d 1 . .
    H H4A 0.199729 0.543025 0.087521 0.043 Uiso calc 1 . .
    C C5A 0.1845(2) 0.6677(2) 0.07264(19) 0.0249(7) Uani d 1 . .
    C C6A 0.2307(2) 0.6952(2) 0.15299(18) 0.0237(7) Uani d 1 . .
    H H6A 0.259010 0.656724 0.194301 0.028 Uiso calc 1 . .
    C C7A 0.2788(2) 0.80110(19) 0.24635(17) 0.0214(7) Uani d 1 . .
    C C8A 0.3353(2) 0.8706(2) 0.26042(19) 0.0259(7) Uani d 1 . .
    H H8A 0.342276 0.899942 0.217768 0.031 Uiso calc 1 . .
    C C9A 0.3813(2) 0.8969(2) 0.33707(19) 0.0278(8) Uani d 1 . .
    H H9A 0.420825 0.944006 0.347691 0.033 Uiso calc 1 . .
    C C10A 0.3691(2) 0.8539(2) 0.39808(19) 0.0290(8) Uani d 1 . .
    C C11A 0.3109(2) 0.7859(2) 0.38443(18) 0.0274(7) Uani d 1 . .
    H H11A 0.302389 0.757847 0.427085 0.033 Uiso calc 1 . .
    C C12A 0.2653(2) 0.7594(2) 0.30787(18) 0.0255(7) Uani d 1 . .
    H H12A 0.224835 0.712896 0.297361 0.031 Uiso calc 1 . .
    C C13A 0.0670(2) 0.8963(2) 0.12295(19) 0.0247(7) Uani d 1 . .
    C C14A 0.1374(2) 0.9567(2) 0.1308(2) 0.0284(8) Uani d 1 . .
    H H14A 0.172032 0.978788 0.181375 0.034 Uiso calc 1 . .
    C C15A 0.1563(2) 0.9837(2) 0.0660(2) 0.0339(8) Uani d 1 . .
    H H15A 0.204438 1.022983 0.072647 0.041 Uiso calc 1 . .
    C C16A 0.1036(2) 0.9527(2) -0.0104(2) 0.0335(9) Uani d 1 . .
    H H16A 0.115605 0.971601 -0.055072 0.040 Uiso calc 1 . .
    C C17A 0.0344(2) 0.8944(2) -0.01880(19) 0.0307(8) Uani d 1 . .
    H H17A -0.001061 0.873571 -0.069751 0.037 Uiso calc 1 . .
    C C18A 0.0157(2) 0.8654(2) 0.0470(2) 0.0267(7) Uani d 1 . .
    H H18A -0.031447 0.825121 0.040154 0.032 Uiso calc 1 . .
    C C19A 0.0494(3) 0.8646(3) 0.1933(2) 0.0419(10) Uani d 1 . .
    H H19A -0.000030 0.897490 0.201044 0.063 Uiso calc 1 . .
    H H19B 0.106536 0.869097 0.240177 0.063 Uiso calc 1 . .
    H H19C 0.029962 0.806506 0.184859 0.063 Uiso calc 1 . .
    Ru Ru1B 0.34307(2) 0.33543(2) 0.42690(2) 0.01810(7) Uani d 1 . .
    Cl Cl1B 0.19856(5) 0.36287(5) 0.44160(5) 0.02399(17) Uani d 1 . .
    Cl Cl2B 0.08970(7) 0.34750(6) 0.00329(5) 0.0395(2) Uani d 1 . .
    P P1B 0.49695(7) 0.10602(7) 0.25810(5) 0.0351(2) Uani d 1 . .
    F F1B 0.58410(18) 0.1183(2) 0.33663(13) 0.0728(9) Uani d 1 . .
    F F2B 0.40965(16) 0.09432(18) 0.17865(14) 0.0640(7) Uani d 1 . .
    F F3B 0.43110(17) 0.09712(17) 0.30747(15) 0.0632(7) Uani d 1 . .
    F F4B 0.56327(16) 0.11489(18) 0.20892(13) 0.0589(7) Uani d 1 . .
    F F5B 0.5138(2) 0.00892(16) 0.26382(17) 0.0713(8) Uani d 1 . .
    F F6B 0.4779(2) 0.20238(16) 0.25130(17) 0.0750(8) Uani d 1 . .
    N N1B 0.34625(17) 0.22625(16) 0.48847(15) 0.0223(6) Uani d 1 . .
    N N2B 0.27009(17) 0.25245(16) 0.33833(14) 0.0210(6) Uani d 1 . .
    C C1B 0.3824(2) 0.2166(2) 0.56678(18) 0.0272(7) Uani d 1 . .
    H H1B 0.406219 0.263764 0.599037 0.033 Uiso calc 1 . .
    C C2B 0.3863(2) 0.1406(2) 0.6023(2) 0.0322(8) Uani d 1 . .
    H H2B 0.412190 0.135867 0.658062 0.039 Uiso calc 1 . .
    C C3B 0.3524(2) 0.0713(2) 0.5561(2) 0.0350(9) Uani d 1 . .
    H H3B 0.357138 0.018036 0.579430 0.042 Uiso calc 1 . .
    C C4B 0.3113(2) 0.0812(2) 0.4752(2) 0.0334(8) Uani d 1 . .
    H H4B 0.285096 0.035139 0.442132 0.040 Uiso calc 1 . .
    C C5B 0.3090(2) 0.1591(2) 0.44323(19) 0.0244(7) Uani d 1 . .
    C C6B 0.2658(2) 0.1777(2) 0.35988(19) 0.0242(7) Uani d 1 . .
    H H6B 0.235425 0.135931 0.322651 0.029 Uiso calc 1 . .
    C C7B 0.2267(2) 0.2743(2) 0.25661(17) 0.0219(7) Uani d 1 . .
    C C8B 0.2354(2) 0.2238(2) 0.19851(18) 0.0271(7) Uani d 1 . .
    H H8B 0.270402 0.174009 0.212203 0.033 Uiso calc 1 . .
    C C9B 0.1927(2) 0.2464(2) 0.12023(19) 0.0302(8) Uani d 1 . .
    H H9B 0.197795 0.212221 0.079599 0.036 Uiso calc 1 . .
    C C10B 0.1430(2) 0.3191(2) 0.10210(18) 0.0279(7) Uani d 1 . .
    C C11B 0.1348(2) 0.3710(2) 0.15957(19) 0.0289(8) Uani d 1 . .
    H H11B 0.100670 0.421212 0.145506 0.035 Uiso calc 1 . .
    C C12B 0.1772(2) 0.3484(2) 0.23805(19) 0.0258(7) Uani d 1 . .
    H H12B 0.172600 0.382963 0.278597 0.031 Uiso calc 1 . .
    C C13B 0.3619(2) 0.4668(2) 0.3996(2) 0.0283(8) Uani d 1 . .
    C C14B 0.3997(2) 0.4533(2) 0.4831(2) 0.0320(8) Uani d 1 . .
    H H14B 0.379411 0.486742 0.516654 0.038 Uiso calc 1 . .
    C C15B 0.4657(2) 0.3918(2) 0.5154(2) 0.0336(9) Uani d 1 . .
    H H15B 0.492026 0.384447 0.570915 0.040 Uiso calc 1 . .
    C C16B 0.4935(2) 0.3403(2) 0.4658(2) 0.0378(9) Uani d 1 . .
    H H16B 0.537474 0.297362 0.487839 0.045 Uiso calc 1 . .
    C C17B 0.4568(2) 0.3520(2) 0.3840(2) 0.0350(9) Uani d 1 . .
    H H17B 0.475427 0.317339 0.350349 0.042 Uiso calc 1 . .
    C C18B 0.3915(2) 0.4163(2) 0.3524(2) 0.0314(8) Uani d 1 . .
    H H18B 0.367249 0.425007 0.297038 0.038 Uiso calc 1 . .
    C C19B 0.2906(3) 0.5326(2) 0.3657(3) 0.0455(10) Uani d 1 . .
    H H19D 0.321157 0.586785 0.373632 0.068 Uiso calc 1 . .
    H H19E 0.245434 0.531547 0.392066 0.068 Uiso calc 1 . .
    H H19F 0.258181 0.522634 0.309193 0.068 Uiso calc 1 . .
loop_
    _atom_site_aniso_label
    _atom_site_aniso_U_11
    _atom_site_aniso_U_22
    _atom_site_aniso_U_33
    _atom_site_aniso_U_12
    _atom_site_aniso_U_13
    _atom_site_aniso_U_23
    F7A 0.128(8) 0.076(7) 0.089(7) -0.052(6) -0.006(6) -0.014(5)
    F9A 0.086(6) 0.160(10) 0.091(6) 0.053(6) 0.064(5) 0.082(6)
    F10A 0.128(7) 0.162(11) 0.125(7) 0.027(9) 0.109(5) 0.015(9)
    Ru1A 0.01686(12) 0.01832(13) 0.01865(13) 0.00269(10) 0.00819(10) 0.00200(9)
    Cl1A 0.0213(4) 0.0327(5) 0.0353(4) 0.0004(3) 0.0168(3) 0.0016(3)
    Cl2A 0.0528(6) 0.0424(6) 0.0227(4) 0.0067(4) 0.0054(4) -0.0047(4)
    P1A 0.0312(5) 0.0294(5) 0.0227(4) -0.0008(4) 0.0097(4) -0.0003(4)
    F1A 0.036(3) 0.110(6) 0.049(3) -0.008(3) 0.002(2) -0.016(3)
    F2A 0.049(3) 0.142(7) 0.034(3) -0.006(4) -0.003(2) -0.016(3)
    F3A 0.073(4) 0.060(4) 0.053(4) -0.021(3) 0.043(3) 0.006(3)
    F4A 0.087(4) 0.057(4) 0.097(4) -0.024(4) 0.071(3) -0.003(4)
    F5A 0.087(4) 0.030(3) 0.136(5) 0.011(2) 0.074(4) -0.006(3)
    F6A 0.073(3) 0.037(3) 0.132(5) 0.013(2) 0.059(4) 0.000(3)
    F8A 0.200(10) 0.059(6) 0.084(6) -0.030(6) -0.063(6) -0.015(5)
    F11A 0.064(4) 0.074(5) 0.091(6) 0.019(4) -0.002(4) 0.047(5)
    F12A 0.062(4) 0.065(5) 0.071(5) 0.016(4) 0.025(4) 0.044(4)
    N1A 0.0193(13) 0.0256(15) 0.0245(14) 0.0011(11) 0.0101(11) -0.0012(11)
    N2A 0.0189(13) 0.0205(14) 0.0221(13) 0.0011(10) 0.0091(10) 0.0025(10)
    C1A 0.0233(17) 0.033(2) 0.0277(17) -0.0008(14) 0.0127(14) -0.0047(14)
    C2A 0.0335(19) 0.041(2) 0.033(2) -0.0049(16) 0.0171(16) -0.0130(16)
    C3A 0.042(2) 0.029(2) 0.051(2) -0.0045(17) 0.0219(19) -0.0137(18)
    C4A 0.039(2) 0.026(2) 0.043(2) 0.0043(16) 0.0159(17) -0.0030(16)
    C5A 0.0262(16) 0.0197(17) 0.0306(18) 0.0037(13) 0.0126(14) -0.0011(13)
    C6A 0.0220(16) 0.0231(18) 0.0256(16) 0.0033(13) 0.0082(13) 0.0050(13)
    C7A 0.0189(15) 0.0229(17) 0.0195(15) 0.0040(12) 0.0038(12) 0.0025(12)
    C8A 0.0268(17) 0.0269(18) 0.0244(17) 0.0013(14) 0.0099(13) 0.0053(13)
    C9A 0.0252(17) 0.0258(19) 0.0279(17) -0.0018(14) 0.0043(14) 0.0008(14)
    C10A 0.0298(18) 0.033(2) 0.0202(16) 0.0092(15) 0.0049(14) 0.0003(14)
    C11A 0.0292(18) 0.031(2) 0.0227(17) 0.0065(15) 0.0106(14) 0.0072(14)
    C12A 0.0207(16) 0.0265(18) 0.0290(18) 0.0033(13) 0.0087(14) 0.0091(14)
    C13A 0.0249(16) 0.0234(18) 0.0314(18) 0.0127(13) 0.0168(14) 0.0064(14)
    C14A 0.0331(18) 0.0210(18) 0.0320(18) 0.0106(14) 0.0129(15) -0.0032(14)
    C15A 0.0315(19) 0.0193(18) 0.057(2) 0.0060(14) 0.0238(18) 0.0085(16)
    C16A 0.0354(19) 0.037(2) 0.036(2) 0.0184(16) 0.0221(16) 0.0180(16)
    C17A 0.0255(17) 0.040(2) 0.0224(17) 0.0134(15) 0.0042(14) 0.0037(15)
    C18A 0.0188(15) 0.0252(18) 0.0382(19) 0.0061(13) 0.0131(14) -0.0006(14)
    C19A 0.050(2) 0.048(3) 0.042(2) 0.0196(19) 0.0338(19) 0.0145(18)
    Ru1B 0.01450(12) 0.02020(14) 0.01910(13) -0.00135(10) 0.00555(9) 0.00131(10)
    Cl1B 0.0208(4) 0.0265(4) 0.0280(4) 0.0007(3) 0.0129(3) -0.0008(3)
    Cl2B 0.0491(5) 0.0455(6) 0.0210(4) -0.0067(4) 0.0095(4) 0.0034(4)
    P1B 0.0382(5) 0.0401(6) 0.0285(5) 0.0053(4) 0.0139(4) 0.0087(4)
    F1B 0.0568(16) 0.123(3) 0.0316(13) -0.0045(16) 0.0079(12) 0.0079(14)
    F2B 0.0480(15) 0.084(2) 0.0505(15) -0.0027(14) 0.0065(12) -0.0033(14)
    F3B 0.0657(17) 0.075(2) 0.0670(17) 0.0116(14) 0.0456(14) 0.0145(14)
    F4B 0.0522(15) 0.094(2) 0.0388(13) -0.0044(14) 0.0264(11) 0.0054(13)
    F5B 0.089(2) 0.0458(16) 0.094(2) 0.0224(14) 0.0500(17) 0.0178(14)
    F6B 0.107(2) 0.0399(16) 0.0815(19) 0.0105(15) 0.0385(17) 0.0116(14)
    N1B 0.0177(13) 0.0241(15) 0.0248(14) 0.0023(11) 0.0073(11) 0.0021(11)
    N2B 0.0170(13) 0.0255(15) 0.0214(13) 0.0008(11) 0.0080(10) -0.0028(11)
    C1B 0.0247(17) 0.032(2) 0.0254(17) 0.0039(14) 0.0096(14) 0.0047(14)
    C2B 0.0344(19) 0.035(2) 0.0295(18) 0.0101(16) 0.0139(15) 0.0133(15)
    C3B 0.036(2) 0.027(2) 0.046(2) 0.0075(16) 0.0194(17) 0.0152(16)
    C4B 0.035(2) 0.0229(19) 0.041(2) -0.0004(15) 0.0124(16) 0.0028(15)
    C5B 0.0207(15) 0.0223(18) 0.0307(18) 0.0007(13) 0.0099(13) 0.0020(13)
    C6B 0.0229(16) 0.0231(18) 0.0274(17) -0.0007(13) 0.0102(13) -0.0055(13)
    C7B 0.0175(15) 0.0257(18) 0.0219(16) -0.0027(13) 0.0063(12) -0.0017(13)
    C8B 0.0274(17) 0.0268(19) 0.0277(17) 0.0012(14) 0.0107(14) -0.0047(14)
    C9B 0.0313(18) 0.036(2) 0.0269(18) -0.0041(15) 0.0150(15) -0.0082(15)
    C10B 0.0272(17) 0.036(2) 0.0194(16) -0.0065(15) 0.0076(13) 0.0001(14)
    C11B 0.0252(17) 0.0296(19) 0.0281(18) 0.0003(14) 0.0053(14) 0.0020(14)
    C12B 0.0241(16) 0.0282(19) 0.0245(17) -0.0012(14) 0.0080(13) -0.0024(13)
    C13B 0.0196(16) 0.0222(18) 0.042(2) -0.0076(13) 0.0103(15) 0.0059(15)
    C14B 0.037(2) 0.0258(19) 0.0347(19) -0.0142(15) 0.0149(16) -0.0081(15)
    C15B 0.0251(18) 0.045(2) 0.0240(17) -0.0177(16) 0.0008(14) 0.0019(16)
    C16B 0.0135(15) 0.040(2) 0.056(2) -0.0026(15) 0.0083(16) 0.0157(18)
    C17B 0.0267(18) 0.038(2) 0.049(2) -0.0041(16) 0.0247(17) -0.0029(17)
    C18B 0.0298(18) 0.039(2) 0.0290(18) -0.0108(16) 0.0152(15) 0.0030(15)
    C19B 0.037(2) 0.026(2) 0.073(3) 0.0047(17) 0.019(2) 0.010(2)
_geom_special_details     ?
loop_
    _geom_bond_atom_site_label_1
    _geom_bond_atom_site_label_2
    _geom_bond_site_symmetry_2
    _geom_bond_distance
    _geom_bond_publ_flag
    F7A P1A . 1.505(8) ?
    F9A P1A . 1.536(10) ?
    F10A P1A . 1.548(10) ?
    Ru1A Cl1A . 2.3764(8) ?
    Ru1A N1A . 2.081(3) ?
    Ru1A N2A . 2.090(2) ?
    Ru1A C13A . 2.199(3) ?
    Ru1A C14A . 2.194(3) ?
    Ru1A C15A . 2.191(3) ?
    Ru1A C16A . 2.199(3) ?
    Ru1A C17A . 2.184(3) ?
    Ru1A C18A . 2.182(3) ?
    Cl2A C10A . 1.738(3) ?
    P1A F1A . 1.596(5) ?
    P1A F2A . 1.561(4) ?
    P1A F3A . 1.583(6) ?
    P1A F4A . 1.601(7) ?
    P1A F5A . 1.548(4) ?
    P1A F6A . 1.595(4) ?
    P1A F8A . 1.545(7) ?
    P1A F11A . 1.572(6) ?
    P1A F12A . 1.551(5) ?
    N1A C1A . 1.340(4) ?
    N1A C5A . 1.357(4) ?
    N2A C6A . 1.279(4) ?
    N2A C7A . 1.438(4) ?
    C1A H1A . 0.9500 ?
    C1A C2A . 1.381(5) ?
    C2A H2A . 0.9500 ?
    C2A C3A . 1.374(5) ?
    C3A H3A . 0.9500 ?
    C3A C4A . 1.387(5) ?
    C4A H4A . 0.9500 ?
    C4A C5A . 1.380(5) ?
    C5A C6A . 1.444(4) ?
    C6A H6A . 0.9500 ?
    C7A C8A . 1.387(4) ?
    C7A C12A . 1.388(4) ?
    C8A H8A . 0.9500 ?
    C8A C9A . 1.382(4) ?
    C9A H9A . 0.9500 ?
    C9A C10A . 1.381(5) ?
    C10A C11A . 1.382(5) ?
    C11A H11A . 0.9500 ?
    C11A C12A . 1.381(4) ?
    C12A H12A . 0.9500 ?
    C13A C14A . 1.427(5) ?
    C13A C18A . 1.410(4) ?
    C13A C19A . 1.497(5) ?
    C14A H14A . 0.9500 ?
    C14A C15A . 1.387(5) ?
    C15A H15A . 0.9500 ?
    C15A C16A . 1.421(5) ?
    C16A H16A . 0.9500 ?
    C16A C17A . 1.390(5) ?
    C17A H17A . 0.9500 ?
    C17A C18A . 1.413(5) ?
    C18A H18A . 0.9500 ?
    C19A H19A . 0.9800 ?
    C19A H19B . 0.9800 ?
    C19A H19C . 0.9800 ?
    Ru1B Cl1B . 2.3821(8) ?
    Ru1B N1B . 2.081(3) ?
    Ru1B N2B . 2.083(2) ?
    Ru1B C13B . 2.222(3) ?
    Ru1B C14B . 2.187(3) ?
    Ru1B C15B . 2.184(3) ?
    Ru1B C16B . 2.165(3) ?
    Ru1B C17B . 2.183(3) ?
    Ru1B C18B . 2.203(3) ?
    Cl2B C10B . 1.746(3) ?
    P1B F1B . 1.576(2) ?
    P1B F2B . 1.587(2) ?
    P1B F3B . 1.592(3) ?
    P1B F4B . 1.595(2) ?
    P1B F5B . 1.587(3) ?
    P1B F6B . 1.580(3) ?
    N1B C1B . 1.338(4) ?
    N1B C5B . 1.356(4) ?
    N2B C6B . 1.279(4) ?
    N2B C7B . 1.436(4) ?
    C1B H1B . 0.9500 ?
    C1B C2B . 1.379(5) ?
    C2B H2B . 0.9500 ?
    C2B C3B . 1.383(5) ?
    C3B H3B . 0.9500 ?
    C3B C4B . 1.386(5) ?
    C4B H4B . 0.9500 ?
    C4B C5B . 1.381(4) ?
    C5B C6B . 1.450(4) ?
    C6B H6B . 0.9500 ?
    C7B C8B . 1.382(4) ?
    C7B C12B . 1.393(4) ?
    C8B H8B . 0.9500 ?
    C8B C9B . 1.384(4) ?
    C9B H9B . 0.9500 ?
    C9B C10B . 1.375(5) ?
    C10B C11B . 1.383(5) ?
    C11B H11B . 0.9500 ?
    C11B C12B . 1.387(4) ?
    C12B H12B . 0.9500 ?
    C13B C14B . 1.433(5) ?
    C13B C18B . 1.379(5) ?
    C13B C19B . 1.491(5) ?
    C14B H14B . 0.9500 ?
    C14B C15B . 1.391(5) ?
    C15B H15B . 0.9500 ?
    C15B C16B . 1.407(5) ?
    C16B H16B . 0.9500 ?
    C16B C17B . 1.400(5) ?
    C17B H17B . 0.9500 ?
    C17B C18B . 1.415(5) ?
    C18B H18B . 0.9500 ?
    C19B H19D . 0.9800 ?
    C19B H19E . 0.9800 ?
    C19B H19F . 0.9800 ?
loop_
    _geom_angle_atom_site_label_1
    _geom_angle_atom_site_label_2
    _geom_angle_atom_site_label_3
    _geom_angle_site_symmetry_1
    _geom_angle_site_symmetry_3
    _geom_angle
    _geom_angle_publ_flag
    N1A Ru1A Cl1A . . 85.76(7) ?
    N1A Ru1A N2A . . 76.82(10) ?
    N1A Ru1A C13A . . 122.20(11) ?
    N1A Ru1A C14A . . 160.06(12) ?
    N1A Ru1A C15A . . 154.87(12) ?
    N1A Ru1A C16A . . 117.75(12) ?
    N1A Ru1A C17A . . 94.17(12) ?
    N1A Ru1A C18A . . 95.69(11) ?
    N2A Ru1A Cl1A . . 86.00(7) ?
    N2A Ru1A C13A . . 92.52(11) ?
    N2A Ru1A C14A . . 99.40(11) ?
    N2A Ru1A C15A . . 127.66(12) ?
    N2A Ru1A C16A . . 165.41(12) ?
    N2A Ru1A C17A . . 149.94(12) ?
    N2A Ru1A C18A . . 113.74(11) ?
    C13A Ru1A Cl1A . . 150.92(9) ?
    C14A Ru1A Cl1A . . 113.72(9) ?
    C14A Ru1A C13A . . 37.91(12) ?
    C14A Ru1A C16A . . 67.24(13) ?
    C15A Ru1A Cl1A . . 90.15(9) ?
    C15A Ru1A C13A . . 67.92(13) ?
    C15A Ru1A C14A . . 36.88(13) ?
    C15A Ru1A C16A . . 37.77(13) ?
    C16A Ru1A Cl1A . . 93.96(9) ?
    C16A Ru1A C13A . . 80.42(12) ?
    C17A Ru1A Cl1A . . 122.34(10) ?
    C17A Ru1A C13A . . 67.83(12) ?
    C17A Ru1A C14A . . 79.29(12) ?
    C17A Ru1A C15A . . 67.30(13) ?
    C17A Ru1A C16A . . 36.98(13) ?
    C18A Ru1A Cl1A . . 160.06(9) ?
    C18A Ru1A C13A . . 37.54(12) ?
    C18A Ru1A C14A . . 67.59(12) ?
    C18A Ru1A C15A . . 80.10(13) ?
    C18A Ru1A C16A . . 67.72(13) ?
    C18A Ru1A C17A . . 37.75(12) ?
    F7A P1A F9A . . 94.2(9) ?
    F7A P1A F10A . . 91.9(9) ?
    F7A P1A F8A . . 177.7(6) ?
    F7A P1A F11A . . 89.9(5) ?
    F7A P1A F12A . . 93.8(5) ?
    F9A P1A F10A . . 173.6(9) ?
    F9A P1A F8A . . 84.3(9) ?
    F9A P1A F11A . . 87.8(5) ?
    F9A P1A F12A . . 90.4(5) ?
    F10A P1A F11A . . 94.0(7) ?
    F10A P1A F12A . . 87.4(6) ?
    F1A P1A F4A . . 84.7(4) ?
    F2A P1A F1A . . 177.1(4) ?
    F2A P1A F3A . . 92.1(4) ?
    F2A P1A F4A . . 93.7(4) ?
    F2A P1A F6A . . 90.9(3) ?
    F3A P1A F1A . . 89.3(4) ?
    F3A P1A F4A . . 173.5(4) ?
    F3A P1A F6A . . 87.5(3) ?
    F5A P1A F1A . . 91.8(3) ?
    F5A P1A F2A . . 90.6(4) ?
    F5A P1A F3A . . 93.6(3) ?
    F5A P1A F4A . . 89.2(3) ?
    F5A P1A F6A . . 178.1(3) ?
    F6A P1A F1A . . 86.6(3) ?
    F6A P1A F4A . . 89.5(3) ?
    F8A P1A F10A . . 89.7(9) ?
    F8A P1A F11A . . 88.4(5) ?
    F8A P1A F12A . . 87.9(5) ?
    F12A P1A F11A . . 176.0(4) ?
    C1A N1A Ru1A . . 126.4(2) ?
    C1A N1A C5A . . 118.2(3) ?
    C5A N1A Ru1A . . 115.4(2) ?
    C6A N2A Ru1A . . 116.0(2) ?
    C6A N2A C7A . . 118.4(3) ?
    C7A N2A Ru1A . . 125.6(2) ?
    N1A C1A H1A . . 119.1 ?
    N1A C1A C2A . . 121.8(3) ?
    C2A C1A H1A . . 119.1 ?
    C1A C2A H2A . . 119.9 ?
    C3A C2A C1A . . 120.2(3) ?
    C3A C2A H2A . . 119.9 ?
    C2A C3A H3A . . 120.8 ?
    C2A C3A C4A . . 118.3(3) ?
    C4A C3A H3A . . 120.8 ?
    C3A C4A H4A . . 120.4 ?
    C5A C4A C3A . . 119.1(3) ?
    C5A C4A H4A . . 120.4 ?
    N1A C5A C4A . . 122.2(3) ?
    N1A C5A C6A . . 113.8(3) ?
    C4A C5A C6A . . 124.0(3) ?
    N2A C6A C5A . . 117.9(3) ?
    N2A C6A H6A . . 121.1 ?
    C5A C6A H6A . . 121.1 ?
    C8A C7A N2A . . 119.4(3) ?
    C8A C7A C12A . . 120.9(3) ?
    C12A C7A N2A . . 119.7(3) ?
    C7A C8A H8A . . 120.3 ?
    C9A C8A C7A . . 119.4(3) ?
    C9A C8A H8A . . 120.3 ?
    C8A C9A H9A . . 120.3 ?
    C10A C9A C8A . . 119.3(3) ?
    C10A C9A H9A . . 120.3 ?
    C9A C10A Cl2A . . 119.5(3) ?
    C9A C10A C11A . . 121.7(3) ?
    C11A C10A Cl2A . . 118.8(3) ?
    C10A C11A H11A . . 120.5 ?
    C12A C11A C10A . . 119.0(3) ?
    C12A C11A H11A . . 120.5 ?
    C7A C12A H12A . . 120.2 ?
    C11A C12A C7A . . 119.7(3) ?
    C11A C12A H12A . . 120.2 ?
    C14A C13A Ru1A . . 70.83(18) ?
    C14A C13A C19A . . 121.3(3) ?
    C18A C13A Ru1A . . 70.58(18) ?
    C18A C13A C14A . . 118.2(3) ?
    C18A C13A C19A . . 120.5(3) ?
    C19A C13A Ru1A . . 128.7(2) ?
    Ru1A C14A H14A . . 130.7 ?
    C13A C14A Ru1A . . 71.26(18) ?
    C13A C14A H14A . . 119.4 ?
    C15A C14A Ru1A . . 71.5(2) ?
    C15A C14A C13A . . 121.3(3) ?
    C15A C14A H14A . . 119.4 ?
    Ru1A C15A H15A . . 129.3 ?
    C14A C15A Ru1A . . 71.66(19) ?
    C14A C15A H15A . . 120.0 ?
    C14A C15A C16A . . 120.0(3) ?
    C16A C15A Ru1A . . 71.4(2) ?
    C16A C15A H15A . . 120.0 ?
    Ru1A C16A H16A . . 130.4 ?
    C15A C16A Ru1A . . 70.80(18) ?
    C15A C16A H16A . . 120.4 ?
    C17A C16A Ru1A . . 70.90(19) ?
    C17A C16A C15A . . 119.2(3) ?
    C17A C16A H16A . . 120.4 ?
    Ru1A C17A H17A . . 130.0 ?
    C16A C17A Ru1A . . 72.12(18) ?
    C16A C17A H17A . . 119.4 ?
    C16A C17A C18A . . 121.2(3) ?
    C18A C17A Ru1A . . 71.08(17) ?
    C18A C17A H17A . . 119.4 ?
    Ru1A C18A H18A . . 129.4 ?
    C13A C18A Ru1A . . 71.88(18) ?
    C13A C18A C17A . . 120.1(3) ?
    C13A C18A H18A . . 119.9 ?
    C17A C18A Ru1A . . 71.17(18) ?
    C17A C18A H18A . . 119.9 ?
    C13A C19A H19A . . 109.5 ?
    C13A C19A H19B . . 109.5 ?
    C13A C19A H19C . . 109.5 ?
    H19A C19A H19B . . 109.5 ?
    H19A C19A H19C . . 109.5 ?
    H19B C19A H19C . . 109.5 ?
    N1B Ru1B Cl1B . . 86.27(7) ?
    N1B Ru1B N2B . . 76.84(10) ?
    N1B Ru1B C13B . . 161.87(12) ?
    N1B Ru1B C14B . . 123.96(12) ?
    N1B Ru1B C15B . . 96.41(12) ?
    N1B Ru1B C16B . . 92.51(12) ?
    N1B Ru1B C17B . . 115.72(12) ?
    N1B Ru1B C18B . . 152.72(12) ?
    N2B Ru1B Cl1B . . 86.85(7) ?
    N2B Ru1B C13B . . 121.24(11) ?
    N2B Ru1B C14B . . 158.91(12) ?
    N2B Ru1B C15B . . 156.38(13) ?
    N2B Ru1B C16B . . 119.13(13) ?
    N2B Ru1B C17B . . 94.47(12) ?
    N2B Ru1B C18B . . 96.46(12) ?
    C13B Ru1B Cl1B . . 92.98(9) ?
    C14B Ru1B Cl1B . . 90.82(10) ?
    C14B Ru1B C13B . . 37.92(12) ?
    C14B Ru1B C18B . . 66.75(13) ?
    C15B Ru1B Cl1B . . 115.59(11) ?
    C15B Ru1B C13B . . 67.59(13) ?
    C15B Ru1B C14B . . 37.10(13) ?
    C15B Ru1B C18B . . 79.11(13) ?
    C16B Ru1B Cl1B . . 153.03(12) ?
    C16B Ru1B C13B . . 79.99(13) ?
    C16B Ru1B C14B . . 67.63(14) ?
    C16B Ru1B C15B . . 37.74(14) ?
    C16B Ru1B C17B . . 37.55(14) ?
    C16B Ru1B C18B . . 67.38(13) ?
    C17B Ru1B Cl1B . . 157.72(10) ?
    C17B Ru1B C13B . . 67.34(13) ?
    C17B Ru1B C14B . . 79.99(14) ?
    C17B Ru1B C15B . . 67.77(14) ?
    C17B Ru1B C18B . . 37.63(13) ?
    C18B Ru1B Cl1B . . 120.10(10) ?
    C18B Ru1B C13B . . 36.31(13) ?
    F1B P1B F2B . . 179.44(17) ?
    F1B P1B F3B . . 90.34(14) ?
    F1B P1B F4B . . 89.45(14) ?
    F1B P1B F5B . . 89.99(16) ?
    F1B P1B F6B . . 91.13(17) ?
    F2B P1B F3B . . 90.11(15) ?
    F2B P1B F4B . . 90.10(14) ?
    F2B P1B F5B . . 90.35(16) ?
    F3B P1B F4B . . 179.79(15) ?
    F5B P1B F3B . . 89.81(15) ?
    F5B P1B F4B . . 90.13(16) ?
    F6B P1B F2B . . 88.53(15) ?
    F6B P1B F3B . . 89.68(16) ?
    F6B P1B F4B . . 90.38(16) ?
    F6B P1B F5B . . 178.77(17) ?
    C1B N1B Ru1B . . 126.3(2) ?
    C1B N1B C5B . . 118.3(3) ?
    C5B N1B Ru1B . . 115.4(2) ?
    C6B N2B Ru1B . . 116.3(2) ?
    C6B N2B C7B . . 119.6(3) ?
    C7B N2B Ru1B . . 124.1(2) ?
    N1B C1B H1B . . 118.9 ?
    N1B C1B C2B . . 122.3(3) ?
    C2B C1B H1B . . 118.9 ?
    C1B C2B H2B . . 120.2 ?
    C1B C2B C3B . . 119.6(3) ?
    C3B C2B H2B . . 120.2 ?
    C2B C3B H3B . . 120.7 ?
    C2B C3B C4B . . 118.5(3) ?
    C4B C3B H3B . . 120.7 ?
    C3B C4B H4B . . 120.5 ?
    C5B C4B C3B . . 119.1(3) ?
    C5B C4B H4B . . 120.5 ?
    N1B C5B C4B . . 122.1(3) ?
    N1B C5B C6B . . 113.7(3) ?
    C4B C5B C6B . . 124.2(3) ?
    N2B C6B C5B . . 117.5(3) ?
    N2B C6B H6B . . 121.2 ?
    C5B C6B H6B . . 121.2 ?
    C8B C7B N2B . . 120.7(3) ?
    C8B C7B C12B . . 121.3(3) ?
    C12B C7B N2B . . 118.0(3) ?
    C7B C8B H8B . . 120.3 ?
    C7B C8B C9B . . 119.5(3) ?
    C9B C8B H8B . . 120.3 ?
    C8B C9B H9B . . 120.5 ?
    C10B C9B C8B . . 119.0(3) ?
    C10B C9B H9B . . 120.5 ?
    C9B C10B Cl2B . . 118.9(3) ?
    C9B C10B C11B . . 122.2(3) ?
    C11B C10B Cl2B . . 118.9(3) ?
    C10B C11B H11B . . 120.6 ?
    C10B C11B C12B . . 118.9(3) ?
    C12B C11B H11B . . 120.6 ?
    C7B C12B H12B . . 120.5 ?
    C11B C12B C7B . . 119.1(3) ?
    C11B C12B H12B . . 120.5 ?
    C14B C13B Ru1B . . 69.71(19) ?
    C14B C13B C19B . . 119.9(3) ?
    C18B C13B Ru1B . . 71.1(2) ?
    C18B C13B C14B . . 118.4(3) ?
    C18B C13B C19B . . 121.7(3) ?
    C19B C13B Ru1B . . 129.5(2) ?
    Ru1B C14B H14B . . 128.9 ?
    C13B C14B Ru1B . . 72.37(18) ?
    C13B C14B H14B . . 119.8 ?
    C15B C14B Ru1B . . 71.3(2) ?
    C15B C14B C13B . . 120.5(3) ?
    C15B C14B H14B . . 119.8 ?
    Ru1B C15B H15B . . 130.7 ?
    C14B C15B Ru1B . . 71.56(18) ?
    C14B C15B H15B . . 120.0 ?
    C14B C15B C16B . . 120.0(3) ?
    C16B C15B Ru1B . . 70.39(19) ?
    C16B C15B H15B . . 120.0 ?
    Ru1B C16B H16B . . 128.7 ?
    C15B C16B Ru1B . . 71.88(19) ?
    C15B C16B H16B . . 119.8 ?
    C17B C16B Ru1B . . 71.92(19) ?
    C17B C16B C15B . . 120.4(3) ?
    C17B C16B H16B . . 119.8 ?
    Ru1B C17B H17B . . 129.2 ?
    C16B C17B Ru1B . . 70.5(2) ?
    C16B C17B H17B . . 120.6 ?
    C16B C17B C18B . . 118.9(3) ?
    C18B C17B Ru1B . . 71.95(19) ?
    C18B C17B H17B . . 120.6 ?
    Ru1B C18B H18B . . 130.8 ?
    C13B C18B Ru1B . . 72.62(19) ?
    C13B C18B C17B . . 121.9(3) ?
    C13B C18B H18B . . 119.0 ?
    C17B C18B Ru1B . . 70.4(2) ?
    C17B C18B H18B . . 119.0 ?
    C13B C19B H19D . . 109.5 ?
    C13B C19B H19E . . 109.5 ?
    C13B C19B H19F . . 109.5 ?
    H19D C19B H19E . . 109.5 ?
    H19D C19B H19F . . 109.5 ?
    H19E C19B H19F . . 109.5 ?
loop_
    _geom_torsion_atom_site_label_1
    _geom_torsion_atom_site_label_2
    _geom_torsion_atom_site_label_3
    _geom_torsion_atom_site_label_4
    _geom_torsion_site_symmetry_1
    _geom_torsion_site_symmetry_2
    _geom_torsion_site_symmetry_3
    _geom_torsion_site_symmetry_4
    _geom_torsion
    _geom_torsion_publ_flag
    Ru1A N1A C1A C2A . . . . -177.9(2) ?
    Ru1A N1A C5A C4A . . . . 176.9(3) ?
    Ru1A N1A C5A C6A . . . . -3.7(4) ?
    Ru1A N2A C6A C5A . . . . 1.5(4) ?
    Ru1A N2A C7A C8A . . . . -43.7(4) ?
    Ru1A N2A C7A C12A . . . . 135.1(3) ?
    Ru1A C13A C14A C15A . . . . 53.2(3) ?
    Ru1A C13A C18A C17A . . . . -54.4(3) ?
    Ru1A C14A C15A C16A . . . . 54.6(3) ?
    Ru1A C15A C16A C17A . . . . 53.8(3) ?
    Ru1A C16A C17A C18A . . . . 53.6(3) ?
    Ru1A C17A C18A C13A . . . . 54.7(3) ?
    Cl2A C10A C11A C12A . . . . -177.9(2) ?
    N1A C1A C2A C3A . . . . -0.4(5) ?
    N1A C5A C6A N2A . . . . 1.5(4) ?
    N2A C7A C8A C9A . . . . -178.9(3) ?
    N2A C7A C12A C11A . . . . 179.2(3) ?
    C1A N1A C5A C4A . . . . -4.1(5) ?
    C1A N1A C5A C6A . . . . 175.3(3) ?
    C1A C2A C3A C4A . . . . -1.5(5) ?
    C2A C3A C4A C5A . . . . 0.7(5) ?
    C3A C4A C5A N1A . . . . 2.2(5) ?
    C3A C4A C5A C6A . . . . -177.1(3) ?
    C4A C5A C6A N2A . . . . -179.2(3) ?
    C5A N1A C1A C2A . . . . 3.2(5) ?
    C6A N2A C7A C8A . . . . 137.3(3) ?
    C6A N2A C7A C12A . . . . -43.9(4) ?
    C7A N2A C6A C5A . . . . -179.4(3) ?
    C7A C8A C9A C10A . . . . -0.8(5) ?
    C8A C7A C12A C11A . . . . -2.0(5) ?
    C8A C9A C10A Cl2A . . . . 178.2(3) ?
    C8A C9A C10A C11A . . . . -1.0(5) ?
    C9A C10A C11A C12A . . . . 1.3(5) ?
    C10A C11A C12A C7A . . . . 0.2(5) ?
    C12A C7A C8A C9A . . . . 2.3(5) ?
    C13A C14A C15A Ru1A . . . . -53.1(3) ?
    C13A C14A C15A C16A . . . . 1.5(5) ?
    C14A C13A C18A Ru1A . . . . 54.3(2) ?
    C14A C13A C18A C17A . . . . -0.1(4) ?
    C14A C15A C16A Ru1A . . . . -54.7(3) ?
    C14A C15A C16A C17A . . . . -0.9(5) ?
    C15A C16A C17A Ru1A . . . . -53.7(3) ?
    C15A C16A C17A C18A . . . . -0.1(5) ?
    C16A C17A C18A Ru1A . . . . -54.1(3) ?
    C16A C17A C18A C13A . . . . 0.7(5) ?
    C18A C13A C14A Ru1A . . . . -54.2(3) ?
    C18A C13A C14A C15A . . . . -1.0(5) ?
    C19A C13A C14A Ru1A . . . . 124.3(3) ?
    C19A C13A C14A C15A . . . . 177.5(3) ?
    C19A C13A C18A Ru1A . . . . -124.2(3) ?
    C19A C13A C18A C17A . . . . -178.6(3) ?
    Ru1B N1B C1B C2B . . . . -176.1(2) ?
    Ru1B N1B C5B C4B . . . . 175.8(3) ?
    Ru1B N1B C5B C6B . . . . -5.4(3) ?
    Ru1B N2B C6B C5B . . . . 2.0(4) ?
    Ru1B N2B C7B C8B . . . . 135.9(3) ?
    Ru1B N2B C7B C12B . . . . -43.0(4) ?
    Ru1B C13B C14B C15B . . . . 54.8(3) ?
    Ru1B C13B C18B C17B . . . . -52.5(3) ?
    Ru1B C14B C15B C16B . . . . 53.1(3) ?
    Ru1B C15B C16B C17B . . . . 55.2(3) ?
    Ru1B C16B C17B C18B . . . . 55.2(3) ?
    Ru1B C17B C18B C13B . . . . 53.5(3) ?
    Cl2B C10B C11B C12B . . . . -179.9(3) ?
    N1B C1B C2B C3B . . . . 0.3(5) ?
    N1B C5B C6B N2B . . . . 2.2(4) ?
    N2B C7B C8B C9B . . . . 179.9(3) ?
    N2B C7B C12B C11B . . . . 179.9(3) ?
    C1B N1B C5B C4B . . . . -3.1(5) ?
    C1B N1B C5B C6B . . . . 175.7(3) ?
    C1B C2B C3B C4B . . . . -2.9(5) ?
    C2B C3B C4B C5B . . . . 2.5(5) ?
    C3B C4B C5B N1B . . . . 0.5(5) ?
    C3B C4B C5B C6B . . . . -178.2(3) ?
    C4B C5B C6B N2B . . . . -178.9(3) ?
    C5B N1B C1B C2B . . . . 2.7(5) ?
    C6B N2B C7B C8B . . . . -43.3(4) ?
    C6B N2B C7B C12B . . . . 137.8(3) ?
    C7B N2B C6B C5B . . . . -178.7(3) ?
    C7B C8B C9B C10B . . . . 0.4(5) ?
    C8B C7B C12B C11B . . . . 1.0(5) ?
    C8B C9B C10B Cl2B . . . . 179.7(3) ?
    C8B C9B C10B C11B . . . . 0.7(5) ?
    C9B C10B C11B C12B . . . . -0.9(5) ?
    C10B C11B C12B C7B . . . . 0.0(5) ?
    C12B C7B C8B C9B . . . . -1.2(5) ?
    C13B C14B C15B Ru1B . . . . -55.3(3) ?
    C13B C14B C15B C16B . . . . -2.2(5) ?
    C14B C13B C18B Ru1B . . . . 53.0(3) ?
    C14B C13B C18B C17B . . . . 0.5(5) ?
    C14B C15B C16B Ru1B . . . . -53.6(3) ?
    C14B C15B C16B C17B . . . . 1.6(5) ?
    C15B C16B C17B Ru1B . . . . -55.2(3) ?
    C15B C16B C17B C18B . . . . 0.0(5) ?
    C16B C17B C18B Ru1B . . . . -54.5(3) ?
    C16B C17B C18B C13B . . . . -1.1(5) ?
    C18B C13B C14B Ru1B . . . . -53.7(3) ?
    C18B C13B C14B C15B . . . . 1.1(5) ?
    C19B C13B C14B Ru1B . . . . 124.7(3) ?
    C19B C13B C14B C15B . . . . 179.5(3) ?
    C19B C13B C18B Ru1B . . . . -125.3(3) ?
    C19B C13B C18B C17B . . . . -177.8(3) ?
loop_
    _geom_hbond_atom_site_label_D
    _geom_hbond_atom_site_label_H
    _geom_hbond_atom_site_label_A
    _geom_hbond_site_symmetry_A
    _geom_hbond_distance_DH
    _geom_hbond_distance_HA
    _geom_hbond_distance_DA
    _geom_hbond_angle_DHA
    _geom_hbond_publ_flag
    C1A H1A F7A 4_575 0.95 2.33 3.242(11) 160 yes
    C3A H3A F2A 3_565 0.95 2.43 3.261(8) 147 yes
    C19A H19A F11A 2 0.98 2.38 3.243(9) 146 yes
    C15B H15B F4B 4_566 0.95 2.35 3.292(4) 172 yes
_shelx_space_group_comment     ?
_shelx_estimated_absorpt_T_min     0.858
_shelx_estimated_absorpt_T_max     0.905
_shelx_hkl_file
;
   1   0   0   -0.01    0.03
   1   0   0    0.01    0.03
  -1   0   0    0.03    0.03
  -1   0   0    0.05    0.03
  -1   0   0   -0.06    0.03
   2   0   0    0.58    0.11
  -2   0   0    0.64    0.11
   2   0   0    0.85    0.18
   2   0   0    0.42    0.14
  -2   0   0    0.63    0.11
  -2   0   0    0.66    0.12
  -3   0   0    0.18    0.13
  -3   0   0    0.23    0.11
  -3   0   0    0.36    0.12
   3   0   0    0.24    0.12
   3   0   0    0.18    0.17
   3   0   0    0.14    0.16
  -4   0   0   73.61    3.18
  -4   0   0   74.37    3.22
  -4   0   0   74.60    3.17
   4   0   0   76.43    3.18
   4   0   0   71.73    3.45
   4   0   0   75.27    3.30
  -5   0   0    0.17    0.12
   5   0   0    0.24    0.14
   5   0   0    0.16    0.22
  -5   0   0    0.09    0.13
  -5   0   0    0.07    0.14
   5   0   0   -0.28    0.17
  -6   0   0   77.98    3.53
   6   0   0   79.47    3.69
  -6   0   0   81.90    3.52
   6   0   0   81.50    3.49
  -6   0   0   82.88    3.58
   7   0   0    4.89    0.43
  -7   0   0    4.38    0.48
  -7   0   0    5.20    0.55
   7   0   0    4.61    0.61
  -7   0   0    4.64    0.49
   8   0   0   14.33    0.80
   8   0   0   14.62    1.07
  -8   0   0   14.97    0.92
  -8   0   0   17.16    0.96
  -8   0   0   13.56    0.93
   9   0   0    2.88    0.32
   9   0   0    2.37    0.55
  -9   0   0    2.03    0.36
  -9   0   0    2.12    0.39
  -9   0   0    2.66    0.44
  10   0   0    5.28    0.83
 -10   0   0    8.41    0.83
  10   0   0    6.05    0.42
 -10   0   0    7.11    0.74
 -10   0   0    5.46    0.65
  11   0   0    1.41    0.49
  11   0   0    1.83    0.60
 -11   0   0    1.48    0.40
 -11   0   0    2.00    0.45
  12   0   0   52.10    3.08
 -12   0   0   50.94    2.70
  12   0   0   56.90    3.05
  13   0   0    1.11    0.55
  13   0   0    0.63    0.52
 -13   0   0    0.21    0.30
 -14   0   0    3.18    0.64
  14   0   0    3.68    0.93
  14   0   0    2.66    0.74
  15   0   0    2.07    0.72
  15   0   0    1.68    0.73
 -15   0   0    1.36    0.46
 -16   0   0    6.46    0.94
  16   0   0    6.33    1.25
  16   0   0    6.04    1.19
  17   0   0   -0.04    0.60
  17   0   0    0.76    0.71
 -17   0   0    1.01    0.46
  18   0   0    5.61    1.21
 -18   0   0    5.93    0.98
  18   0   0    4.59    1.22
   0  -1   0   -0.04    0.06
   0   1   0   -0.05    0.05
   1  -1   0    0.10    0.10
  -1  -1   0    0.04    0.09
   1  -1   0   -0.01    0.07
  -1  -1   0    0.14    0.10
   1  -1   0    0.06    0.07
   1   1   0    0.21    0.12
   1   1   0    0.11    0.09
  -1   1   0    0.21    0.09
  -1   1   0    0.22    0.08
  -2  -1   0  135.31    5.41
   2  -1   0  126.52    5.39
   2  -1   0  129.08    5.37
   2  -1   0  125.97    5.56
  -2  -1   0  129.37    5.35
   2   1   0  131.06    5.64
   2   1   0  128.73    5.39
  -2   1   0  126.45    5.38
  -2   1   0  132.59    5.34
  -3  -1   0    0.15    0.13
   3  -1   0    0.16    0.17
  -3  -1   0    0.07    0.11
   3  -1   0    0.06    0.11
  -3  -1   0    0.27    0.12
  -3   1   0   -0.15    0.08
   3   1   0   -0.09    0.16
  -3   1   0    0.08    0.11
  -3   1   0    0.01    0.09
   3   1   0    0.04    0.15
   3   1   0    0.19    0.12
  -4  -1   0   10.69    0.65
  -4  -1   0   11.85    0.66
   4  -1   0   12.51    0.63
   4  -1   0   11.72    0.74
  -4  -1   0   10.93    0.67
   4   1   0   11.89    0.65
  -4   1   0   12.02    0.65
  -4   1   0   12.18    0.64
   4   1   0   11.65    0.74
  -4   1   0   12.04    0.67
   4   1   0   11.28    0.81
  -5  -1   0    0.15    0.17
  -5  -1   0    0.62    0.19
   5  -1   0    1.12    0.20
  -5  -1   0    0.76    0.19
   5  -1   0    0.48    0.25
  -5  -1   0    1.06    0.23
  -5   1   0    0.79    0.19
   5   1   0    1.14    0.31
  -5   1   0    0.79    0.18
   5   1   0    0.59    0.18
  -5   1   0    0.80    0.21
   5   1   0    0.32    0.27
  -6  -1   0   30.61    1.49
   6  -1   0   29.45    1.33
   6  -1   0   30.89    1.42
  -6  -1   0   29.78    1.50
  -6  -1   0   30.09    1.52
   6  -1   0   31.11    1.63
  -6  -1   0   30.83    1.49
  -6   1   0   30.62    1.47
  -6   1   0   31.17    1.51
   6   1   0   30.42    1.45
  -6   1   0   27.83    1.46
   6   1   0   30.28    1.75
   6   1   0   29.44    1.61
   7  -1   0    0.56    0.12
   7  -1   0    0.90    0.20
  -7  -1   0    0.63    0.22
   7  -1   0    0.83    0.32
  -7  -1   0    0.83    0.25
  -7  -1   0    0.65    0.21
  -7   1   0    0.72    0.24
  -7   1   0    0.79    0.21
   7   1   0    1.14    0.22
  -7   1   0    0.58    0.23
   7   1   0    0.98    0.33
   8  -1   0  116.99    4.78
  -8  -1   0  113.09    4.99
  -8  -1   0  114.47    4.93
  -8  -1   0  102.17    4.91
   8  -1   0  109.90    5.12
   8   1   0  109.71    5.12
   8   1   0  114.27    4.83
  -8   1   0  115.23    4.90
  -8   1   0  110.01    4.91
  -8   1   0  116.46    4.99
   9  -1   0    4.95    0.39
  -9  -1   0    4.89    0.60
  -9  -1   0    5.73    0.67
   9  -1   0    5.55    0.78
  -9  -1   0    6.91    0.68
   9   1   0    4.30    0.74
  -9   1   0    6.17    0.66
   9   1   0    6.25    0.52
  -9   1   0    5.92    0.62
   9   1   0    5.16    0.76
  -9   1   0    4.64    0.56
 -10  -1   0    0.94    0.29
  10  -1   0    0.71    0.38
 -10  -1   0    0.93    0.32
  10  -1   0    0.54    0.14
 -10  -1   0    0.65    0.28
  10   1   0    0.79    0.45
  10   1   0    0.75    0.20
 -10   1   0    0.62    0.27
 -10   1   0    1.31    0.36
  10   1   0    0.74    0.42
 -10   1   0    0.99    0.28
  11  -1   0   -0.39    0.25
 -11  -1   0    0.95    0.35
 -11  -1   0    0.93    0.32
  11   1   0    0.74    0.42
  11   1   0    0.72    0.19
  11   1   0   -0.16    0.26
 -11   1   0    0.82    0.33
 -11   1   0    0.77    0.30
  12  -1   0    5.78    0.95
  12  -1   0    6.66    1.08
 -12  -1   0    7.32    0.83
  12   1   0    7.81    1.12
  12   1   0    7.25    1.03
 -12   1   0    7.67    0.85
  13  -1   0    0.44    0.50
 -13  -1   0    1.19    0.41
  13  -1   0    1.87    0.68
  13   1   0    0.74    0.49
  13   1   0    0.48    0.48
 -13   1   0    1.04    0.40
  14  -1   0   43.25    2.91
  14  -1   0   45.61    2.85
 -14  -1   0   43.35    2.50
  14   1   0   47.13    2.78
  14   1   0   45.50    2.82
  14   1   0   45.69    2.94
 -14   1   0   44.97    2.49
  15  -1   0    1.82    0.78
  15  -1   0    3.30    0.77
 -15  -1   0    3.28    0.68
  15  -1   0    1.98    0.78
  15   1   0    2.13    0.81
 -15   1   0    2.18    0.54
  15   1   0    2.89    0.76
  16  -1   0    7.18    1.26
  16  -1   0    8.78    1.44
 -16  -1   0    8.12    1.07
  16   1   0    6.09    1.28
  16   1   0   10.07    1.43
 -16   1   0    6.41    0.96
  17  -1   0    0.16    0.60
  17  -1   0    0.39    0.60
 -17  -1   0    0.76    0.48
  17   1   0    0.93    0.68
  17   1   0    0.05    0.48
 -17   1   0    0.48    0.41
  18  -1   0    3.89    1.26
 -18  -1   0    5.12    0.94
  18  -1   0    3.04    1.02
  18   1   0    5.10    1.23
  18   1   0    5.72    1.23
 -18   1   0    4.59    0.89
   0   2   0  101.28    4.32
   1  -2   0    0.10    0.12
  -1  -2   0   -0.10    0.06
  -1  -2   0   -0.05    0.11
  -1  -2   0   -0.13    0.11
   1  -2   0    0.11    0.12
  -1   2   0   -0.03    0.09
   1   2   0   -0.10    0.11
  -1   2   0   -0.04    0.10
   1   2   0    0.00    0.11
  -2  -2   0  180.31    7.39
   2  -2   0  170.67    7.34
   2  -2   0  180.15    7.36
   2  -2   0  167.66    7.59
  -2  -2   0  180.28    7.33
  -2   2   0  181.07    7.36
   2   2   0  167.91    7.27
   2   2   0  181.43    7.66
   2   2   0  182.90    7.38
  -2   2   0  174.57    7.29
   2   2   0  175.83    7.63
   3  -2   0    0.06    0.17
  -3  -2   0   -0.17    0.11
  -3  -2   0   -0.14    0.14
   3  -2   0    0.17    0.13
   3  -2   0   -0.17    0.10
   3   2   0    0.04    0.18
  -3   2   0   -0.05    0.10
  -3   2   0    0.00    0.11
   3   2   0   -0.08    0.13
   3   2   0    0.09    0.15
  -3   2   0    0.04    0.13
  -4  -2   0    5.42    0.49
   4  -2   0    4.64    0.39
  -4  -2   0    3.87    0.40
   4  -2   0    4.91    0.52
   4  -2   0    3.45    0.38
  -4  -2   0    4.55    0.41
  -4   2   0    3.58    0.36
   4   2   0    4.05    0.47
   4   2   0    3.78    0.52
  -4   2   0    4.76    0.40
   4   2   0    3.88    0.46
  -4   2   0    4.60    0.43
   4   2   0    4.21    0.41
  -5  -2   0    0.72    0.21
   5  -2   0    0.23    0.20
  -5  -2   0    0.17    0.18
  -5  -2   0    0.77    0.21
   5  -2   0    0.84    0.19
  -5   2   0    0.35    0.15
   5   2   0    0.38    0.25
   5   2   0    0.49    0.25
   5   2   0    0.52    0.24
   5   2   0    0.70    0.20
  -5   2   0    0.47    0.18
  -5   2   0    0.41    0.16
   6  -2   0   10.88    0.94
  -6  -2   0   10.25    0.71
  -6  -2   0    8.85    0.65
  -6  -2   0    8.54    0.65
   6  -2   0    9.40    0.57
  -6   2   0    8.63    0.64
   6   2   0    9.59    0.63
   6   2   0    8.49    0.90
   6   2   0    9.19    0.85
   6   2   0    8.48    0.83
  -6   2   0   10.50    0.64
  -6   2   0    9.96    0.64
   7  -2   0    3.53    0.35
   7  -2   0    3.14    0.56
  -7  -2   0    2.74    0.40
  -7  -2   0    2.51    0.39
  -7  -2   0    3.85    0.47
  -7  -2   0    3.06    0.45
  -7   2   0    3.09    0.39
   7   2   0    3.94    0.63
   7   2   0    3.50    0.42
   7   2   0    2.90    0.50
  -7   2   0    3.22    0.43
  -7   2   0    2.71    0.38
   7   2   0    3.70    0.59
   8  -2   0   -0.02    0.11
   8  -2   0    0.23    0.27
  -8  -2   0    0.22    0.18
  -8  -2   0   -0.07    0.15
   8  -2   0   -0.03    0.09
  -8  -2   0   -0.18    0.14
  -8  -2   0    0.16    0.20
   8   2   0    0.04    0.14
   8   2   0    0.18    0.25
  -8   2   0    0.06    0.15
  -8   2   0   -0.07    0.15
  -8   2   0   -0.14    0.18
   8   2   0   -0.33    0.18
   9  -2   0    2.29    0.23
   9  -2   0    2.73    0.29
  -9  -2   0    1.81    0.38
  -9  -2   0    2.37    0.46
   9  -2   0    1.78    0.49
  -9  -2   0    1.95    0.38
   9   2   0    2.12    0.33
  -9   2   0    2.13    0.43
   9   2   0    0.85    0.40
  -9   2   0    2.02    0.39
   9   2   0    3.11    0.59
  -9   2   0    2.20    0.39
 -10  -2   0    7.73    0.87
  10  -2   0    8.48    1.03
 -10  -2   0    8.49    0.89
 -10  -2   0    9.80    0.90
  10  -2   0    9.56    0.51
  10   2   0    9.21    1.12
  10   2   0    9.38    0.64
  10   2   0    9.18    1.10
 -10   2   0   11.52    0.96
 -10   2   0    9.82    0.88
 -10   2   0    9.79    0.92
  11  -2   0    1.56    0.52
 -11  -2   0    0.18    0.25
 -11  -2   0    1.21    0.39
  11   2   0    0.55    0.39
  11   2   0    1.05    0.23
 -11   2   0    1.01    0.33
  11   2   0    2.25    0.59
 -11   2   0    1.06    0.36
 -12  -2   0    3.46    0.60
  12  -2   0    3.68    0.80
  12   2   0    4.94    0.94
  12   2   0    2.01    0.61
 -12   2   0    4.55    0.66
  13  -2   0    0.63    0.47
  13  -2   0    0.75    0.55
 -13  -2   0    0.42    0.32
  13   2   0   -0.20    0.38
 -13   2   0    0.02    0.25
  13   2   0   -0.34    0.37
 -14  -2   0    0.62    0.38
  14  -2   0    0.80    0.50
  14  -2   0    0.12    0.44
 -14   2   0    0.02    0.31
  14   2   0    0.87    0.53
  14   2   0    0.73    0.60
 -15  -2   0   -0.47    0.26
  15  -2   0    0.33    0.57
  15  -2   0   -0.35    0.36
  15  -2   0    1.10    0.53
 -15   2   0   -0.02    0.29
  15   2   0   -0.63    0.35
  15   2   0    0.32    0.49
  16  -2   0    4.93    1.11
  16  -2   0    4.50    0.93
 -16  -2   0    4.43    0.84
  16  -2   0    2.57    0.92
  16   2   0    2.66    0.84
 -16   2   0    3.28    0.71
  16   2   0    3.47    0.87
 -17  -2   0   -0.14    0.35
  17  -2   0    0.08    0.52
  17  -2   0   -0.03    0.57
 -17   2   0    0.20    0.37
  17   2   0   -0.09    0.50
  17   2   0   -0.20    0.50
  18  -2   0    0.59    0.69
 -18  -2   0    1.62    0.61
  18  -2   0    1.89    0.95
  18   2   0    2.51    0.96
  18   2   0    0.93    0.76
 -18   2   0    0.64    0.48
   0  -3   0    0.01    0.15
   0  -3   0   -0.01    0.13
   0  -3   0   -0.23    0.14
   0   3   0   -0.12    0.08
   0   3   0   -0.14    0.13
   0   3   0   -0.24    0.15
   1  -3   0    9.83    0.61
  -1  -3   0    9.72    0.51
  -1  -3   0    8.74    0.60
  -1  -3   0    9.38    0.63
   1  -3   0    9.44    0.62
  -1   3   0   10.63    0.63
   1   3   0    9.89    0.60
   1   3   0   10.00    0.62
  -1   3   0    9.62    0.59
   1   3   0   10.24    0.59
   2  -3   0   12.31    0.68
   2  -3   0   10.79    0.71
   2  -3   0   11.07    0.70
  -2  -3   0   11.83    0.55
  -2  -3   0   11.53    0.71
  -2  -3   0   11.23    0.69
   2   3   0   11.15    0.68
  -2   3   0   10.95    0.68
  -2   3   0   11.03    0.66
   2   3   0   10.68    0.59
   2   3   0   11.76    0.72
   3  -3   0    6.67    0.53
   3  -3   0    6.77    0.50
  -3  -3   0    7.12    0.54
   3  -3   0    7.37    0.67
  -3  -3   0    7.27    0.54
   3   3   0    7.37    0.58
  -3   3   0    7.25    0.51
   3   3   0    6.39    0.48
   3   3   0    7.86    0.56
  -3   3   0    7.04    0.52
   3   3   0    6.52    0.65
   4  -3   0    0.16    0.21
   4  -3   0    0.19    0.16
  -4  -3   0    0.15    0.21
  -4  -3   0    0.05    0.16
   4  -3   0   -0.09    0.13
   4   3   0    0.10    0.18
  -4   3   0   -0.12    0.13
   4   3   0    0.27    0.23
  -4   3   0    0.16    0.16
  -4   3   0    0.08    0.14
   4   3   0    0.33    0.20
   5  -3   0    0.25    0.23
   5  -3   0    0.03    0.14
   5  -3   0   -0.12    0.11
  -5  -3   0    0.34    0.21
  -5  -3   0   -0.06    0.15
  -5   3   0    0.09    0.13
   5   3   0    0.15    0.22
  -5   3   0    0.08    0.14
   5   3   0    0.22    0.18
  -5   3   0    0.01    0.15
   5   3   0    0.34    0.22
   6  -3   0    0.16    0.16
  -6  -3   0   -0.23    0.13
   6  -3   0    0.24    0.23
   6  -3   0   -0.11    0.12
  -6  -3   0    0.03    0.18
  -6  -3   0   -0.03    0.16
   6   3   0    0.09    0.21
  -6   3   0    0.02    0.13
  -6   3   0   -0.14    0.13
  -6   3   0   -0.12    0.16
   6   3   0   -0.09    0.19
   6   3   0   -0.07    0.22
   6   3   0   -0.09    0.15
   7  -3   0    5.01    0.68
  -7  -3   0    4.27    0.55
  -7  -3   0    5.58    0.64
  -7  -3   0    6.12    0.64
   7  -3   0    6.31    0.46
  -7   3   0    6.03    0.61
  -7   3   0    5.68    0.57
   7   3   0    4.86    0.67
   7   3   0    5.96    0.74
  -7   3   0    5.68    0.60
   7   3   0    5.51    0.76
   7   3   0    5.80    0.58
   8  -3   0    7.14    0.49
   8  -3   0    5.90    0.79
  -8  -3   0    6.87    0.75
  -8  -3   0    7.82    0.74
  -8  -3   0    7.12    0.74
   8   3   0    7.22    0.85
  -8   3   0    7.14    0.67
   8   3   0    6.37    0.81
   8   3   0    5.84    0.88
   8   3   0    6.97    0.64
  -8   3   0    6.20    0.64
  -8   3   0    7.87    0.75
   9  -3   0    0.42    0.17
  -9  -3   0    0.94    0.30
  -9  -3   0    1.00    0.30
   9  -3   0    0.51    0.17
   9  -3   0    0.67    0.37
  -9  -3   0    0.70    0.30
  -9  -3   0    0.54    0.26
   9   3   0    0.38    0.33
  -9   3   0    0.50    0.24
   9   3   0    0.38    0.30
   9   3   0    0.71    0.23
  -9   3   0    0.86    0.30
  -9   3   0    0.15    0.19
  10  -3   0    0.19    0.11
 -10  -3   0    0.50    0.29
 -10  -3   0    0.16    0.29
  10  -3   0   -0.04    0.32
  10   3   0    0.60    0.23
 -10   3   0    0.29    0.23
 -10   3   0    0.46    0.28
  10   3   0    0.43    0.41
 -10   3   0   -0.05    0.21
  10   3   0    0.19    0.34
 -11  -3   0    2.66    0.56
  11  -3   0    3.42    0.75
 -11  -3   0    1.86    0.45
  11   3   0    2.27    0.36
  11   3   0    2.97    0.68
  11   3   0    2.60    0.67
 -11   3   0    2.65    0.48
 -11   3   0    2.02    0.47
 -12  -3   0    1.26    0.45
  12  -3   0    0.90    0.52
 -12  -3   0    0.51    0.38
  12   3   0    0.55    0.48
  12   3   0    1.25    0.53
 -12   3   0    1.70    0.45
 -13  -3   0    0.09    0.32
  13  -3   0    0.83    0.51
  13   3   0   -0.22    0.45
 -13   3   0    0.08    0.27
  13   3   0    1.13    0.55
  14  -3   0    2.54    0.78
  14  -3   0    3.24    0.78
  14  -3   0    2.90    0.78
 -14  -3   0    3.13    0.64
  14   3   0    1.69    0.69
 -14   3   0    2.04    0.56
  14   3   0    2.25    0.74
  15  -3   0    0.89    0.56
 -15  -3   0    0.13    0.38
  15  -3   0   -0.06    0.48
  15  -3   0   -0.01    0.39
  15   3   0    0.37    0.49
 -15   3   0   -0.10    0.30
  15   3   0    0.31    0.50
 -16  -3   0    0.68    0.47
  16  -3   0    0.64    0.55
  16  -3   0    0.67    0.61
  16  -3   0    0.47    0.51
 -16   3   0    0.46    0.42
  16   3   0    0.58    0.57
  16   3   0    0.72    0.65
  17  -3   0    0.00    0.53
  17  -3   0    0.52    0.50
  17  -3   0    0.39    0.62
 -17  -3   0   -0.53    0.31
  17   3   0    0.29    0.57
  17   3   0   -0.51    0.55
 -17   3   0    0.10    0.37
  18  -3   0   -0.06    0.56
 -18  -3   0    0.04    0.39
  18  -3   0   -0.58    0.53
  18   3   0   -0.76    0.48
  18   3   0    0.82    0.70
 -18   3   0    0.51    0.43
   0  -4   0  699.28   28.90
   0  -4   0  698.65   28.86
   0  -4   0  671.51   28.66
   0   4   0  706.23   29.96
   0   4   0  710.70   28.90
   0   4   0  723.40   28.68
  -1  -4   0    0.50    0.22
  -1  -4   0    0.10    0.13
   1  -4   0    0.40    0.21
  -1  -4   0    0.16    0.18
   1  -4   0    0.30    0.20
  -1   4   0    0.24    0.18
   1   4   0    0.27    0.16
  -1   4   0    0.20    0.20
   1   4   0    0.03    0.17
   1   4   0    0.03    0.19
  -2  -4   0   80.34    3.54
   2  -4   0   77.04    3.52
  -2  -4   0   82.78    3.39
  -2  -4   0   84.78    3.60
   2  -4   0   74.01    3.64
  -2   4   0   82.87    3.51
   2   4   0   78.40    3.63
  -2   4   0   80.10    3.55
   2   4   0   77.37    3.55
  -3  -4   0    0.15    0.20
   3  -4   0   -0.10    0.15
   3  -4   0   -0.08    0.15
   3  -4   0    0.02    0.18
  -3  -4   0   -0.04    0.16
  -3   4   0   -0.21    0.16
   3   4   0    0.21    0.20
   3   4   0    0.03    0.17
   3   4   0   -0.09    0.16
   3   4   0    0.05    0.13
  -3   4   0    0.10    0.16
   4  -4   0   50.11    2.51
   4  -4   0   51.80    2.41
   4  -4   0   49.18    2.50
  -4  -4   0   55.12    2.52
  -4  -4   0   54.47    2.48
   4   4   0   51.40    2.38
   4   4   0   53.22    2.59
  -4   4   0   51.34    2.41
  -4   4   0   54.87    2.42
   4   4   0   52.25    2.47
   4   4   0   52.40    2.62
   5  -4   0    8.63    0.66
   5  -4   0    7.86    0.79
  -5  -4   0    9.42    0.69
  -5  -4   0    9.89    0.86
   5  -4   0    8.81    0.62
  -5   4   0    9.26    0.63
  -5   4   0    7.82    0.70
   5   4   0    9.97    0.95
  -5   4   0    7.23    0.66
   5   4   0    7.74    0.71
   5   4   0    9.34    0.67
   6  -4   0   34.59    1.86
   6  -4   0   33.50    1.65
   6  -4   0   31.93    1.76
  -6  -4   0   33.34    1.75
  -6  -4   0   34.28    1.79
   6   4   0   32.57    1.75
  -6   4   0   32.95    1.69
  -6   4   0   35.78    1.71
   6   4   0   35.74    1.98
   6   4   0   31.99    1.71
  -6   4   0   33.39    1.73
  -7  -4   0    1.45    0.33
  -7  -4   0    1.10    0.30
  -7  -4   0    0.88    0.29
   7  -4   0    1.01    0.38
   7  -4   0    0.96    0.24
   7  -4   0    0.44    0.23
  -7   4   0    0.93    0.27
   7   4   0    1.66    0.47
  -7   4   0    1.39    0.34
   7   4   0    1.31    0.31
   7   4   0    0.52    0.28
   7   4   0    1.11    0.39
  -7   4   0    0.58    0.24
   8  -4   0   47.90    2.19
  -8  -4   0   44.77    2.43
  -8  -4   0   46.15    2.39
   8  -4   0   46.20    2.51
  -8  -4   0   48.52    2.38
  -8   4   0   51.47    2.41
  -8   4   0   42.81    2.30
   8   4   0   47.77    2.71
   8   4   0   48.17    2.50
   8   4   0   48.18    2.53
  -8   4   0   50.82    2.34
   8   4   0   45.81    2.31
   9  -4   0    0.03    0.32
  -9  -4   0    0.33    0.30
  -9  -4   0    0.36    0.24
  -9  -4   0   -0.06    0.18
   9  -4   0    0.06    0.16
   9   4   0    0.03    0.26
  -9   4   0    0.11    0.18
   9   4   0    0.54    0.35
  -9   4   0    0.06    0.22
  -9   4   0    0.24    0.21
   9   4   0   -0.22    0.17
  10  -4   0    0.62    0.43
 -10  -4   0    0.67    0.34
  10  -4   0    1.33    0.22
 -10  -4   0    1.91    0.48
 -10  -4   0    0.85    0.36
 -10   4   0    0.94    0.32
 -10   4   0    1.51    0.42
  10   4   0    1.19    0.48
 -10   4   0    1.78    0.40
  10   4   0    1.98    0.53
  10   4   0    1.12    0.31
 -11  -4   0    3.14    0.57
  11  -4   0    2.70    0.65
 -11  -4   0    4.30    0.73
 -11   4   0    3.12    0.58
  11   4   0    2.70    0.65
  11   4   0    2.34    0.61
  11   4   0    2.77    0.44
 -11   4   0    2.32    0.51
 -12  -4   0   31.58    1.94
  12  -4   0   31.43    2.06
 -12  -4   0   27.68    1.80
 -12   4   0   27.58    1.74
  12   4   0   27.37    1.95
  12   4   0   29.66    2.05
  12   4   0   31.15    1.64
 -13  -4   0   -0.21    0.28
  13  -4   0   -0.41    0.36
  13   4   0   -0.34    0.32
 -13   4   0    0.22    0.29
  13   4   0    0.12    0.43
  14  -4   0   -0.02    0.49
  14  -4   0    0.19    0.46
  14  -4   0    0.44    0.45
 -14  -4   0    0.68    0.43
  14   4   0    0.48    0.54
  14   4   0    0.97    0.56
 -14   4   0    1.35    0.44
  15  -4   0    0.59    0.58
 -15  -4   0    1.24    0.47
  15  -4   0    1.19    0.70
  15  -4   0    1.28    0.59
 -15   4   0    0.21    0.34
  15   4   0    1.81    0.76
  15   4   0    1.09    0.62
  16  -4   0    0.49    0.59
  16  -4   0   -0.15    0.49
 -16  -4   0    0.07    0.40
  16  -4   0   -0.15    0.58
 -16   4   0    0.15    0.36
  16   4   0   -0.04    0.48
  16   4   0   -0.10    0.44
  17  -4   0   -0.46    0.45
  17  -4   0    0.58    0.72
  17  -4   0   -0.25    0.57
 -17  -4   0    0.04    0.39
  17   4   0    0.00    0.47
 -17   4   0    0.53    0.43
  17   4   0   -0.38    0.53
  18  -4   0    1.16    0.85
  18  -4   0    1.29    0.77
 -18  -4   0    1.62    0.63
  18   4   0    0.65    0.73
  18   4   0    0.88    0.70
 -18   4   0    0.57    0.47
   0  -5   0   -0.24    0.15
   0  -5   0   -0.25    0.17
   0  -5   0    0.20    0.22
   0  -5   0   -0.06    0.18
   0   5   0   -0.13    0.15
   0   5   0   -0.13    0.10
   0   5   0   -0.01    0.20
   1  -5   0    0.52    0.27
   1  -5   0    0.23    0.23
  -1  -5   0   -0.03    0.15
  -1  -5   0    0.26    0.20
  -1  -5   0    0.08    0.22
   1   5   0    0.13    0.16
  -1   5   0    0.11    0.20
  -1   5   0    0.19    0.23
   1   5   0    0.03    0.18
   1   5   0    0.56    0.25
  -1   5   0    0.05    0.09
   2  -5   0    0.09    0.20
  -2  -5   0    0.24    0.24
  -2  -5   0    0.19    0.15
  -2  -5   0   -0.05    0.19
   2  -5   0   -0.02    0.20
  -2   5   0    0.16    0.20
   2   5   0    0.02    0.18
   2   5   0    0.19    0.19
   2   5   0    0.37    0.21
  -2   5   0    0.08    0.19
  -3  -5   0    1.46    0.20
   3  -5   0    1.31    0.31
  -3  -5   0    1.69    0.38
   3  -5   0    1.44    0.32
  -3  -5   0    0.90    0.30
  -3   5   0    1.71    0.34
   3   5   0    1.36    0.34
  -3   5   0    1.83    0.33
   3   5   0    0.85    0.28
   3   5   0    0.83    0.26
  -4  -5   0   17.94    1.14
   4  -5   0   18.09    1.17
   4  -5   0   19.44    1.12
  -4  -5   0   18.14    1.17
   4  -5   0   20.41    1.22
   4   5   0   21.39    1.19
   4   5   0   19.04    1.04
  -4   5   0   19.99    1.16
   4   5   0   20.89    1.26
  -4   5   0   18.32    1.10
   4   5   0   20.25    1.25
   5  -5   0    0.82    0.28
   5  -5   0    0.36    0.27
  -5  -5   0    0.49    0.25
  -5  -5   0    0.58    0.29
   5  -5   0    0.74    0.24
  -5   5   0    0.56    0.21
   5   5   0    0.51    0.28
  -5   5   0    0.78    0.28
   5   5   0    0.75    0.25
   5   5   0    0.72    0.27
  -5   5   0    0.32    0.22
   6  -5   0    1.32    0.32
   6  -5   0    1.44    0.43
  -6  -5   0    1.99    0.40
   6  -5   0    1.89    0.35
  -6  -5   0    1.59    0.41
  -6   5   0    1.55    0.33
  -6   5   0    2.41    0.40
   6   5   0    1.84    0.49
  -6   5   0    2.20    0.39
   6   5   0    2.64    0.43
   6   5   0    1.97    0.39
   7  -5   0    2.31    0.42
   7  -5   0    1.60    0.46
   7  -5   0    2.59    0.38
  -7  -5   0    2.43    0.45
  -7  -5   0    2.48    0.49
  -7   5   0    2.56    0.43
  -7   5   0    2.55    0.44
  -7   5   0    1.65    0.35
   7   5   0    2.52    0.48
   7   5   0    1.76    0.50
   7   5   0    1.85    0.39
   8  -5   0   75.22    3.49
   8  -5   0   66.69    3.49
  -8  -5   0   74.28    3.41
   8  -5   0   70.61    3.20
  -8  -5   0   68.73    3.44
  -8  -5   0   66.71    3.38
  -8   5   0   70.09    3.32
   8   5   0   69.52    3.42
  -8   5   0   69.25    3.30
  -8   5   0   72.21    3.38
   8   5   0   72.40    3.53
   8   5   0   71.15    3.33
   8   5   0   71.61    3.75
  -9  -5   0    4.96    0.70
   9  -5   0    4.44    0.76
   9  -5   0    4.74    0.49
  -9  -5   0    4.05    0.64
   9   5   0    5.76    0.79
  -9   5   0    4.05    0.59
   9   5   0    4.59    0.60
  -9   5   0    4.89    0.67
  -9   5   0    5.68    0.65
   9   5   0    5.00    0.76
  10  -5   0    7.25    1.02
 -10  -5   0    8.27    0.95
  10  -5   0    8.37    0.58
 -10  -5   0    9.50    1.04
 -10   5   0    8.68    0.90
 -10   5   0    9.06    0.97
  10   5   0   11.22    1.21
  10   5   0    9.63    0.88
  10   5   0    7.77    0.99
 -11  -5   0    0.52    0.33
 -11  -5   0    0.50    0.35
  11  -5   0    0.73    0.46
 -11  -5   0    1.46    0.43
  11   5   0    0.03    0.33
  11   5   0    1.40    0.36
 -11   5   0    0.92    0.36
  11   5   0    1.75    0.57
  12  -5   0    6.52    1.05
 -12  -5   0    7.99    0.96
 -12  -5   0    6.90    1.00
 -12   5   0    7.13    0.88
  12   5   0    5.98    1.02
  12   5   0    6.35    0.68
  12   5   0    6.83    1.09
 -13  -5   0    3.99    0.76
  13  -5   0    2.85    0.81
  13   5   0    3.93    0.87
 -13   5   0    2.45    0.57
  13   5   0    2.36    0.68
 -14  -5   0   36.45    2.29
  14  -5   0   36.09    2.50
  14  -5   0   35.95    2.48
  14   5   0   39.91    2.58
 -14   5   0   37.39    2.18
  14   5   0   30.94    2.37
  15  -5   0    3.56    0.89
  15  -5   0    2.52    0.87
 -15  -5   0    1.55    0.57
  15  -5   0    2.21    0.80
 -15   5   0    1.47    0.53
  15   5   0    2.33    0.81
  15   5   0    2.50    0.78
  16  -5   0    9.03    1.53
  16  -5   0    8.26    1.35
 -16  -5   0    8.35    1.16
  16  -5   0   10.25    1.51
 -16   5   0    8.02    1.11
  16   5   0    8.53    1.43
  16   5   0    9.70    1.47
  17  -5   0    0.53    0.60
 -17  -5   0    0.01    0.44
  17  -5   0    0.14    0.65
  17  -5   0    0.51    0.58
  17   5   0   -0.49    0.52
 -17   5   0    0.25    0.40
  17   5   0   -0.21    0.47
  18  -5   0    4.74    1.17
  18  -5   0    2.40    0.93
  18  -5   0    2.25    0.96
 -18  -5   0    4.33    0.90
  18   5   0    3.66    1.10
 -18   5   0    4.23    0.87
  18   5   0    2.12    0.94
   0  -6   0   88.41    3.96
   0  -6   0   90.16    3.90
   0  -6   0   85.26    3.99
   0  -6   0   84.55    4.12
   0   6   0   90.20    4.01
   0   6   0   89.39    3.95
   0   6   0   84.55    3.86
   1  -6   0    7.98    0.78
  -1  -6   0    6.46    0.58
   1  -6   0    6.88    0.70
   1  -6   0    7.53    0.74
   1  -6   0    7.03    0.69
  -1  -6   0    7.41    0.79
  -1  -6   0    7.66    0.74
  -1   6   0    6.20    0.69
   1   6   0    7.94    0.55
   1   6   0    5.24    0.66
  -1   6   0    5.91    0.64
  -1   6   0    6.71    0.40
   1   6   0    7.22    0.70
  -2  -6   0   32.29    1.57
   2  -6   0   31.90    1.73
  -2  -6   0   31.77    1.78
   2  -6   0   31.96    1.80
  -2  -6   0   35.34    1.78
   2   6   0   34.52    1.74
   2   6   0   29.27    1.73
  -2   6   0   32.89    1.76
  -2   6   0   34.99    1.74
   2   6   0   35.98    1.73
  -3  -6   0    0.46    0.26
   3  -6   0    0.40    0.26
   3  -6   0    0.59    0.28
  -3  -6   0    0.42    0.16
  -3  -6   0    0.91    0.32
   3   6   0    0.33    0.22
   3   6   0    1.09    0.33
   3   6   0    0.91    0.37
  -3   6   0    0.40    0.27
   3   6   0    0.40    0.23
  -3   6   0    0.34    0.23
   4  -6   0   30.80    1.69
  -4  -6   0   32.92    1.77
  -4  -6   0   32.87    1.79
   4  -6   0   32.53    1.82
   4   6   0   32.01    1.85
   4   6   0   30.02    1.73
  -4   6   0   32.62    1.71
   4   6   0   34.62    1.85
  -4   6   0   33.33    1.77
   5  -6   0   14.95    1.03
   5  -6   0   13.99    0.94
   5  -6   0   13.73    1.21
  -5  -6   0   16.22    1.08
  -5  -6   0   12.97    0.99
   5   6   0   14.19    0.87
  -5   6   0   13.51    0.94
   5   6   0   13.60    1.06
   5   6   0   12.49    0.97
   5   6   0   14.95    1.08
  -5   6   0   15.30    1.01
   6  -6   0  112.50    4.85
  -6  -6   0  101.54    4.90
   6  -6   0  109.89    5.10
  -6  -6   0  115.57    5.04
   6  -6   0  104.70    5.01
   6   6   0  105.69    4.80
   6   6   0  110.86    5.24
   6   6   0  110.93    4.94
  -6   6   0  109.89    4.94
  -6   6   0  110.46    4.86
  -6   6   0  105.57    4.85
  -7  -6   0    9.61    0.97
   7  -6   0   10.87    0.78
   7  -6   0   12.42    0.94
   7  -6   0   11.07    1.16
  -7  -6   0   10.33    1.03
   7   6   0   10.66    0.98
  -7   6   0    9.39    0.89
  -7   6   0   10.93    1.02
  -7   6   0   11.69    0.85
   7   6   0   11.90    1.00
   7   6   0   10.59    1.16
  -8  -6   0   14.02    1.25
   8  -6   0   13.69    1.05
   8  -6   0   14.29    0.92
  -8  -6   0   15.54    1.33
   8  -6   0   15.88    1.43
  -8   6   0   11.71    1.08
  -8   6   0   14.87    1.05
   8   6   0   14.74    1.03
   8   6   0   12.76    1.16
   8   6   0   12.70    1.38
  -8   6   0   13.66    0.99
   9  -6   0    0.67    0.26
  -9  -6   0    1.22    0.41
   9  -6   0    1.17    0.40
   9  -6   0    1.13    0.45
  -9  -6   0    1.40    0.46
   9   6   0    0.11    0.29
   9   6   0    1.02    0.44
   9   6   0    0.75    0.31
  -9   6   0    0.86    0.35
  -9   6   0    0.49    0.28
 -10  -6   0   20.32    1.46
 -10  -6   0   20.98    1.43
  10  -6   0   21.04    1.13
  10  -6   0   17.36    1.67
 -10   6   0   19.40    1.37
 -10   6   0   18.98    1.31
  10   6   0   20.52    1.53
  10   6   0   20.71    1.46
  10   6   0   19.50    1.29
 -11  -6   0    2.18    0.54
 -11  -6   0    1.24    0.45
 -11  -6   0    2.72    0.65
  11  -6   0    1.25    0.59
 -11   6   0    1.94    0.46
  11   6   0    3.52    0.58
  11   6   0    3.55    0.74
  11   6   0    3.15    0.72
 -12  -6   0    9.98    1.15
 -12  -6   0   11.74    1.31
 -12  -6   0    9.46    1.12
  12  -6   0   14.12    1.58
  12   6   0    9.80    1.28
  12   6   0   11.58    1.01
  12   6   0   10.29    1.28
 -12   6   0    9.93    1.10
 -13  -6   0    2.04    0.59
  13  -6   0    0.01    0.45
  13  -6   0    0.22    0.42
  13   6   0    0.26    0.45
  13   6   0   -0.14    0.35
 -13   6   0    0.44    0.34
  14  -6   0   -0.03    0.44
 -14  -6   0    0.67    0.44
  14  -6   0   -0.02    0.45
 -14   6   0    0.04    0.27
  14   6   0    1.21    0.62
  14   6   0    0.79    0.55
  15  -6   0    2.09    0.76
  15  -6   0    0.42    0.64
  15  -6   0    1.63    0.77
 -15  -6   0    1.31    0.57
  15   6   0    1.48    0.76
  15   6   0    1.14    0.64
 -15   6   0    1.33    0.49
  16  -6   0   10.68    1.67
  16  -6   0   11.35    1.59
  16  -6   0   15.78    1.92
 -16  -6   0   12.44    1.46
 -16   6   0   10.90    1.30
  16   6   0   10.97    1.59
  16   6   0   11.65    1.65
  17  -6   0    0.97    0.69
 -17  -6   0    0.69    0.50
  17  -6   0    0.57    0.72
  17  -6   0    0.75    0.68
 -17   6   0    1.03    0.51
  17   6   0   -0.03    0.51
  17   6   0    1.03    0.69
  18  -6   0    0.78    0.77
  18  -6   0    2.08    0.88
 -18  -6   0    1.40    0.66
  18  -6   0    0.77    0.81
  18   6   0    2.38    0.94
 -18   6   0    1.68    0.62
  18   6   0    1.19    0.73
   0  -7   0   -0.14    0.18
   0  -7   0    0.09    0.23
   0  -7   0   -0.16    0.19
   0  -7   0   -0.02    0.22
   0   7   0   -0.17    0.18
   0   7   0   -0.03    0.11
   0   7   0   -0.17    0.18
  -1  -7   0    3.00    0.51
   1  -7   0    2.87    0.51
   1  -7   0    3.06    0.55
   1  -7   0    3.38    0.52
  -1  -7   0    2.78    0.40
  -1  -7   0    2.78    0.53
   1  -7   0    2.24    0.43
  -1   7   0    2.99    0.52
   1   7   0    4.12    0.58
  -1   7   0    2.93    0.29
  -1   7   0    3.39    0.51
   1   7   0    3.32    0.41
   1   7   0    2.76    0.52
   2  -7   0   51.56    2.61
  -2  -7   0   52.17    2.62
   2  -7   0   54.24    2.63
  -2  -7   0   54.08    2.43
   2  -7   0   50.02    2.69
  -2  -7   0   59.37    2.72
   2   7   0   50.17    2.62
   2   7   0   51.70    2.58
  -2   7   0   53.70    2.63
  -2   7   0   51.24    2.58
   2   7   0   50.13    2.54
  -3  -7   0   29.81    1.64
   3  -7   0   28.18    1.67
  -3  -7   0   28.40    1.66
  -3  -7   0   29.63    1.39
   3  -7   0   28.74    1.61
   3   7   0   24.40    1.58
  -3   7   0   30.06    1.61
  -3   7   0   27.75    1.61
   3   7   0   26.50    1.58
   3   7   0   28.27    1.59
  -4  -7   0   34.06    1.89
  -4  -7   0   33.46    1.85
   4  -7   0   31.98    1.89
   4  -7   0   34.22    1.81
   4   7   0   27.40    1.77
   4   7   0   35.58    1.98
   4   7   0   31.73    1.86
  -4   7   0   35.33    1.83
  -4   7   0   34.35    1.85
   5  -7   0    0.22    0.24
  -5  -7   0    0.07    0.23
  -5  -7   0    0.02    0.25
   5  -7   0    0.00    0.24
  -5   7   0    0.16    0.21
   5   7   0    0.56    0.29
   5   7   0    0.21    0.26
  -5   7   0    0.73    0.32
   5   7   0    0.35    0.30
  -6  -7   0    6.11    0.78
  -6  -7   0    4.31    0.70
   6  -7   0    4.67    0.66
   6  -7   0    5.80    0.66
   6  -7   0    6.32    0.83
  -6   7   0    5.96    0.70
  -6   7   0    4.03    0.58
  -6   7   0    6.50    0.76
   6   7   0    6.20    0.76
   6   7   0    4.72    0.75
   7  -7   0    0.16    0.25
  -7  -7   0   -0.03    0.26
   7  -7   0    0.08    0.32
   7  -7   0    0.65    0.33
  -7  -7   0    0.14    0.26
   7   7   0    0.59    0.38
  -7   7   0    0.45    0.26
   7   7   0    0.62    0.28
  -7   7   0    0.80    0.33
  -7   7   0    0.44    0.25
   7   7   0    0.37    0.33
   8  -7   0   13.90    1.38
  -8  -7   0   14.66    1.35
   8  -7   0   12.88    0.95
  -8  -7   0   14.06    1.25
   8  -7   0   13.52    1.23
   8   7   0   13.65    1.02
  -8   7   0   16.24    1.36
   8   7   0   15.56    1.51
   8   7   0   16.00    1.12
  -8   7   0   14.10    1.05
  -9  -7   0    3.01    0.63
   9  -7   0    2.27    0.43
   9  -7   0    4.16    0.76
   9  -7   0    3.38    0.63
  -9  -7   0    2.53    0.57
   9   7   0    2.56    0.54
  -9   7   0    3.03    0.54
   9   7   0    3.56    0.68
  -9   7   0    2.09    0.55
   9   7   0    2.42    0.55
 -10  -7   0    6.29    0.92
  10  -7   0    8.61    0.75
  10  -7   0    8.46    0.97
  10  -7   0    7.54    1.07
 -10  -7   0   10.45    1.18
  10   7   0    8.25    0.90
  10   7   0    8.30    1.10
  10   7   0    8.39    1.02
 -10   7   0    6.40    0.83
  11  -7   0    7.05    1.12
 -11  -7   0    7.29    0.97
 -11  -7   0    7.15    1.05
  11   7   0    9.12    0.98
 -11   7   0    7.60    0.91
  11   7   0    8.05    1.06
  11   7   0    7.44    1.12
  12  -7   0    9.63    1.34
  12  -7   0    8.33    1.25
 -12  -7   0    7.93    1.05
 -12  -7   0    7.63    1.07
 -12  -7   0    9.06    1.20
  12   7   0    9.52    0.97
 -12   7   0    9.20    1.03
  12   7   0   10.63    1.28
  12   7   0    9.56    1.31
 -13  -7   0    0.30    0.39
  13  -7   0    0.98    0.65
  13  -7   0   -0.45    0.36
 -13  -7   0    0.43    0.41
  13   7   0   -0.09    0.40
  13   7   0   -0.31    0.43
 -13   7   0    0.12    0.30
  14  -7   0    2.84    0.90
 -14  -7   0    3.46    0.78
  14  -7   0    4.12    0.99
  14   7   0    4.11    0.94
  14   7   0    2.08    0.72
 -14   7   0    4.17    0.79
  15  -7   0    0.95    0.68
  15  -7   0    2.79    0.86
 -15  -7   0    0.95    0.51
  15  -7   0    1.14    0.76
  15   7   0    2.00    0.79
  15   7   0    0.31    0.56
 -15   7   0    1.73    0.56
  16  -7   0    0.98    0.76
  16  -7   0    0.51    0.76
  16  -7   0    0.48    0.61
 -16  -7   0    0.79    0.57
  16   7   0    1.40    0.70
 -16   7   0    0.35    0.43
  16   7   0    0.89    0.67
  17  -7   0   -0.81    0.48
 -17  -7   0    0.09    0.49
  17  -7   0   -0.13    0.72
  17  -7   0   -0.95    0.50
  17   7   0    0.44    0.55
 -17   7   0    0.08    0.39
  17   7   0   -0.26    0.46
   0  -8   0   55.54    2.92
   0  -8   0   54.97    2.67
   0  -8   0   57.06    2.78
   0  -8   0   51.07    2.78
   0   8   0   53.60    2.79
   0   8   0   56.63    2.77
   0   8   0   55.98    2.55
   1  -8   0   -0.37    0.20
  -1  -8   0   -0.22    0.20
  -1  -8   0    0.02    0.27
  -1  -8   0   -0.07    0.19
   1  -8   0   -0.39    0.18
   1  -8   0   -0.30    0.20
   1  -8   0    0.06    0.23
  -1  -8   0    0.17    0.25
  -1   8   0   -0.04    0.22
  -1   8   0    0.26    0.23
   1   8   0    0.00    0.21
  -1   8   0    0.02    0.10
   1   8   0   -0.31    0.18
   1   8   0    0.13    0.16
  -2  -8   0    5.98    0.78
   2  -8   0    4.44    0.64
   2  -8   0    3.83    0.61
   2  -8   0    5.90    0.79
  -2  -8   0    4.20    0.66
  -2  -8   0    4.81    0.54
   2  -8   0    3.75    0.62
   2   8   0    5.91    0.64
  -2   8   0    5.50    0.74
   2   8   0    5.11    0.72
  -2   8   0    4.90    0.68
   2   8   0    5.48    0.68
   3  -8   0   17.81    1.27
  -3  -8   0   16.10    1.23
   3  -8   0   17.33    1.21
  -3  -8   0   19.24    1.01
  -3  -8   0   17.96    1.23
   3  -8   0   16.08    1.21
   3   8   0   17.81    1.25
  -3   8   0   16.52    1.16
  -3   8   0   16.42    1.20
   3   8   0   18.47    1.18
   3   8   0   20.74    1.26
  -4  -8   0    5.68    0.77
  -4  -8   0    6.52    0.48
  -4  -8   0    6.94    0.84
   4  -8   0    5.86    0.76
   4  -8   0    6.34    0.76
   4   8   0    5.80    0.73
   4   8   0    6.44    0.78
   4   8   0    6.64    0.87
  -4   8   0    5.96    0.72
  -4   8   0    8.09    0.89
   4   8   0    5.23    0.73
   5  -8   0    7.03    0.86
   5  -8   0    5.78    0.75
  -5  -8   0    5.81    0.81
  -5  -8   0    6.00    0.81
  -5   8   0    5.97    0.77
   5   8   0    8.49    0.92
  -5   8   0    8.75    0.93
   5   8   0    5.98    0.81
   5   8   0    6.37    0.88
  -6  -8   0    0.30    0.34
   6  -8   0   -0.21    0.24
   6  -8   0   -0.03    0.23
  -6  -8   0    0.35    0.34
   6   8   0    0.34    0.31
   6   8   0    0.16    0.27
  -6   8   0   -0.35    0.19
   6   8   0    0.12    0.32
  -6   8   0    0.19    0.26
   7  -8   0    3.22    0.56
  -7  -8   0    2.28    0.55
   7  -8   0    2.71    0.57
  -7  -8   0    2.83    0.61
   7   8   0    2.76    0.65
  -7   8   0    4.01    0.64
   7   8   0    3.14    0.61
  -7   8   0    3.15    0.58
   8  -8   0    2.41    0.63
  -8  -8   0    2.05    0.55
  -8  -8   0    3.70    0.69
   8  -8   0    3.35    0.54
   8  -8   0    2.36    0.55
   8   8   0    3.45    0.73
  -8   8   0    2.99    0.56
  -8   8   0    3.05    0.63
   8   8   0    3.49    0.64
  -9  -8   0    1.14    0.46
   9  -8   0    0.94    0.42
  -9  -8   0    1.09    0.49
   9  -8   0    1.54    0.55
   9  -8   0    1.76    0.40
   9   8   0    1.75    0.46
  -9   8   0    1.00    0.42
  -9   8   0    1.25    0.42
   9   8   0    1.57    0.43
 -10  -8   0    5.42    0.92
  10  -8   0    6.60    0.72
 -10  -8   0    4.57    0.83
  10  -8   0    7.45    1.10
  10  -8   0    8.19    0.99
 -10   8   0    5.56    0.79
 -10   8   0    7.21    0.96
  10   8   0    5.56    0.82
  10   8   0    6.37    0.85
  10   8   0    5.52    0.93
 -11  -8   0    0.06    0.38
  11  -8   0   -0.37    0.40
  11  -8   0    0.00    0.40
 -11  -8   0    0.23    0.34
  11  -8   0    0.04    0.31
  11   8   0    0.14    0.31
  11   8   0    0.52    0.43
  11   8   0    0.34    0.37
 -11   8   0    0.22    0.31
 -12  -8   0    0.94    0.48
  12  -8   0    0.73    0.59
  12  -8   0    1.19    0.62
 -12  -8   0    0.55    0.43
 -12  -8   0    1.22    0.57
  12   8   0    1.08    0.53
  12   8   0    0.54    0.37
 -12   8   0    0.21    0.34
  12   8   0    0.83    0.50
  13  -8   0    1.32    0.63
  13  -8   0    1.09    0.59
 -13  -8   0    1.02    0.50
 -13  -8   0    0.44    0.44
  13   8   0   -0.06    0.37
  13   8   0    0.59    0.53
 -13   8   0    0.36    0.39
  14  -8   0   -0.39    0.42
 -14  -8   0    0.19    0.39
 -14  -8   0   -0.52    0.29
  14  -8   0    0.72    0.64
  14   8   0   -0.35    0.41
 -14   8   0    0.13    0.34
  14   8   0    0.73    0.55
  15  -8   0    0.88    0.70
  15  -8   0    0.50    0.63
 -15  -8   0    0.84    0.53
  15  -8   0    0.30    0.54
 -15   8   0    0.43    0.41
  15   8   0    0.32    0.54
  15   8   0    0.37    0.58
  16  -8   0    1.19    0.73
  16  -8   0    2.74    0.97
  16  -8   0    3.00    1.05
 -16  -8   0    2.42    0.80
 -16   8   0    1.47    0.58
  16   8   0    2.98    0.96
  16   8   0    1.14    0.67
  17  -8   0    0.71    0.77
  17  -8   0    3.52    1.07
  17  -8   0    0.84    0.70
 -17  -8   0    1.52    0.69
  17   8   0    0.02    0.55
  17   8   0    0.32    0.68
 -17   8   0    0.53    0.47
   0  -9   0    0.16    0.28
   0  -9   0   -0.06    0.25
   0  -9   0    0.30    0.24
   0  -9   0   -0.11    0.22
   0   9   0    0.05    0.14
   0   9   0   -0.08    0.23
   0   9   0   -0.35    0.25
   1  -9   0    8.85    0.97
   1  -9   0    9.41    0.95
  -1  -9   0    7.06    0.93
  -1  -9   0   10.39    1.10
   1  -9   0   10.45    1.08
  -1  -9   0    8.54    0.97
  -1  -9   0    9.32    0.85
   1  -9   0    8.38    1.00
  -1   9   0    8.31    0.97
   1   9   0   10.96    1.08
   1   9   0   12.22    1.10
  -1   9   0    8.92    0.55
   1   9   0    8.86    0.67
  -1   9   0    7.96    0.89
  -2  -9   0    0.43    0.33
  -2  -9   0    0.53    0.24
   2  -9   0    0.54    0.32
   2  -9   0    1.03    0.37
   2  -9   0    0.52    0.30
   2  -9   0    0.14    0.27
  -2  -9   0    1.34    0.43
  -2   9   0    0.85    0.34
   2   9   0    0.67    0.36
  -2   9   0    1.26    0.42
   2   9   0    0.70    0.28
   2   9   0    0.55    0.29
  -3  -9   0   15.00    1.32
   3  -9   0   11.12    1.16
   3  -9   0   14.06    1.22
  -3  -9   0   13.43    0.84
  -3  -9   0   10.36    1.10
   3  -9   0   14.73    1.28
   3   9   0   12.11    1.15
   3   9   0   14.42    1.30
  -3   9   0   11.92    1.12
   3   9   0   11.79    0.93
  -3   9   0   13.50    1.23
  -4  -9   0    0.36    0.29
  -4  -9   0   -0.11    0.25
   4  -9   0    0.01    0.27
   4  -9   0    0.30    0.33
  -4  -9   0    0.34    0.18
   4  -9   0   -0.10    0.23
   4   9   0    0.36    0.31
  -4   9   0    0.54    0.30
   4   9   0    0.34    0.34
   4   9   0    0.42    0.27
  -4   9   0   -0.09    0.25
   4   9   0    0.26    0.25
  -5  -9   0    0.98    0.43
  -5  -9   0    1.02    0.42
   5  -9   0    1.40    0.47
   5  -9   0    1.38    0.44
   5  -9   0    1.42    0.49
   5   9   0    0.93    0.40
  -5   9   0    0.97    0.38
   5   9   0    1.38    0.48
  -5   9   0    2.05    0.52
   5   9   0    1.91    0.51
   5   9   0    1.90    0.48
  -6  -9   0    9.03    1.03
   6  -9   0    8.77    0.95
  -6  -9   0    8.50    1.09
   6  -9   0    9.73    1.10
   6   9   0    7.77    1.03
   6   9   0    9.49    1.14
  -6   9   0    7.19    0.91
  -6   9   0    8.41    0.95
   6   9   0    7.51    0.98
   7  -9   0    9.24    0.96
  -7  -9   0   11.09    1.17
  -7  -9   0    8.41    1.08
   7  -9   0    7.51    0.97
  -7   9   0    7.96    0.94
  -7   9   0    9.84    1.08
   7   9   0    7.73    0.96
   7   9   0    9.88    1.17
   8  -9   0   20.85    1.55
  -8  -9   0   20.10    1.55
   8  -9   0   22.20    1.41
  -8  -9   0   25.48    1.64
  -8   9   0   20.22    1.46
   8   9   0   19.45    1.46
  -8   9   0   23.82    1.59
   9  -9   0    1.10    0.39
   9  -9   0    1.44    0.51
  -9  -9   0    1.22    0.49
  -9  -9   0    1.14    0.53
   9  -9   0    0.73    0.50
  -9   9   0    1.22    0.47
  -9   9   0    0.90    0.39
   9   9   0    1.95    0.55
  10  -9   0    0.52    0.31
 -10  -9   0    0.35    0.37
 -10  -9   0    0.07    0.37
  10  -9   0    0.98    0.60
  10  -9   0    0.19    0.38
  10  -9   0    0.92    0.51
 -10   9   0    0.82    0.40
  10   9   0    1.07    0.43
 -10   9   0    0.40    0.34
 -11  -9   0    6.78    1.04
  11  -9   0    7.40    1.14
  11  -9   0    6.20    1.11
  11  -9   0    6.09    0.91
 -11  -9   0    6.35    1.07
  11   9   0    6.88    1.09
  11   9   0    6.30    0.87
 -11   9   0    7.15    0.96
 -12  -9   0    4.66    0.87
  12  -9   0    5.27    1.03
 -12  -9   0    5.22    1.01
  12  -9   0    6.69    0.98
  12  -9   0    5.68    1.09
  12   9   0    6.40    0.90
  12   9   0    5.87    1.06
  12   9   0    5.63    0.92
 -12   9   0    5.63    0.90
 -13  -9   0    3.39    0.81
  13  -9   0    1.99    0.77
  13  -9   0    2.46    0.80
 -13  -9   0    1.76    0.69
 -13   9   0    1.66    0.54
  13   9   0    1.49    0.65
  13   9   0    3.55    0.80
  14  -9   0   13.18    1.73
  14  -9   0    7.65    1.33
 -14  -9   0    9.95    1.36
 -14  -9   0    5.50    1.07
 -14   9   0    9.39    1.20
  14   9   0    9.99    1.45
  14   9   0   10.94    1.38
 -15  -9   0    0.54    0.50
  15  -9   0    0.27    0.58
  15  -9   0    0.06    0.64
  15  -9   0    0.10    0.54
  15   9   0   -0.52    0.41
 -15   9   0    0.35    0.41
 -16  -9   0    4.14    0.95
  16  -9   0    2.05    0.95
  16  -9   0    4.39    1.18
  16  -9   0    5.74    1.31
 -16   9   0    3.82    0.80
  16   9   0    3.16    0.97
  17  -9   0    1.40    0.82
  17  -9   0    1.57    0.91
 -17  -9   0    0.91    0.64
  17  -9   0    0.86    0.74
  17   9   0    0.00    0.64
 -17   9   0   -0.26    0.39
   0 -10   0   62.90    2.99
   0 -10   0   56.87    2.79
   0 -10   0   53.11    3.04
   0 -10   0   50.07    2.92
   0  10   0   57.58    2.96
   0  10   0   52.13    2.87
   0  10   0   55.83    2.62
   1 -10   0   17.70    1.59
  -1 -10   0   15.67    1.10
  -1 -10   0   15.12    1.38
   1 -10   0   18.98    1.32
  -1 -10   0   17.49    1.62
   1 -10   0   17.02    1.23
   1 -10   0   19.86    1.39
  -1 -10   0   18.74    1.37
  -1  10   0   16.83    1.26
  -1  10   0   17.38    0.92
   1  10   0   16.24    1.24
   1  10   0   19.49    1.09
  -1  10   0   14.95    1.41
   1  10   0   15.77    1.48
   2 -10   0   80.15    4.00
   2 -10   0   86.29    4.25
  -2 -10   0   77.94    4.02
   2 -10   0   80.67    4.07
  -2 -10   0   82.94    3.81
  -2 -10   0   88.57    4.17
   2 -10   0   89.70    4.06
  -2  10   0   83.43    4.10
   2  10   0   88.44    4.05
   2  10   0   77.98    3.90
   2  10   0   77.19    4.04
  -2  10   0   80.07    3.98
  -3 -10   0    0.58    0.38
   3 -10   0    0.71    0.38
  -3 -10   0    0.94    0.29
  -3 -10   0    1.77    0.50
   3 -10   0    1.07    0.44
   3 -10   0    1.04    0.42
   3  10   0    1.09    0.35
  -3  10   0    0.60    0.38
  -3  10   0    1.40    0.43
   3  10   0    0.83    0.36
   3  10   0    1.05    0.43
  -4 -10   0   50.61    2.95
  -4 -10   0   59.10    2.61
   4 -10   0   52.97    3.05
   4 -10   0   55.92    2.94
   4 -10   0   54.97    2.98
  -4 -10   0   57.55    2.99
   4  10   0   60.16    2.97
  -4  10   0   57.85    2.94
  -4  10   0   56.22    2.98
   4  10   0   50.28    2.87
   4  10   0   53.06    2.95
   5 -10   0    1.01    0.46
   5 -10   0    1.09    0.43
   5 -10   0    0.55    0.41
  -5 -10   0    0.09    0.29
  -5 -10   0    0.43    0.39
  -5  10   0    1.38    0.43
   5  10   0    1.32    0.43
  -5  10   0    1.87    0.57
   5  10   0    0.88    0.41
   6 -10   0   23.51    1.71
  -6 -10   0   25.64    1.77
  -6 -10   0   27.23    1.73
   6 -10   0   22.72    1.72
   6 -10   0   26.23    1.63
   6  10   0   21.90    1.65
  -6  10   0   23.22    1.59
   6  10   0   22.31    1.61
  -6  10   0   24.29    1.66
  -7 -10   0    0.05    0.31
   7 -10   0    0.77    0.46
   7 -10   0    0.22    0.36
   7 -10   0    0.13    0.32
  -7 -10   0    1.26    0.52
  -7  10   0    1.33    0.42
   7  10   0    0.08    0.36
  -7  10   0    1.00    0.40
   7  10   0    0.49    0.39
   8 -10   0   13.02    1.39
   8 -10   0    9.85    1.33
   8 -10   0   16.12    1.37
  -8 -10   0   16.34    1.59
  -8 -10   0   13.28    1.40
  -8  10   0   15.64    1.45
  -8  10   0   15.79    1.49
   8  10   0   14.32    1.36
   9 -10   0    3.00    0.75
   9 -10   0    2.23    0.62
  -9 -10   0    2.53    0.67
   9 -10   0    2.02    0.52
  -9 -10   0    2.92    0.70
  -9  10   0    1.43    0.51
  -9  10   0    2.91    0.68
   9  10   0    2.89    0.66
  10 -10   0    6.72    0.83
  10 -10   0    8.12    1.24
 -10 -10   0    7.50    1.13
 -10 -10   0    7.39    1.06
  10 -10   0    6.74    1.01
 -10  10   0    7.78    1.08
  10  10   0    8.08    1.05
 -10  10   0    8.07    1.04
  11 -10   0    4.90    1.03
 -11 -10   0    1.98    0.71
 -11 -10   0    4.74    0.92
  11 -10   0    3.76    0.78
  11  10   0    7.43    1.16
  11  10   0    4.78    0.82
 -11  10   0    4.12    0.80
 -12 -10   0    5.91    1.00
 -12 -10   0    7.46    1.16
  12 -10   0    5.82    0.95
  12 -10   0    5.87    1.13
  12  10   0    7.12    0.97
  12  10   0    4.42    0.99
 -12  10   0    5.15    0.88
  13 -10   0    0.19    0.50
  13 -10   0    0.72    0.56
 -13 -10   0   -0.11    0.49
 -13 -10   0    0.07    0.42
 -13 -10   0    0.28    0.49
 -13  10   0    0.50    0.43
  13  10   0   -0.28    0.42
  14 -10   0    0.45    0.62
 -14 -10   0    1.69    0.68
  14 -10   0    1.89    0.79
 -14 -10   0    2.17    0.76
 -14  10   0    1.14    0.54
  14  10   0    1.77    0.71
 -15 -10   0    1.38    0.69
 -15 -10   0    2.71    0.81
  15 -10   0    1.29    0.77
  15 -10   0    2.98    1.00
  15 -10   0    1.00    0.67
  15  10   0    0.44    0.61
 -15  10   0    1.64    0.60
  16 -10   0    7.28    1.42
 -16 -10   0    8.21    1.30
  16 -10   0    6.54    1.35
  16 -10   0    8.60    1.58
 -16  10   0    7.71    1.21
  16  10   0    6.20    1.28
   0 -11   0   -0.02    0.27
   0 -11   0   -0.12    0.29
   0 -11   0   -0.21    0.28
   0 -11   0    0.20    0.32
   0  11   0    0.02    0.17
   0  11   0    0.03    0.27
   0  11   0    0.27    0.31
   1 -11   0    9.29    1.15
   1 -11   0    9.99    1.04
   1 -11   0    9.84    1.11
  -1 -11   0   10.37    1.00
   1 -11   0    8.23    1.13
  -1 -11   0   10.80    1.30
  -1 -11   0   10.14    1.19
  -1 -11   0   10.35    1.20
   1  11   0    9.66    0.75
   1  11   0    9.04    1.10
   1  11   0    8.61    1.09
  -1  11   0   10.50    1.18
  -1  11   0   11.52    1.21
   2 -11   0   35.09    2.21
  -2 -11   0   39.36    2.25
   2 -11   0   38.29    2.21
  -2 -11   0   37.97    1.96
   2 -11   0   36.83    2.14
   2 -11   0   33.33    2.26
  -2 -11   0   36.76    2.25
  -2  11   0   36.81    2.17
   2  11   0   33.47    2.17
   2  11   0   35.11    1.97
  -2  11   0   37.66    2.23
   2  11   0   35.86    2.16
  -3 -11   0   11.06    0.93
  -3 -11   0    8.91    1.09
   3 -11   0    8.49    1.06
  -3 -11   0    9.33    1.15
   3 -11   0    9.65    1.20
   3 -11   0    9.09    1.11
  -3  11   0   10.85    1.21
  -3  11   0   10.51    1.13
   3  11   0    7.36    1.02
   3  11   0   10.47    1.00
   3  11   0    7.88    0.99
  -4 -11   0   35.16    2.22
   4 -11   0   36.89    2.28
  -4 -11   0   36.54    1.82
  -4 -11   0   33.06    2.13
   4 -11   0   31.96    2.11
   4 -11   0   35.96    2.20
   4  11   0   34.75    2.06
  -4  11   0   35.30    2.17
  -4  11   0   37.34    2.17
   4  11   0   33.17    2.15
   5 -11   0    3.70    0.75
  -5 -11   0    4.26    0.82
  -5 -11   0    3.29    0.70
   5 -11   0    4.92    0.84
   5 -11   0    4.19    0.75
   5  11   0    4.52    0.78
  -5  11   0    3.61    0.70
   5  11   0    3.59    0.69
  -5  11   0    4.55    0.82
   6 -11   0    2.27    0.61
  -6 -11   0    1.28    0.55
   6 -11   0    1.49    0.57
  -6 -11   0    2.74    0.62
   6 -11   0    1.91    0.54
  -6  11   0    1.68    0.53
   6  11   0    1.84    0.53
   6  11   0    2.39    0.61
  -6  11   0    1.03    0.45
  -7 -11   0    0.21    0.34
  -7 -11   0    0.53    0.47
   7 -11   0    0.21    0.38
   7 -11   0    1.43    0.53
   7 -11   0    0.31    0.37
   7  11   0    0.87    0.49
  -7  11   0    0.35    0.34
  -7  11   0    0.35    0.36
   8 -11   0   25.33    1.75
   8 -11   0   28.00    2.06
   8 -11   0   30.38    2.06
  -8 -11   0   27.99    2.01
  -8 -11   0   28.17    1.97
   8  11   0   26.87    1.89
  -8  11   0   30.16    1.96
  -8  11   0   28.42    1.88
   9 -11   0   -0.53    0.32
   9 -11   0    0.82    0.54
  -9 -11   0    0.26    0.40
  -9 -11   0   -0.06    0.42
   9 -11   0    0.18    0.35
  -9  11   0    0.06    0.39
   9  11   0    0.30    0.40
  -9  11   0    0.27    0.34
  10 -11   0   13.28    1.63
 -10 -11   0   10.97    1.34
 -10 -11   0   11.94    1.48
  10 -11   0   11.78    1.41
  10 -11   0   12.18    1.16
  10  11   0   12.52    1.34
 -10  11   0    9.86    1.25
 -10  11   0   11.31    1.41
  11 -11   0    1.39    0.58
 -11 -11   0    0.09    0.46
 -11 -11   0    0.96    0.54
  11 -11   0    0.72    0.60
 -11  11   0    0.82    0.46
  11  11   0    0.56    0.45
 -12 -11   0   11.07    1.41
 -12 -11   0   11.05    1.53
  12 -11   0   12.57    1.71
  12 -11   0   11.01    1.40
 -12  11   0    9.04    1.22
  12  11   0   11.19    1.54
  12  11   0   11.59    1.29
 -13 -11   0    0.08    0.42
  13 -11   0    0.22    0.45
 -13 -11   0    0.82    0.64
  13 -11   0   -0.18    0.54
  13  11   0    0.42    0.58
 -13  11   0    0.05    0.33
  14 -11   0   16.64    2.11
 -14 -11   0   13.98    1.80
 -14 -11   0   13.84    1.74
  14  11   0   14.67    1.91
 -14  11   0   15.80    1.68
 -15 -11   0    2.06    0.76
  15 -11   0    0.28    0.58
  15 -11   0    2.45    0.96
 -15 -11   0    1.68    0.71
  15  11   0    0.87    0.64
 -15  11   0    1.65    0.65
  16 -11   0    2.26    0.87
  16 -11   0   -0.09    0.66
 -16 -11   0    2.19    0.84
 -16  11   0    2.14    0.71
  16  11   0    0.74    0.71
   0 -12   0   14.64    1.30
   0 -12   0   12.56    1.34
   0 -12   0   11.45    1.35
   0  12   0   13.53    1.39
   0  12   0   14.29    1.44
  -1 -12   0    0.81    0.36
   1 -12   0   -0.38    0.24
   1 -12   0    0.14    0.39
  -1 -12   0    0.83    0.42
   1 -12   0    0.88    0.39
  -1 -12   0   -0.07    0.35
   1  12   0    0.10    0.31
  -1  12   0   -0.37    0.26
  -1  12   0    0.26    0.35
   1  12   0    0.58    0.45
  -2 -12   0   10.01    0.94
   2 -12   0    8.40    1.11
  -2 -12   0    6.14    0.97
   2 -12   0    6.67    0.97
   2 -12   0    7.65    1.04
  -2 -12   0    7.28    1.04
  -2  12   0    6.52    0.93
   2  12   0    7.67    1.03
   2  12   0    8.62    0.89
   2  12   0    6.52    0.98
  -2  12   0    7.60    1.06
   3 -12   0    3.75    0.75
  -3 -12   0    4.62    0.64
   3 -12   0    5.17    0.91
   3 -12   0    3.63    0.78
  -3 -12   0    3.92    0.80
  -3 -12   0    4.78    0.84
   3  12   0    4.34    0.76
  -3  12   0    4.07    0.75
  -3  12   0    2.83    0.72
   3  12   0    4.31    0.83
   3  12   0    4.46    0.68
  -4 -12   0    6.45    0.79
   4 -12   0    9.18    1.14
   4 -12   0    5.34    0.93
  -4 -12   0    7.00    1.06
  -4 -12   0    5.17    0.93
   4 -12   0    7.42    0.98
   4  12   0    5.88    0.93
  -4  12   0    6.61    1.01
   4  12   0    5.26    0.79
  -4  12   0    5.92    0.90
   5 -12   0    1.56    0.54
   5 -12   0    1.05    0.45
  -5 -12   0    1.68    0.61
  -5 -12   0    1.22    0.51
   5 -12   0    1.07    0.54
  -5  12   0    2.19    0.59
  -5  12   0    0.26    0.40
   5  12   0    1.95    0.60
  -6 -12   0   24.50    1.86
  -6 -12   0   26.98    1.97
   6 -12   0   28.41    1.87
   6 -12   0   26.11    2.28
   6 -12   0   26.56    1.96
  -6  12   0   26.02    1.83
  -6  12   0   27.16    1.90
   6  12   0   25.59    1.86
  -7 -12   0    1.74    0.66
   7 -12   0    3.08    0.83
   7 -12   0    3.03    0.68
  -7 -12   0    3.16    0.84
   7 -12   0    1.58    0.60
   7  12   0    2.72    0.73
  -7  12   0    1.77    0.55
  -7  12   0    1.57    0.57
   8 -12   0    0.07    0.37
   8 -12   0    1.14    0.60
   8 -12   0    0.73    0.46
  -8 -12   0    0.74    0.52
  -8 -12   0    0.47    0.47
   8  12   0    0.99    0.49
  -8  12   0    0.62    0.46
  -8  12   0    1.06    0.43
   9 -12   0    0.30    0.48
   9 -12   0    0.37    0.49
  -9 -12   0    0.37    0.48
   9 -12   0    0.48    0.39
  -9 -12   0   -0.36    0.34
   9  12   0    0.40    0.45
  -9  12   0   -0.18    0.31
  -9  12   0    0.23    0.44
  10 -12   0   12.75    1.48
  10 -12   0   11.73    1.20
 -10 -12   0   11.27    1.54
  10 -12   0   12.43    1.67
 -10 -12   0   12.45    1.50
 -10  12   0   14.38    1.60
 -10  12   0   10.89    1.35
  10  12   0   11.13    1.33
 -11 -12   0    1.25    0.66
 -11 -12   0    0.65    0.63
  11 -12   0    1.25    0.70
  11 -12   0    1.75    0.66
 -11  12   0    1.55    0.58
  11  12   0    1.65    0.62
 -12 -12   0   12.68    1.58
 -12 -12   0   16.74    1.88
  12 -12   0   13.44    1.56
  12 -12   0   13.28    1.82
  12  12   0   14.07    1.49
 -12  12   0   13.04    1.49
  12  12   0   13.71    1.71
 -13 -12   0    1.61    0.67
  13 -12   0    2.16    0.73
 -13 -12   0    0.97    0.69
  13 -12   0    2.14    0.85
  13  12   0    0.92    0.66
 -13  12   0    1.37    0.61
 -14 -12   0    0.77    0.62
 -14 -12   0    0.03    0.44
  14 -12   0   -0.47    0.49
  14  12   0   -0.33    0.49
 -14  12   0    0.00    0.38
  15 -12   0   -0.32    0.51
 -15 -12   0   -0.35    0.43
  15 -12   0    0.45    0.68
 -15 -12   0   -0.16    0.56
  15  12   0    0.08    0.56
 -15  12   0    0.06    0.44
   0 -13   0    0.26    0.32
   0 -13   0    0.20    0.39
   0  13   0    0.21    0.36
   0  13   0    0.41    0.37
   1 -13   0    9.41    1.24
   1 -13   0    9.49    1.11
  -1 -13   0    8.73    1.20
  -1 -13   0   10.60    1.12
  -1 -13   0    9.78    1.34
  -1  13   0    8.51    1.19
   1  13   0    8.88    1.22
  -1  13   0    6.95    1.09
   1  13   0    8.13    1.11
  -2 -13   0    9.20    1.24
   2 -13   0    9.74    1.20
  -2 -13   0    9.70    0.98
   2 -13   0    7.18    1.09
  -2 -13   0   11.16    1.34
  -2  13   0   10.37    1.22
  -2  13   0    8.12    1.14
   2  13   0    8.75    1.21
   2  13   0    9.03    1.17
  -3 -13   0    0.04    0.35
   3 -13   0    0.43    0.43
   3 -13   0    0.73    0.46
   3 -13   0    1.27    0.57
  -3 -13   0    0.45    0.32
  -3 -13   0    0.45    0.44
  -3  13   0   -0.05    0.28
  -3  13   0    0.93    0.48
   3  13   0    0.81    0.45
  -4 -13   0   13.14    1.52
   4 -13   0   14.33    1.55
   4 -13   0   13.77    1.49
  -4 -13   0   13.39    1.49
   4 -13   0   12.56    1.49
  -4  13   0   11.86    1.37
   4  13   0   10.87    1.37
  -4  13   0   12.45    1.47
  -5 -13   0    8.45    1.19
   5 -13   0    7.81    1.19
   5 -13   0   12.39    1.44
  -5 -13   0    7.62    1.18
   5 -13   0    8.66    1.16
   5  13   0    6.29    1.04
  -5  13   0    7.83    1.09
  -5  13   0    8.23    1.19
   6 -13   0    2.40    0.70
  -6 -13   0    3.63    0.85
  -6 -13   0    4.38    0.91
   6 -13   0    3.55    0.86
   6 -13   0    2.49    0.72
  -6  13   0    2.96    0.75
  -6  13   0    4.59    0.88
   6  13   0    3.59    0.85
   7 -13   0    0.49    0.50
   7 -13   0   -0.01    0.40
   7 -13   0    0.71    0.54
  -7 -13   0    0.49    0.52
  -7 -13   0    0.50    0.48
  -7  13   0    0.36    0.46
  -7  13   0    1.20    0.50
   7  13   0    0.19    0.39
  -8 -13   0    2.93    0.75
  -8 -13   0    1.73    0.64
   8 -13   0    2.69    0.66
   8 -13   0    2.43    0.75
   8 -13   0    4.16    0.94
  -8  13   0    1.51    0.56
  -8  13   0    1.67    0.64
   8  13   0    2.99    0.76
   9 -13   0   -0.01    0.43
  -9 -13   0    1.35    0.62
   9 -13   0    2.64    0.81
  -9 -13   0    1.55    0.61
   9 -13   0    0.78    0.44
   9  13   0    1.04    0.58
  -9  13   0    0.47    0.41
  -9  13   0    0.40    0.49
  10 -13   0    2.59    0.78
 -10 -13   0    0.78    0.65
  10 -13   0    2.42    0.81
 -10 -13   0    2.70    0.77
 -10  13   0    1.46    0.60
 -10  13   0    1.71    0.68
  10  13   0    1.04    0.57
  11 -13   0    4.83    1.00
 -11 -13   0    3.75    0.99
 -11 -13   0    6.32    1.28
  11 -13   0    3.20    0.95
 -11  13   0    5.86    1.01
  11  13   0    6.22    1.02
 -12 -13   0    0.87    0.74
 -12 -13   0    1.22    0.64
  12 -13   0    1.40    0.78
  12 -13   0    1.56    0.66
  12  13   0    0.41    0.50
  12  13   0    0.70    0.59
 -12  13   0    0.70    0.53
 -13 -13   0    0.68    0.58
 -13 -13   0    2.82    0.90
  13 -13   0    2.11    0.77
  13 -13   0    1.26    0.78
 -13  13   0    1.99    0.71
  13  13   0    1.00    0.69
  14 -13   0   -0.25    0.54
 -14 -13   0   -0.04    0.55
  14 -13   0    2.38    0.86
 -14 -13   0    0.80    0.67
  14  13   0    1.05    0.65
 -14  13   0    1.46    0.67
  15  13   0    2.87    0.97
   0 -14   0    2.95    0.76
   0 -14   0    2.26    0.60
   0  14   0    3.60    0.81
   0  14   0    3.78    0.86
  -1 -14   0    4.19    0.87
  -1 -14   0    5.12    0.80
   1 -14   0    4.34    0.79
   1 -14   0    3.43    0.78
  -1  14   0    4.25    0.87
   1  14   0    4.06    0.88
   1  14   0    4.93    0.86
  -1  14   0    5.04    0.91
  -2 -14   0   15.47    1.30
   2 -14   0   11.84    1.40
   2 -14   0   12.65    1.51
  -2 -14   0   11.12    1.43
  -2  14   0   12.09    1.47
   2  14   0   11.40    1.45
  -2  14   0   12.94    1.46
   3 -14   0    9.70    1.34
   3 -14   0    9.42    1.25
  -3 -14   0    9.68    1.30
  -3 -14   0    9.56    1.33
   3  14   0    7.22    1.13
  -3  14   0   10.30    1.37
  -3  14   0   10.09    1.30
  -4 -14   0    5.57    0.99
   4 -14   0    6.01    1.06
   4 -14   0    4.45    0.87
  -4 -14   0    5.71    1.01
  -4  14   0    4.18    0.90
   4  14   0    5.33    0.99
  -4  14   0    4.02    0.83
   5 -14   0    0.04    0.39
   5 -14   0    0.21    0.46
  -5 -14   0    0.37    0.41
  -5 -14   0   -0.07    0.35
   5 -14   0    0.08    0.45
  -5  14   0   -0.23    0.40
  -5  14   0    0.02    0.36
   5  14   0    0.28    0.41
   6 -14   0    1.43    0.65
  -6 -14   0    2.74    0.81
   6 -14   0    2.04    0.65
  -6 -14   0    3.68    0.85
   6 -14   0    2.33    0.68
   6  14   0    3.20    0.81
  -6  14   0    3.77    0.88
  -6  14   0    1.49    0.61
  -7 -14   0   -0.05    0.48
  -7 -14   0   -0.24    0.39
   7 -14   0   -0.25    0.36
   7 -14   0    0.38    0.48
   7 -14   0    0.08    0.41
  -7  14   0    0.22    0.43
   7  14   0   -0.08    0.37
  -7  14   0   -0.23    0.36
   8 -14   0    3.93    0.98
  -8 -14   0    6.22    1.15
   8 -14   0    8.53    1.15
   8 -14   0    6.97    1.16
  -8 -14   0    5.98    1.11
  -8  14   0    5.49    1.03
  -8  14   0    6.06    1.15
   8  14   0    4.88    0.97
  -9 -14   0    4.46    1.08
   9 -14   0    3.11    0.87
  -9 -14   0    1.77    0.71
   9 -14   0    2.29    0.64
   9 -14   0    1.52    0.72
  -9  14   0    2.25    0.73
  -9  14   0    2.80    0.80
   9  14   0    1.33    0.62
  10 -14   0    0.31    0.62
 -10 -14   0    0.79    0.65
  10 -14   0    0.57    0.56
 -10 -14   0    0.76    0.56
 -10  14   0    0.63    0.48
  10  14   0    0.57    0.47
 -10  14   0    0.63    0.60
 -11 -14   0   -0.18    0.54
  11 -14   0   -0.47    0.44
 -11 -14   0   -0.61    0.48
  11 -14   0   -0.49    0.45
 -11  14   0    0.08    0.43
  11  14   0   -0.03    0.45
 -12 -14   0   -0.43    0.48
 -12 -14   0   -0.02    0.55
  12 -14   0   -0.31    0.50
  12 -14   0    0.00    0.57
 -12  14   0   -0.59    0.34
  12  14   0   -0.64    0.44
  13 -14   0    7.77    1.30
 -13 -14   0    5.85    1.30
 -13 -14   0    8.15    1.36
  13 -14   0    6.07    1.35
 -13  14   0    6.52    1.19
  13  14   0    6.00    1.25
  14 -14   0    3.26    0.96
 -14 -14   0    3.46    1.08
 -14 -14   0    3.41    1.03
  14 -14   0    4.71    1.28
  14 -14   0    3.62    1.15
  14  14   0    3.59    1.04
 -14  14   0    3.69    0.94
   0 -15   0   -0.23    0.38
   0 -15   0   -0.27    0.33
   0  15   0    0.22    0.37
   0  15   0   -0.21    0.35
  -1 -15   0    3.11    0.69
   1 -15   0    2.09    0.70
   1 -15   0    2.57    0.67
  -1 -15   0    2.68    0.80
   1  15   0    3.53    0.85
  -1  15   0    2.02    0.70
  -1  15   0    3.01    0.76
  -2 -15   0    9.16    1.34
   2 -15   0   12.87    1.48
   2 -15   0   14.88    1.68
   2  15   0   11.56    1.55
  -2  15   0   11.30    1.42
  -2  15   0   15.28    1.70
   3 -15   0    2.26    0.74
  -3 -15   0    3.33    0.85
   3 -15   0    3.01    0.80
   3  15   0    1.11    0.61
  -3  15   0    3.60    0.85
  -3  15   0    2.92    0.80
  -4 -15   0    0.82    0.59
   4 -15   0    4.54    0.93
   4 -15   0    2.61    0.78
  -4  15   0    1.52    0.61
  -4  15   0    2.36    0.71
   4  15   0    2.75    0.78
  -5 -15   0    6.80    1.24
   5 -15   0    8.79    1.31
   5 -15   0    7.18    1.15
  -5  15   0    6.90    1.14
   5  15   0    7.93    1.28
  -5  15   0    7.53    1.22
   6 -15   0    1.53    0.64
  -6 -15   0    1.92    0.74
   6 -15   0    0.86    0.66
  -6 -15   0    1.81    0.76
  -6  15   0    1.75    0.71
  -6  15   0    1.95    0.67
   6  15   0    1.22    0.67
  -7 -15   0    8.56    1.36
   7 -15   0    6.29    1.06
   7 -15   0    4.54    1.09
  -7 -15   0    8.28    1.34
  -7  15   0    7.28    1.18
  -7  15   0    5.74    1.16
   7  15   0    7.06    1.17
  -8 -15   0   19.49    2.07
  -8 -15   0   16.81    1.88
   8 -15   0   14.89    1.62
   8 -15   0   13.63    1.90
  -8  15   0   17.80    1.86
  -8  15   0   20.42    2.13
   8  15   0   16.74    1.87
  -9 -15   0    0.74    0.66
  -9 -15   0    0.39    0.50
   9 -15   0    1.91    0.54
   9 -15   0    0.22    0.67
   9 -15   0    0.98    0.66
   9  15   0    0.36    0.50
  -9  15   0    0.99    0.63
  -9  15   0    0.79    0.55
  10 -15   0    6.08    1.12
 -10 -15   0    5.17    1.15
  10 -15   0    4.78    1.26
 -10 -15   0    5.30    1.19
 -10  15   0    5.38    1.02
  10  15   0    5.03    1.02
 -11 -15   0    1.53    0.84
  11 -15   0    2.56    0.85
  11 -15   0    1.93    0.89
 -11 -15   0    2.31    0.93
  11  15   0    0.09    0.56
 -11  15   0    1.78    0.69
  12 -15   0    1.25    0.80
 -12 -15   0    3.06    1.03
  12 -15   0    1.64    0.74
 -12 -15   0    2.69    0.96
  12  15   0    2.11    0.81
 -12  15   0    1.67    0.71
 -13 -15   0    1.28    0.75
 -13 -15   0    2.03    0.82
  13 -15   0    1.56    0.82
  13 -15   0    1.14    0.72
  13 -15   0    0.68    0.65
 -13  15   0    1.79    0.69
  13  15   0    0.51    0.66
   0 -16   0   40.73    2.51
   0 -16   0   40.00    2.76
   0  16   0   41.06    2.75
   1 -16   0   -0.63    0.35
  -1 -16   0   -0.18    0.41
  -1 -16   0    0.02    0.40
   1 -16   0   -0.64    0.30
  -1  16   0    0.28    0.54
   1  16   0   -0.08    0.45
   2 -16   0    2.62    0.75
  -2 -16   0    2.32    0.79
   2 -16   0    2.26    0.74
  -2  16   0    3.00    0.85
  -2  16   0    2.87    0.87
   2  16   0    2.64    0.83
   3 -16   0   -0.19    0.47
   3 -16   0    0.38    0.49
  -3 -16   0   -0.22    0.41
   3  16   0   -0.11    0.39
  -3  16   0    0.32    0.47
  -3  16   0   -0.28    0.36
   4 -16   0    7.89    1.23
   4 -16   0    6.07    1.12
  -4 -16   0    6.29    1.20
   4  16   0    6.51    1.17
  -4  16   0    9.95    1.37
  -4  16   0    6.90    1.22
   5 -16   0   -0.15    0.45
   5 -16   0   -0.13    0.43
  -5 -16   0   -0.49    0.45
  -5  16   0   -0.07    0.41
  -5  16   0    0.33    0.53
   5  16   0   -0.12    0.44
   6 -16   0   19.50    1.94
  -6 -16   0   15.99    1.95
   6 -16   0   18.40    2.05
   6  16   0   25.69    2.38
  -6  16   0   16.67    1.87
  -6  16   0   20.18    2.07
   7 -16   0    0.55    0.54
  -7 -16   0   -0.55    0.38
   7 -16   0    0.18    0.47
  -7  16   0    0.67    0.59
   7  16   0   -0.09    0.44
  -7  16   0    0.31    0.46
   8 -16   0    0.54    0.52
   8 -16   0    0.57    0.50
  -8 -16   0    0.58    0.57
   8  16   0    1.30    0.70
  -8  16   0    0.10    0.43
  -8  16   0    1.22    0.66
   9 -16   0    0.02    0.56
  -9 -16   0   -0.45    0.47
   9 -16   0    0.75    0.55
  -9 -16   0    0.03    0.48
  -9  16   0   -0.44    0.50
   9  16   0   -0.48    0.36
  -9  16   0    1.20    0.61
 -10 -16   0    3.41    0.98
  10 -16   0    1.96    0.86
 -10 -16   0    1.49    0.85
  10  16   0    2.83    0.94
 -10  16   0    2.08    0.78
  11 -16   0    0.83    0.67
 -11 -16   0   -0.44    0.62
 -11 -16   0    0.64    0.74
  11  16   0   -0.14    0.54
 -11  16   0    0.11    0.55
 -12 -16   0    7.27    1.51
  12 -16   0    5.08    1.29
 -12 -16   0    5.54    1.23
  12 -16   0    9.61    1.52
 -12  16   0    7.10    1.30
  12  16   0    8.37    1.39
   0 -17   0    0.33    0.46
   0 -17   0    0.56    0.61
   0  17   0    0.32    0.51
   1 -17   0    0.04    0.44
  -1 -17   0    0.33    0.51
   1 -17   0   -0.20    0.46
  -1  17   0   -0.24    0.38
   1  17   0   -0.25    0.41
   2 -17   0   14.99    1.76
  -2 -17   0   13.27    1.73
   2 -17   0   16.54    1.77
   2  17   0   15.69    1.94
  -2  17   0   11.37    1.60
   3 -17   0    0.36    0.51
   3 -17   0   -0.11    0.57
  -3 -17   0   -0.37    0.38
   3  17   0    0.26    0.58
  -3  17   0    0.54    0.58
  -3  17   0    0.06    0.49
   4 -17   0    9.84    1.46
  -4 -17   0   11.11    1.62
   4 -17   0    9.90    1.46
   4  17   0   11.34    1.59
  -4  17   0    9.02    1.52
  -4  17   0    9.17    1.40
   5 -17   0   -0.28    0.50
  -5 -17   0    0.46    0.62
   5 -17   0   -0.37    0.40
   5  17   0    0.29    0.56
  -5  17   0    0.12    0.44
  -5  17   0    0.59    0.59
   6 -17   0    0.35    0.53
   6 -17   0    0.75    0.71
  -6 -17   0    0.54    0.59
   6  17   0   -0.02    0.52
  -6  17   0   -0.22    0.40
  -6  17   0    0.06    0.47
   7 -17   0    0.03    0.62
   7 -17   0   -0.05    0.50
  -7 -17   0    0.33    0.58
   7  17   0    0.02    0.50
  -7  17   0    0.39    0.50
  -7  17   0    0.71    0.60
   8 -17   0   15.86    2.05
   8 -17   0   11.04    1.50
  -8 -17   0   12.97    1.85
  -8  17   0   11.30    1.57
  -8  17   0   13.75    1.84
   8  17   0    9.35    1.53
   9 -17   0    1.58    0.74
  -9 -17   0    0.60    0.73
   9 -17   0    2.15    0.90
   9  17   0    0.37    0.65
  -9  17   0    0.45    0.71
  -9  17   0    1.43    0.66
 -10 -17   0    3.14    1.07
  10 -17   0    1.29    0.81
  10  17   0    2.16    0.90
 -10  17   0    1.51    0.76
  11 -17   0    2.35    1.05
 -11 -17   0    2.14    0.98
 -11  17   0    3.40    0.93
  11  17   0    1.38    0.76
   0 -18   0    2.85    0.93
   0  18   0    3.61    1.01
   1 -18   0    2.90    0.89
   1 -18   0    5.05    0.98
  -1 -18   0    4.30    1.02
   1  18   0    4.77    1.14
  -1  18   0    4.27    1.05
  -2 -18   0    1.86    0.78
   2 -18   0    2.84    0.87
   2 -18   0    0.99    0.64
   2  18   0    1.36    0.72
  -2  18   0    1.41    0.76
   3 -18   0    2.37    0.80
  -3 -18   0    2.53    0.90
   3 -18   0    5.10    1.13
  -3  18   0    2.33    0.90
   3  18   0    1.82    0.78
   4 -18   0    0.95    0.66
   4 -18   0    0.42    0.52
  -4 -18   0    1.40    0.77
  -4  18   0    0.33    0.55
   4  18   0   -0.43    0.40
  -4  18   0    2.00    0.84
  -5 -18   0    0.80    0.66
   5 -18   0    0.79    0.67
   5 -18   0    0.54    0.63
  -5  18   0    0.08    0.54
  -5  18   0    0.97    0.68
   5  18   0   -0.29    0.43
   6 -18   0    3.15    1.02
  -6 -18   0    1.68    0.84
   6 -18   0    2.02    0.77
   6  18   0    1.83    0.79
  -6  18   0    2.70    0.97
  -6  18   0    1.99    0.79
   7 -18   0    1.73    0.79
  -7 -18   0    1.40    0.75
   7 -18   0    2.76    0.97
  -7  18   0    2.01    0.90
  -7  18   0    1.03    0.72
   7  18   0    1.78    0.86
  -8 -18   0    1.38    0.77
   8 -18   0    1.95    0.76
   8 -18   0    1.57    0.89
  -8  18   0    0.23    0.59
   8  18   0    1.30    0.79
  -8  18   0    1.31    0.83
  -9 -18   0    4.81    1.29
   9 -18   0    4.68    1.32
   9  18   0    6.63    1.29
  -9  18   0    7.02    1.43
  -9  18   0    3.48    0.96
 -10 -18   0    4.50    1.21
  10 -18   0    4.44    1.36
 -10  18   0    3.79    1.04
  10  18   0    3.66    1.04
   0 -19   0   -0.21    0.48
   0  19   0    0.01    0.57
  -1 -19   0    6.76    1.33
   1 -19   0    5.15    1.20
   1  19   0    6.26    1.25
  -1  19   0    6.12    1.24
   2 -19   0   -0.25    0.51
  -2 -19   0   -0.05    0.63
   2 -19   0    0.05    0.55
  -2  19   0    0.82    0.62
   2  19   0   -0.29    0.47
   3 -19   0    1.28    0.76
   3 -19   0   -0.33    0.64
  -3 -19   0   -0.10    0.58
   3  19   0    0.63    0.61
  -3  19   0    0.40    0.68
   4 -19   0    3.04    0.99
  -4 -19   0    3.36    1.02
   4 -19   0    2.84    0.95
  -4  19   0    1.70    0.78
   4  19   0    3.43    1.06
   5 -19   0    7.86    1.45
   5 -19   0    7.22    1.37
  -5 -19   0    6.28    1.36
  -5  19   0    8.69    1.52
   5  19   0    9.36    1.51
  -6 -19   0    0.72    0.65
   6 -19   0   -0.46    0.61
   6 -19   0   -0.61    0.52
   6  19   0   -0.41    0.52
  -6  19   0    0.47    0.62
  -6  19   0    0.47    0.62
   7 -19   0    1.81    0.87
   7 -19   0    2.19    0.82
  -7 -19   0    3.43    1.11
  -7  19   0    1.86    0.91
   7  19   0    1.49    0.79
  -7  19   0    2.45    0.89
   8 -19   0   -0.10    0.50
   8 -19   0   -0.26    0.50
  -8 -19   0    0.62    0.76
  -8  19   0    0.42    0.72
  -8  19   0    0.96    0.68
   8  19   0   -0.24    0.64
   0 -20   0    4.63    1.15
   0  20   0    5.08    1.26
  -1 -20   0    0.68    0.68
   1 -20   0    1.22    0.82
   1  20   0    1.78    0.84
  -1  20   0    0.48    0.69
  -2 -20   0    0.62    0.80
   2 -20   0    0.91    0.74
   2  20   0   -0.15    0.58
  -2  20   0    1.32    0.78
  -3 -20   0    1.60    0.90
   3 -20   0    3.59    1.11
   3 -20   0    4.15    1.09
   3  20   0    4.56    1.15
  -3  20   0    3.53    1.11
   4 -20   0    0.53    0.70
  -4 -20   0    0.16    0.63
   4 -20   0   -0.01    0.57
  -4  20   0   -0.11    0.68
   4  20   0   -0.37    0.50
   5 -20   0    1.03    0.79
   5 -20   0    0.46    0.64
  -5 -20   0    0.84    0.70
   5  20   0    0.28    0.64
  -5  20   0    0.06    0.64
  -6 -20   0    1.61    0.83
   6 -20   0    2.12    1.04
   6 -20   0    3.17    1.03
  -6  20   0    3.30    1.14
   6  20   0    2.36    0.93
   0 -21   0   -0.52    0.67
   0  21   0    0.31    0.64
   1 -21   0    3.41    1.16
  -1 -21   0    2.89    1.03
   1  21   0    5.66    1.33
  -1  21   0    2.52    1.06
   2 -21   0    1.39    0.90
  -2 -21   0    1.29    0.86
   2  21   0    3.14    1.12
  -2  21   0    1.32    0.76
   3 -21   0    0.04    0.62
  -3 -21   0    1.43    0.86
   3  21   0   -0.41    0.55
  -3  21   0    0.53    0.70
  19   0  -1   -0.37    0.47
  19   0  -1   -0.41    0.49
 -19   0   1   -0.06    0.40
 -18   0   1    0.50    0.44
  18   0  -1    1.51    0.75
  18   0  -1   -0.16    0.63
 -17   0   1   -0.28    0.31
  17   0  -1   -0.02    0.48
  17   0  -1   -0.12    0.43
  16   0  -1    0.22    0.53
  16   0  -1   -0.18    0.49
 -16   0   1    0.01    0.34
 -15   0   1    0.03    0.33
  15   0  -1   -0.32    0.37
  15   0  -1   -0.17    0.45
  14   0  -1   -0.08    0.43
 -14   0   1   -0.12    0.28
  14   0  -1    0.27    0.41
  13   0  -1   -0.36    0.29
 -13   0   1   -0.35    0.24
  13   0  -1    0.50    0.44
 -12   0   1    0.11    0.25
  12   0  -1   -0.28    0.28
 -12   0   1   -0.04    0.25
  12   0  -1   -0.11    0.16
  11   0  -1   -0.04    0.15
 -11   0   1    0.21    0.25
 -11   0   1   -0.13    0.22
  11   0  -1    0.04    0.35
 -10   0   1   -0.01    0.21
 -10   0   1    0.05    0.22
 -10   0   1    0.01    0.18
  10   0  -1   -0.03    0.30
  10   0  -1    0.18    0.19
   9   0  -1    0.36    0.27
   9   0  -1   -0.08    0.14
  -9   0   1   -0.01    0.17
  -9   0   1   -0.10    0.13
  -9   0   1   -0.24    0.18
  -8   0   1    0.07    0.16
  -8   0   1   -0.04    0.18
   8   0  -1   -0.17    0.16
   8   0  -1   -0.22    0.20
  -8   0   1    0.20    0.20
   7   0  -1   -0.34    0.18
  -7   0   1    0.16    0.19
   7   0  -1   -0.11    0.14
  -7   0   1    0.10    0.16
  -7   0   1   -0.14    0.14
  -6   0   1    0.08    0.14
   6   0  -1    0.07    0.20
  -6   0   1   -0.18    0.12
  -6   0   1   -0.01    0.16
   6   0  -1    0.03    0.15
  -5   0   1    0.07    0.14
  -5   0   1   -0.18    0.14
   5   0  -1   -0.03    0.14
   5   0  -1   -0.11    0.20
  -5   0   1   -0.16    0.11
  -4   0   1   -0.12    0.14
  -4   0   1   -0.08    0.12
   4   0  -1   -0.12    0.13
   4   0  -1   -0.11    0.16
   3   0  -1    0.10    0.17
   3   0  -1   -0.15    0.11
  -3   0   1   -0.04    0.13
  -3   0   1   -0.11    0.11
  -2   0   1   -1.17    0.12
   2   0  -1   -1.01    0.12
   2   0  -1   -1.16    0.13
  -2   0   1   -1.19    0.11
  -1   0   1   -0.11    0.05
   1   0  -1   -0.02    0.05
   1   0  -1    0.00    0.05
   0   0  -1   -0.08    0.02
   0   0   1   -0.06    0.03
   0   0   1   -0.07    0.03
   1   0   1   -0.80    0.11
   1   0   1   -0.71    0.09
   1   0   1   -0.61    0.11
   2   0   1   -0.03    0.09
   2   0   1   -0.08    0.12
   2   0   1    0.07    0.11
   2   0   1    0.00    0.08
   2   0   1    0.02    0.12
   3   0   1    0.03    0.16
   3   0   1   -0.06    0.09
  -3   0  -1   -0.06    0.06
  -3   0  -1   -0.03    0.08
   3   0   1   -0.04    0.17
  -3   0  -1   -0.08    0.06
   3   0   1   -0.02    0.17
   4   0   1   -0.08    0.20
   4   0   1   -0.25    0.17
  -4   0  -1   -0.12    0.10
  -4   0  -1   -0.08    0.11
  -4   0  -1   -0.18    0.08
   4   0   1   -0.27    0.09
   4   0   1   -0.29    0.16
  -5   0  -1   -0.18    0.08
  -5   0  -1   -0.18    0.09
  -5   0  -1    0.02    0.09
   5   0   1    0.31    0.24
   5   0   1   -0.13    0.19
   5   0   1   -0.10    0.17
  -5   0  -1   -0.02    0.09
  -6   0  -1    0.02    0.12
  -6   0  -1   -0.17    0.13
   6   0   1   -0.22    0.22
  -6   0  -1   -0.09    0.09
   6   0   1   -0.24    0.19
   6   0   1   -0.18    0.17
  -7   0  -1   -0.19    0.11
   7   0   1   -0.03    0.20
   7   0   1   -0.08    0.23
  -7   0  -1   -0.11    0.12
   7   0   1    0.12    0.25
  -7   0  -1   -0.12    0.11
  -8   0  -1   -0.10    0.11
  -8   0  -1   -0.10    0.14
   8   0   1    0.28    0.31
   8   0   1   -0.08    0.22
  -8   0  -1   -0.02    0.14
   8   0   1   -0.03    0.24
  -9   0  -1    0.24    0.17
   9   0   1    0.17    0.27
  -9   0  -1   -0.21    0.13
   9   0   1   -0.44    0.22
  -9   0  -1   -0.29    0.15
 -10   0  -1   -0.18    0.15
 -10   0  -1    0.01    0.21
  10   0   1   -0.12    0.29
 -10   0  -1    0.23    0.22
  10   0   1   -0.08    0.28
  11   0   1   -0.05    0.30
  11   0   1   -0.35    0.30
 -11   0  -1    0.03    0.19
  12   0   1    0.02    0.41
  12   0   1    0.14    0.31
 -12   0  -1    0.33    0.25
  12   0   1    0.22    0.39
  13   0   1   -0.15    0.28
  13   0   1   -0.07    0.36
 -13   0  -1   -0.25    0.21
  13   0   1    0.09    0.43
 -14   0  -1    0.24    0.29
  14   0   1    0.94    0.61
  14   0   1   -0.06    0.29
  14   0   1   -0.58    0.31
 -15   0  -1   -0.42    0.20
  15   0   1   -0.11    0.46
  15   0   1   -0.54    0.42
 -16   0  -1   -0.43    0.26
  16   0   1    0.25    0.51
  16   0   1   -0.40    0.45
  17   0   1    0.58    0.56
 -17   0  -1    0.08    0.36
  17   0   1    0.06    0.56
  18   0   1    0.22    0.63
 -18   0  -1    0.65    0.46
  18   0   1   -0.78    0.64
 -19  -1   1   -0.23    0.38
  19  -1  -1    0.80    0.84
  19  -1  -1   -0.51    0.53
  19   1  -1    0.46    0.63
  19   1  -1   -0.08    0.67
 -19   1   1   -0.40    0.37
 -18  -1   1    0.03    0.37
  18  -1  -1    0.16    0.58
  18  -1  -1   -0.46    0.44
  18   1  -1   -0.92    0.38
 -18   1   1   -0.07    0.36
  18   1  -1    0.12    0.55
  17  -1  -1    0.89    0.65
  17  -1  -1    0.50    0.66
 -17  -1   1    0.32    0.43
 -17   1   1    0.99    0.44
  17   1  -1    0.29    0.52
  17   1  -1    0.82    0.69
 -16  -1   1    7.79    1.08
  16  -1  -1   15.49    1.83
  16  -1  -1   11.41    1.63
 -16   1   1    8.87    1.14
  16   1  -1    7.34    1.25
  16   1  -1    9.57    1.49
  15  -1  -1    0.07    0.49
 -15  -1   1    0.39    0.40
  15  -1  -1   -0.60    0.41
  15   1  -1    0.70    0.57
  15   1  -1   -0.44    0.37
 -15   1   1   -0.07    0.31
  14  -1  -1    0.19    0.45
  14  -1  -1   -0.14    0.48
 -14  -1   1    0.83    0.41
  14   1  -1    1.21    0.63
  14   1  -1    0.38    0.57
 -14   1   1    0.26    0.32
  13  -1  -1    0.09    0.38
 -13  -1   1   -0.02    0.27
  13   1  -1    0.61    0.46
 -13   1   1   -0.06    0.26
  13   1  -1    0.14    0.43
 -12  -1   1   -0.21    0.27
 -12  -1   1    0.24    0.28
  12  -1  -1    0.65    0.46
 -12   1   1    0.16    0.33
  12   1  -1    0.02    0.38
  12   1  -1   -0.24    0.15
  12   1  -1   -0.47    0.31
 -12   1   1    0.03    0.22
  11  -1  -1   -0.04    0.30
 -11  -1   1    0.08    0.23
 -11  -1   1    0.54    0.33
  11  -1  -1    0.29    0.20
 -11   1   1    0.03    0.29
  11   1  -1    0.04    0.34
 -11   1   1    0.82    0.32
  11   1  -1    0.46    0.22
  10  -1  -1    6.96    0.63
 -10  -1   1    8.60    0.82
  10  -1  -1    7.53    0.95
 -10  -1   1    8.29    0.88
 -10  -1   1    7.14    0.75
 -10   1   1    7.45    0.78
 -10   1   1    6.67    0.73
 -10   1   1    7.52    0.82
  10   1  -1    7.27    0.68
  10   1  -1    8.06    0.99
  -9  -1   1    3.70    0.53
  -9  -1   1    4.31    0.60
  -9  -1   1    3.33    0.51
   9  -1  -1    4.47    0.48
   9  -1  -1    2.75    0.55
   9   1  -1    4.76    0.51
   9   1  -1    3.70    0.63
  -9   1   1    4.54    0.56
  -9   1   1    4.99    0.63
  -9   1   1    3.19    0.48
   8  -1  -1    2.49    0.35
  -8  -1   1    2.70    0.45
  -8  -1   1    2.47    0.39
  -8  -1   1    2.23    0.40
   8  -1  -1    2.50    0.53
   8   1  -1    2.30    0.36
   8   1  -1    1.95    0.49
  -8   1   1    2.89    0.43
  -8   1   1    1.61    0.36
  -8   1   1    2.65    0.39
  -7  -1   1    1.52    0.33
   7  -1  -1    1.71    0.43
  -7  -1   1    0.92    0.27
  -7  -1   1    0.87    0.25
   7  -1  -1    1.03    0.25
  -7   1   1    1.44    0.29
  -7   1   1    1.49    0.31
   7   1  -1    1.01    0.27
  -7   1   1    1.54    0.33
   7   1  -1    1.43    0.39
   6  -1  -1   41.11    1.99
  -6  -1   1   45.22    2.04
  -6  -1   1   41.47    2.03
  -6  -1   1   45.27    2.09
   6  -1  -1   39.90    2.12
  -6   1   1   42.57    2.05
  -6   1   1   43.24    2.01
   6   1  -1   42.77    2.14
   6   1  -1   42.94    2.02
  -6   1   1   42.15    2.02
  -5  -1   1    2.92    0.38
  -5  -1   1    3.57    0.43
   5  -1  -1    3.49    0.47
   5  -1  -1    4.54    0.42
  -5   1   1    3.46    0.41
  -5   1   1    2.98    0.38
   5   1  -1    3.32    0.47
   5   1  -1    3.47    0.39
  -5   1   1    3.65    0.40
   4  -1  -1    1.26    0.23
   4  -1  -1    1.53    0.32
  -4  -1   1    1.40    0.28
  -4  -1   1    1.17    0.23
  -4   1   1    1.80    0.26
  -4   1   1    2.02    0.29
   4   1  -1    1.69    0.27
   4   1  -1    1.42    0.29
   3  -1  -1    0.10    0.18
  -3  -1   1   -0.26    0.10
   3  -1  -1   -0.29    0.11
  -3  -1   1    0.28    0.17
  -3  -1   1   -0.06    0.12
   3   1  -1    0.02    0.13
   3   1  -1   -0.01    0.15
  -3   1   1   -0.16    0.10
  -3   1   1   -0.11    0.12
   2  -1  -1    0.01    0.11
   2  -1  -1   -0.07    0.12
  -2  -1   1   -0.01    0.12
  -2  -1   1    0.02    0.11
   2  -1  -1   -0.16    0.09
  -2  -1   1   -0.01    0.11
   2   1  -1   -0.04    0.12
  -2   1   1   -0.05    0.10
  -2   1   1    0.12    0.12
   2   1  -1   -0.03    0.11
   1  -1  -1    0.40    0.12
  -1  -1   1    0.43    0.12
   1  -1  -1    0.34    0.12
  -1   1   1    0.12    0.09
   1   1  -1    0.42    0.11
   0  -1   1   55.01    2.27
   0  -1   1   53.47    2.29
   0  -1  -1   52.68    2.25
   0   1   1   53.30    2.28
   0   1   1   54.44    2.35
   0   1  -1   54.27    2.24
   0   1  -1   52.24    2.26
   1  -1   1    0.59    0.12
   1  -1   1    0.30    0.11
   1  -1   1    0.36    0.07
  -1  -1  -1    0.61    0.10
  -1  -1  -1    0.60    0.10
   1  -1   1    0.43    0.10
   1  -1   1    0.69    0.15
  -1   1  -1    0.55    0.07
  -1   1  -1    0.51    0.07
   1   1   1    0.25    0.11
   1   1   1    0.69    0.08
   1   1   1    0.51    0.10
   1   1   1    0.53    0.15
   1   1   1    0.51    0.09
  -1   1  -1    0.61    0.07
  -2  -1  -1   36.30    1.53
  -2  -1  -1   35.63    1.51
   2  -1   1   33.04    1.62
   2  -1   1   34.03    1.56
   2  -1   1   33.39    1.54
  -2  -1  -1   34.77    1.50
   2   1   1   34.40    1.50
  -2   1  -1   36.53    1.46
   2   1   1   35.78    1.69
   2   1   1   35.79    1.59
   2   1   1   35.56    1.50
   2   1   1   34.03    1.60
  -2   1  -1   34.22    1.46
  -2   1  -1   34.59    1.47
   3  -1   1    0.84    0.23
   3  -1   1    0.26    0.16
  -3  -1  -1    0.21    0.10
  -3  -1  -1    0.28    0.13
  -3  -1  -1    0.43    0.13
   3   1   1    0.14    0.15
  -3   1  -1    0.45    0.10
   3   1   1    0.56    0.12
   3   1   1    0.10    0.16
   3   1   1    0.27    0.20
  -3   1  -1    0.29    0.09
  -3   1  -1    0.36    0.10
  -4  -1  -1    0.39    0.13
  -4  -1  -1    0.09    0.11
  -4  -1  -1    0.15    0.12
   4  -1   1    0.13    0.17
   4  -1   1    0.23    0.20
   4  -1   1    0.08    0.11
  -4   1  -1    0.20    0.10
  -4   1  -1    0.11    0.09
   4   1   1    0.06    0.18
   4   1   1   -0.03    0.16
   4   1   1    0.25    0.11
  -4   1  -1    0.05    0.10
   4   1   1    0.22    0.21
  -5  -1  -1    2.69    0.32
   5  -1   1    1.99    0.24
   5  -1   1    2.18    0.35
  -5  -1  -1    2.10    0.26
  -5  -1  -1    1.65    0.24
   5  -1   1    2.09    0.40
  -5   1  -1    2.21    0.24
   5   1   1    1.92    0.35
   5   1   1    1.28    0.35
  -5   1  -1    1.79    0.24
   5   1   1    3.04    0.48
   5   1   1    2.15    0.22
  -5   1  -1    1.69    0.25
  -6  -1  -1   83.28    3.63
   6  -1   1   85.76    3.78
   6  -1   1   82.10    3.53
  -6  -1  -1   82.96    3.59
   6  -1   1   79.63    3.93
  -6  -1  -1   84.55    3.58
   6   1   1   81.90    3.84
  -6   1  -1   80.54    3.54
  -6   1  -1   81.49    3.55
   6   1   1   82.25    4.00
   6   1   1   83.58    3.76
  -6   1  -1   81.37    3.59
   6   1   1   82.58    3.49
  -7  -1  -1    1.04    0.26
  -7  -1  -1    1.28    0.25
  -7  -1  -1    0.77    0.22
   7  -1   1    1.01    0.17
   7  -1   1    1.23    0.40
  -7  -1  -1    0.80    0.22
   7  -1   1    1.22    0.36
   7   1   1    1.09    0.35
   7   1   1    0.94    0.16
   7   1   1    0.56    0.32
   7   1   1    1.48    0.46
   7   1   1    0.83    0.15
  -7   1  -1    1.08    0.25
  -7   1  -1    1.06    0.23
  -7   1  -1    1.11    0.24
   8  -1   1   13.18    1.17
  -8  -1  -1   13.74    0.85
  -8  -1  -1   13.69    0.88
  -8  -1  -1   12.44    0.82
  -8   1  -1   13.88    0.85
   8   1   1   12.78    0.63
   8   1   1   11.49    1.21
   8   1   1   13.40    0.64
  -8   1  -1   11.25    0.79
   8   1   1   14.88    1.24
   8   1   1   14.68    1.33
  -8   1  -1   13.67    0.81
   9  -1   1    0.45    0.38
   9  -1   1    1.85    0.48
  -9  -1  -1    1.21    0.33
  -9  -1  -1    0.87    0.27
  -9  -1  -1    1.17    0.30
  -9   1  -1    1.20    0.28
  -9   1  -1    0.64    0.26
  -9   1  -1    0.64    0.24
   9   1   1    0.95    0.41
   9   1   1    0.73    0.43
   9   1   1    0.57    0.40
 -10  -1  -1    2.07    0.42
  10  -1   1    2.33    0.55
 -10  -1  -1    2.36    0.41
 -10  -1  -1    2.01    0.39
  10  -1   1    1.59    0.57
 -10   1  -1    1.97    0.37
 -10   1  -1    2.09    0.39
 -10   1  -1    1.80    0.40
  10   1   1    1.32    0.52
  10   1   1    1.98    0.52
 -11  -1  -1    1.03    0.32
  11  -1   1    0.96    0.52
  11  -1   1    0.81    0.44
  11   1   1    0.82    0.33
 -11   1  -1    0.29    0.22
 -11   1  -1    0.61    0.27
  11   1   1    1.02    0.48
  11   1   1    0.25    0.39
  12  -1   1    8.47    1.02
  12  -1   1    9.62    1.30
 -12  -1  -1    6.39    0.80
  12  -1   1    8.05    1.09
  12   1   1    8.26    1.20
  12   1   1    8.00    0.92
 -12   1  -1    8.01    0.84
  12   1   1    8.49    1.16
  13  -1   1    0.32    0.37
  13  -1   1   -0.11    0.37
 -13  -1  -1   -0.09    0.26
  13  -1   1   -0.21    0.43
 -13   1  -1    0.37    0.27
  13   1   1   -0.05    0.40
  13   1   1   -0.13    0.34
  13   1   1   -0.02    0.33
 -14  -1  -1    2.70    0.57
  14  -1   1    3.77    0.91
  14  -1   1    1.79    0.76
  14  -1   1    2.17    0.61
 -14   1  -1    2.55    0.54
  14   1   1    3.53    0.84
  14   1   1    1.54    0.69
 -15  -1  -1    0.57    0.37
  15  -1   1    0.55    0.57
  15  -1   1    0.75    0.50
  15  -1   1    0.58    0.52
  15   1   1   -0.13    0.41
 -15   1  -1    0.40    0.31
  15   1   1   -0.38    0.44
 -16  -1  -1    3.29    0.65
  16  -1   1    1.52    0.77
  16  -1   1    1.42    0.76
 -16   1  -1    2.98    0.66
  16   1   1    1.47    0.75
  16   1   1    3.27    0.90
 -17  -1  -1    0.80    0.47
  17  -1   1    1.05    0.74
  17  -1   1    1.42    0.78
 -17   1  -1    0.35    0.37
  17   1   1    0.62    0.62
  17   1   1    0.22    0.63
 -18  -1  -1    5.14    0.89
  18  -1   1    6.35    1.31
  18  -1   1    4.53    1.21
  18   1   1    4.60    1.28
  18   1   1    4.85    1.16
 -18   1  -1    3.84    0.82
  19  -2  -1    2.06    0.95
  19  -2  -1    2.06    1.03
 -19  -2   1    1.86    0.65
 -19   2   1    2.20    0.71
  19   2  -1    1.62    0.79
  19   2  -1    1.66    0.87
  18  -2  -1    8.27    1.52
 -18  -2   1    6.13    1.03
  18  -2  -1    5.94    1.31
  18   2  -1    8.97    1.49
  18   2  -1    7.04    1.43
 -17  -2   1    0.10    0.39
  17  -2  -1   -0.12    0.57
  17  -2  -1    0.02    0.52
 -17   2   1   -0.31    0.32
  17   2  -1    0.22    0.55
  17   2  -1    0.07    0.51
 -16  -2   1    0.26    0.37
  16  -2  -1   -0.16    0.42
  16  -2  -1    0.03    0.48
 -16   2   1    0.27    0.40
  16   2  -1    0.41    0.63
  16   2  -1    0.19    0.49
  15  -2  -1    1.87    0.78
 -15  -2   1    0.99    0.43
  15  -2  -1    1.22    0.65
 -15   2   1    1.41    0.48
  15   2  -1    1.07    0.63
  15   2  -1    1.36    0.66
  14  -2  -1   81.36    4.32
 -14  -2   1   79.22    3.99
  14   2  -1   88.65    4.38
 -14   2   1   73.78    3.91
  14   2  -1   78.60    4.36
  13  -2  -1    2.76    0.70
 -13  -2   1    3.33    0.65
  13   2  -1    3.35    0.76
 -13   2   1    3.20    0.62
  13   2  -1    3.75    0.89
  12  -2  -1   10.49    1.29
 -12  -2   1   10.03    1.05
 -12  -2   1   12.30    1.21
 -12   2   1   10.74    1.06
  12   2  -1   11.02    1.33
 -12   2   1   11.87    1.17
  12   2  -1   11.81    1.36
  12   2  -1   11.15    0.78
  11  -2  -1    2.94    0.70
 -11  -2   1    1.31    0.40
  11  -2  -1    1.80    0.32
 -11  -2   1    2.52    0.53
 -11   2   1    1.64    0.43
  11   2  -1    1.51    0.34
 -11   2   1    1.37    0.38
  11   2  -1    2.05    0.57
  11   2  -1    2.10    0.58
 -10  -2   1    0.53    0.29
  10  -2  -1    0.09    0.17
  10  -2  -1    0.04    0.31
 -10  -2   1    0.14    0.20
 -10  -2   1    0.14    0.22
 -10   2   1    0.05    0.19
 -10   2   1    0.19    0.24
 -10   2   1    0.36    0.22
  10   2  -1    0.12    0.18
  10   2  -1   -0.19    0.28
  -9  -2   1    1.03    0.33
  -9  -2   1    1.29    0.35
  -9  -2   1    0.78    0.29
   9  -2  -1    0.93    0.24
   9  -2  -1    0.66    0.36
  -9   2   1    0.73    0.25
   9   2  -1    0.71    0.26
  -9   2   1    1.17    0.31
  -9   2   1    0.67    0.29
   9   2  -1    0.81    0.36
   8  -2  -1   60.04    3.09
  -8  -2   1   62.28    2.92
  -8  -2   1   59.16    2.93
   8  -2  -1   63.36    2.85
  -8  -2   1   61.85    3.00
  -8   2   1   63.69    2.91
   8   2  -1   60.29    3.07
  -8   2   1   62.38    2.91
   8   2  -1   61.94    2.89
  -8   2   1   65.03    2.97
  -7  -2   1    5.00    0.59
   7  -2  -1    6.92    0.77
  -7  -2   1    6.37    0.64
   7  -2  -1    7.30    0.62
  -7  -2   1    5.82    0.61
  -7  -2   1    6.24    0.66
  -7   2   1    6.55    0.66
  -7   2   1    6.76    0.63
  -7   2   1    4.87    0.55
   7   2  -1    6.50    0.61
   7   2  -1    6.76    0.75
  -6  -2   1  152.57    6.78
  -6  -2   1  162.66    6.87
  -6  -2   1  156.85    6.79
   6  -2  -1  155.42    6.89
  -6  -2   1  161.22    6.78
   6  -2  -1  154.09    6.75
  -6   2   1  166.55    6.83
   6   2  -1  160.33    6.80
  -6   2   1  164.83    6.75
  -6   2   1  151.72    6.74
   6   2  -1  163.36    6.90
   5  -2  -1    3.05    0.37
  -5  -2   1    2.67    0.39
  -5  -2   1    2.46    0.37
  -5  -2   1    2.33    0.36
   5  -2  -1    2.40    0.41
  -5   2   1    3.05    0.38
  -5   2   1    3.12    0.39
  -5   2   1    2.85    0.35
   5   2  -1    2.37    0.35
   5   2  -1    2.25    0.40
  -4  -2   1  302.26   12.22
   4  -2  -1  277.84   12.68
  -4  -2   1  306.62   12.33
   4  -2  -1  291.08   12.27
   4  -2  -1  292.33   12.27
   4   2  -1  287.29   12.28
  -4   2   1  301.94   12.20
  -4   2   1  295.05   12.29
   4   2  -1  302.42   12.27
   3  -2  -1    3.75    0.40
  -3  -2   1    4.53    0.43
   3  -2  -1    4.38    0.41
   3  -2  -1    4.31    0.45
  -3  -2   1    4.42    0.45
   3   2  -1    4.36    0.43
  -3   2   1    3.95    0.39
  -3   2   1    3.70    0.40
   2  -2  -1  613.49   27.67
  -2  -2   1  696.95   27.72
  -2  -2   1  689.32   27.50
   2  -2  -1  632.82   28.60
   2  -2  -1  682.57   27.53
  -2   2   1  694.90   27.92
   2   2  -1  686.34   27.70
  -2   2   1  702.84   27.49
  -1  -2   1    0.79    0.18
   1  -2  -1    1.16    0.20
  -1  -2   1    0.84    0.15
  -1  -2   1    0.86    0.18
   1   2  -1    1.40    0.21
   1   2  -1    1.29    0.19
  -1   2   1    0.96    0.18
  -1   2   1    0.82    0.18
   0  -2   1    0.01    0.11
   0  -2   1    0.03    0.11
   0  -2  -1   -0.07    0.10
   0  -2  -1   -0.04    0.12
   0  -2   1    0.04    0.12
   0   2  -1    0.03    0.10
   0   2  -1    0.06    0.11
   0   2   1   -0.03    0.11
   0   2   1    0.02    0.10
   1  -2   1    0.76    0.16
  -1  -2  -1    0.95    0.20
   1  -2   1    0.88    0.21
   1  -2   1    0.74    0.16
  -1  -2  -1    0.97    0.18
   1   2   1    1.06    0.19
  -1   2  -1    0.87    0.15
   1   2   1    0.91    0.22
  -1   2  -1    1.47    0.19
   1   2   1    1.16    0.21
   2  -2   1    0.66    0.14
   2  -2   1    0.55    0.22
   2  -2   1    0.31    0.13
   2  -2   1    0.63    0.20
   2  -2   1    0.56    0.14
  -2  -2  -1    0.49    0.14
  -2  -2  -1    0.51    0.15
   2   2   1    0.04    0.14
  -2   2  -1    0.59    0.13
   2   2   1    0.46    0.17
  -2   2  -1    0.54    0.12
   2   2   1    0.65    0.21
   2   2   1    0.28    0.14
  -2   2  -1    0.19    0.10
  -3  -2  -1    0.71    0.19
   3  -2   1    0.66    0.12
   3  -2   1    0.52    0.20
  -3  -2  -1    0.49    0.16
   3  -2   1    0.23    0.15
  -3  -2  -1    0.57    0.16
   3  -2   1    0.63    0.15
  -3   2  -1    0.38    0.14
   3   2   1    0.77    0.11
   3   2   1    0.62    0.23
  -3   2  -1    0.80    0.14
  -3   2  -1    0.31    0.11
   3   2   1    0.27    0.16
   3   2   1    0.55    0.16
   3   2   1    0.31    0.22
   4  -2   1   21.00    0.91
  -4  -2  -1   20.73    1.06
   4  -2   1   18.79    0.91
  -4  -2  -1   19.89    1.03
  -4  -2  -1   20.46    1.02
   4  -2   1   20.06    1.13
   4  -2   1   19.27    1.11
   4  -2   1   20.42    1.04
   4   2   1   20.30    1.01
  -4   2  -1   20.81    1.00
  -4   2  -1   20.39    0.98
   4   2   1   19.52    1.22
   4   2   1   19.40    1.10
  -4   2  -1   19.75    0.98
   4   2   1   21.74    1.16
   5  -2   1    0.23    0.20
  -5  -2  -1   -0.17    0.12
   5  -2   1    0.08    0.07
   5  -2   1    0.19    0.19
  -5  -2  -1    0.00    0.13
  -5  -2  -1    0.17    0.14
   5  -2   1    0.04    0.07
   5   2   1   -0.04    0.20
   5   2   1   -0.13    0.16
  -5   2  -1    0.09    0.10
   5   2   1    0.01    0.12
   5   2   1   -0.02    0.17
  -5   2  -1    0.00    0.11
  -5   2  -1    0.00    0.11
   6  -2   1    5.35    0.46
  -6  -2  -1    4.63    0.49
  -6  -2  -1    5.00    0.53
   6  -2   1    5.27    0.63
   6  -2   1    5.31    0.65
  -6  -2  -1    5.55    0.50
   6   2   1    5.06    0.61
   6   2   1    3.80    0.62
   6   2   1    5.82    0.46
  -6   2  -1    6.26    0.50
  -6   2  -1    4.19    0.43
  -6   2  -1    6.09    0.52
   6   2   1    5.72    0.71
   7  -2   1   -0.13    0.21
  -7  -2  -1    0.20    0.16
   7  -2   1   -0.04    0.11
  -7  -2  -1    0.22    0.19
  -7  -2  -1   -0.07    0.15
  -7   2  -1   -0.09    0.12
   7   2   1    0.08    0.25
  -7   2  -1   -0.05    0.12
   7   2   1   -0.03    0.12
  -7   2  -1    0.01    0.14
   7   2   1    0.07    0.25
   7   2   1   -0.08    0.19
  -8  -2  -1   57.08    2.49
  -8  -2  -1   52.03    2.47
  -8  -2  -1   52.93    2.49
   8  -2   1   48.51    2.63
  -8  -2  -1   55.05    2.54
   8  -2   1   53.60    2.33
  -8   2  -1   52.41    2.41
  -8   2  -1   48.37    2.40
   8   2   1   50.19    2.72
   8   2   1   48.92    2.63
   8   2   1   47.54    2.82
  -8   2  -1   50.76    2.45
   8   2   1   52.84    2.31
  -9  -2  -1    2.35    0.44
  -9  -2  -1    2.61    0.43
  -9  -2  -1    1.95    0.38
  -9  -2  -1    2.88    0.43
   9  -2   1    2.95    0.59
   9  -2   1    2.04    0.27
  -9   2  -1    2.62    0.40
   9   2   1    2.14    0.26
  -9   2  -1    1.26    0.31
   9   2   1    2.12    0.57
   9   2   1    1.73    0.55
   9   2   1    2.48    0.58
  -9   2  -1    2.97    0.46
 -10  -2  -1   51.51    2.52
  10  -2   1   49.60    2.89
 -10  -2  -1   46.44    2.50
  10  -2   1   51.49    2.78
 -10  -2  -1   48.67    2.58
  10   2   1   51.42    2.17
 -10   2  -1   51.40    2.48
  10   2   1   54.08    2.80
 -10   2  -1   50.67    2.48
  10   2   1   49.60    2.85
 -10   2  -1   56.26    2.58
  11  -2   1    0.54    0.43
 -11  -2  -1    0.69    0.34
 -11  -2  -1    0.11    0.25
  11  -2   1   -0.04    0.29
  11   2   1    0.84    0.45
 -11   2  -1    0.35    0.22
 -11   2  -1    0.96    0.34
  11   2   1    0.39    0.28
  11   2   1    0.98    0.50
  12  -2   1   24.02    1.72
 -12  -2  -1   23.41    1.53
  12  -2   1   25.97    1.84
  12  -2   1   24.08    2.17
  12   2   1   23.64    1.53
  12   2   1   25.16    1.81
  12   2   1   28.95    1.98
 -12   2  -1   25.54    1.52
  13  -2   1    4.10    0.85
  13  -2   1    3.89    0.76
 -13  -2  -1    5.64    0.77
  13  -2   1    5.36    1.04
 -13   2  -1    4.15    0.64
  13   2   1    3.65    0.83
  13   2   1    4.01    0.90
  14  -2   1   28.73    2.03
 -14  -2  -1   30.46    1.86
  14  -2   1   22.34    2.37
  14  -2   1   32.16    2.18
 -14   2  -1   26.37    1.75
  14   2   1   32.81    2.30
  14   2   1   28.76    2.08
  15  -2   1    1.22    0.54
 -15  -2  -1    0.87    0.43
  15  -2   1    0.69    0.62
  15  -2   1    0.69    0.62
 -15   2  -1    0.32    0.34
  15   2   1    0.32    0.55
  15   2   1    1.17    0.65
 -16  -2  -1   10.62    1.25
  16  -2   1   12.39    1.67
  16  -2   1   11.05    1.67
  16   2   1   13.76    1.86
 -16   2  -1   13.37    1.33
  16   2   1    9.28    1.41
  17  -2   1    0.23    0.62
 -17  -2  -1    0.21    0.37
  17  -2   1   -0.60    0.39
 -17   2  -1    0.00    0.33
  17   2   1    0.50    0.70
  18  -2   1    1.02    0.68
 -18  -2  -1    2.07    0.67
  18  -2   1    2.61    0.98
 -18   2  -1    1.99    0.63
  18   2   1    0.83    0.82
  18   2   1    2.75    0.96
  19  -3  -1   -0.08    0.55
  19  -3  -1   -1.19    0.54
 -19  -3   1    0.69    0.50
  19   3  -1   -0.05    0.58
  19   3  -1    0.61    0.76
 -19   3   1   -0.01    0.40
 -18  -3   1    0.12    0.43
  18  -3  -1   -0.46    0.50
  18  -3  -1   -0.17    0.58
  18   3  -1   -0.83    0.40
  18   3  -1    0.62    0.65
 -18   3   1   -0.28    0.36
  17  -3  -1    3.21    0.85
  17  -3  -1    2.15    0.90
  17  -3  -1    2.99    0.99
 -17  -3   1    1.03    0.54
  17   3  -1    2.33    0.85
 -17   3   1    1.84    0.61
  17   3  -1    0.44    0.62
  16  -3  -1   20.12    2.12
 -16  -3   1   19.47    1.81
  16  -3  -1   19.40    2.18
 -16   3   1   19.43    1.76
  16   3  -1   20.03    2.16
  16   3  -1   19.86    2.14
 -15  -3   1    0.96    0.48
  15  -3  -1    0.20    0.50
  15   3  -1    0.41    0.51
 -15   3   1    0.57    0.40
  15   3  -1    0.20    0.51
 -14  -3   1    3.90    0.72
  14  -3  -1    4.12    0.93
  14   3  -1    4.28    0.92
 -14   3   1    3.99    0.72
  14   3  -1    4.62    0.96
  13  -3  -1    0.74    0.49
 -13  -3   1    0.64    0.37
 -13   3   1    0.86    0.38
  13   3  -1    0.55    0.44
  13   3  -1    0.75    0.50
 -12  -3   1    5.24    0.75
 -12  -3   1    4.47    0.76
  12  -3  -1    2.81    0.72
  12   3  -1    3.45    0.77
  12   3  -1    4.08    0.55
  12   3  -1    3.94    0.81
 -12   3   1    3.72    0.62
 -12   3   1    5.14    0.75
 -11  -3   1    1.25    0.44
 -11  -3   1    1.57    0.45
  11  -3  -1    0.88    0.46
  11  -3  -1    1.06    0.27
 -11   3   1    1.80    0.44
 -11   3   1    1.11    0.40
  11   3  -1    2.00    0.40
  11   3  -1    1.49    0.57
  11   3  -1    1.75    0.56
  10  -3  -1   47.51    2.24
  10  -3  -1   47.66    2.64
 -10  -3   1   43.65    2.43
 -10  -3   1   50.18    2.55
  10  -3  -1   45.10    2.10
  10   3  -1   47.94    2.34
 -10   3   1   50.31    2.48
 -10   3   1   45.79    2.40
  10   3  -1   45.22    2.59
  10   3  -1   47.21    2.63
 -10   3   1   51.24    2.43
   9  -3  -1    1.36    0.46
  -9  -3   1    0.59    0.30
  -9  -3   1    0.24    0.23
   9  -3  -1    0.54    0.21
  -9  -3   1    0.61    0.27
   9   3  -1    0.27    0.32
  -9   3   1    0.82    0.27
  -9   3   1    0.61    0.27
   9   3  -1    0.71    0.28
   9   3  -1    0.45    0.34
  -9   3   1    0.85    0.31
  -8  -3   1    0.04    0.19
  -8  -3   1    0.10    0.21
   8  -3  -1   -0.09    0.25
   8  -3  -1    0.12    0.18
  -8  -3   1   -0.02    0.17
  -8  -3   1    0.29    0.26
  -8   3   1   -0.13    0.17
   8   3  -1    0.01    0.18
  -8   3   1    0.31    0.22
  -8   3   1   -0.05    0.17
   8   3  -1   -0.17    0.20
  -7  -3   1    0.52    0.23
  -7  -3   1    0.42    0.24
  -7  -3   1    0.20    0.24
   7  -3  -1    0.36    0.28
  -7  -3   1    0.33    0.22
   7  -3  -1    0.24    0.19
  -7   3   1    0.15    0.18
  -7   3   1    0.39    0.22
   7   3  -1   -0.03    0.21
  -7   3   1    0.72    0.25
   7   3  -1    0.63    0.26
   6  -3  -1  148.98    6.60
  -6  -3   1  148.77    6.50
  -6  -3   1  148.88    6.57
   6  -3  -1  150.19    6.73
   6  -3  -1  152.30    6.47
  -6   3   1  149.55    6.45
   6   3  -1  148.27    6.58
   6   3  -1  148.64    6.50
  -6   3   1  157.41    6.46
  -6   3   1  155.82    6.54
   5  -3  -1   23.66    1.21
  -5  -3   1   22.84    1.25
   5  -3  -1   20.98    1.25
   5  -3  -1   22.27    1.29
  -5  -3   1   20.27    1.24
  -5   3   1   23.67    1.22
  -5   3   1   22.77    1.20
   5   3  -1   24.23    1.25
  -5   3   1   21.03    1.22
  -4  -3   1   28.96    1.54
   4  -3  -1   28.35    1.55
  -4  -3   1   29.68    1.51
   4  -3  -1   29.25    1.49
   4  -3  -1   29.04    1.56
  -4   3   1   30.65    1.52
  -4   3   1   31.85    1.50
   4   3  -1   31.19    1.53
  -3  -3   1    1.49    0.31
   3  -3  -1    2.01    0.31
   3  -3  -1    1.75    0.31
   3  -3  -1    1.78    0.35
  -3  -3   1    1.83    0.32
   3   3  -1    2.54    0.36
  -3   3   1    2.33    0.35
  -3   3   1    1.98    0.32
   2  -3  -1   19.83    1.03
  -2  -3   1   18.36    1.03
  -2  -3   1   19.63    0.93
  -2  -3   1   19.65    1.02
   2  -3  -1   17.94    1.04
   2  -3  -1   18.36    1.03
   2   3  -1   18.60    0.86
   2   3  -1   20.17    1.02
   2   3  -1   19.82    1.03
  -2   3   1   18.52    1.02
  -2   3   1   19.59    1.01
  -1  -3   1    0.71    0.20
   1  -3  -1    0.74    0.20
   1  -3  -1    0.42    0.18
  -1  -3   1    0.52    0.22
  -1  -3   1    0.52    0.17
  -1   3   1    0.39    0.20
  -1   3   1    0.44    0.13
  -1   3   1    0.33    0.19
   1   3  -1    0.83    0.21
   1   3  -1    0.42    0.17
   0  -3   1   32.21    1.55
   0  -3   1   31.24    1.52
   0  -3   1   30.95    1.59
   0  -3  -1   31.69    1.55
   0  -3  -1   31.46    1.54
   0   3  -1   33.75    1.53
   0   3   1   32.30    1.53
   0   3   1   34.14    1.55
   0   3  -1   34.62    1.56
   0   3   1   34.06    1.57
  -1  -3  -1    7.33    0.52
   1  -3   1    6.96    0.50
   1  -3   1    7.73    0.54
   1  -3   1    6.60    0.51
  -1  -3  -1    7.30    0.51
  -1   3  -1    7.45    0.49
   1   3   1    7.88    0.53
  -1   3  -1    6.76    0.50
   1   3   1    8.14    0.53
   2  -3   1   23.57    1.10
   2  -3   1   24.22    1.21
   2  -3   1   22.53    1.15
  -2  -3  -1   22.90    1.21
  -2  -3  -1   23.93    1.19
   2  -3   1   24.36    1.26
   2   3   1   25.00    1.28
  -2   3  -1   23.85    1.15
   2   3   1   22.87    1.25
   2   3   1   23.95    1.20
  -2   3  -1   23.45    1.17
  -2   3  -1   25.24    1.16
   3  -3   1    5.25    0.36
   3  -3   1    4.13    0.41
  -3  -3  -1    4.15    0.45
   3  -3   1    4.10    0.46
   3  -3   1    4.59    0.40
  -3  -3  -1    3.93    0.42
   3   3   1    3.43    0.48
   3   3   1    3.57    0.42
   3   3   1    3.37    0.40
   3   3   1    4.14    0.42
  -3   3  -1    3.31    0.36
  -3   3  -1    3.55    0.35
  -4  -3  -1    0.76    0.21
  -4  -3  -1    0.38    0.21
   4  -3   1    0.91    0.21
   4  -3   1    0.86    0.27
  -4  -3  -1    0.73    0.21
   4  -3   1    0.60    0.17
   4  -3   1    0.32    0.20
   4   3   1    0.59    0.20
  -4   3  -1    1.06    0.23
  -4   3  -1    0.78    0.18
   4   3   1    0.77    0.30
   4   3   1    0.43    0.20
   4   3   1    0.93    0.12
   4   3   1    0.58    0.25
  -4   3  -1    0.75    0.18
   5  -3   1    1.26    0.32
   5  -3   1    1.24    0.19
  -5  -3  -1    1.39    0.29
   5  -3   1    0.84    0.22
  -5  -3  -1    0.91    0.24
  -5  -3  -1    1.35    0.29
  -5   3  -1    0.85    0.20
   5   3   1    0.84    0.23
  -5   3  -1    1.29    0.23
   5   3   1    1.13    0.35
  -5   3  -1    1.52    0.27
   5   3   1    1.31    0.32
  -6  -3  -1  213.10    9.00
  -6  -3  -1  210.04    9.01
   6  -3   1  207.69    9.32
   6  -3   1  206.46    9.13
  -6  -3  -1  215.96    9.11
   6  -3   1  217.23    8.86
   6  -3   1  207.33    8.85
   6   3   1  214.79    9.15
   6   3   1  219.25    9.01
  -6   3  -1  220.62    9.04
   6   3   1  212.80    9.15
   6   3   1  217.73    9.63
  -6   3  -1  219.61    8.94
  -6   3  -1  216.05    8.95
   7  -3   1   10.20    0.50
  -7  -3  -1   10.71    0.76
  -7  -3  -1   11.34    0.80
   7  -3   1   11.06    0.51
   7  -3   1    8.68    0.91
  -7  -3  -1   10.66    0.75
   7   3   1   11.98    1.05
   7   3   1   12.38    1.11
  -7   3  -1   10.93    0.70
  -7   3  -1    9.74    0.70
   7   3   1   10.33    0.67
  -7   3  -1   12.06    0.75
   7   3   1   10.82    1.12
   8  -3   1   51.87    2.77
  -8  -3  -1   57.12    2.62
  -8  -3  -1   53.06    2.66
   8  -3   1   56.55    2.50
  -8  -3  -1   52.09    2.61
  -8   3  -1   54.81    2.55
   8   3   1   53.06    2.77
   8   3   1   54.18    2.49
   8   3   1   55.15    2.84
   8   3   1   54.72    3.01
  -8   3  -1   55.93    2.54
  -8   3  -1   52.84    2.57
  -9  -3  -1   -0.04    0.19
   9  -3   1    0.27    0.16
   9  -3   1    0.76    0.38
  -9  -3  -1    0.08    0.22
  -9  -3  -1    0.13    0.21
   9   3   1    0.06    0.29
   9   3   1    0.18    0.27
   9   3   1   -0.36    0.26
  -9   3  -1    0.17    0.17
  -9   3  -1   -0.10    0.14
   9   3   1    0.09    0.14
  -9   3  -1    0.36    0.23
 -10  -3  -1    2.79    0.49
 -10  -3  -1    4.01    0.62
  10  -3   1    4.10    0.75
 -10  -3  -1    2.92    0.51
 -10   3  -1    3.60    0.55
  10   3   1    3.60    0.50
  10   3   1    3.35    0.37
 -10   3  -1    4.56    0.57
  10   3   1    3.03    0.67
  10   3   1    3.88    0.82
 -10   3  -1    3.61    0.51
  10   3   1    3.39    0.65
  11  -3   1    0.05    0.37
 -11  -3  -1    0.16    0.24
  11  -3   1    0.41    0.44
 -11  -3  -1   -0.24    0.28
  11  -3   1    0.40    0.40
  11   3   1    0.04    0.33
  11   3   1   -0.03    0.21
 -11   3  -1    0.18    0.22
  11   3   1    0.06    0.33
 -12  -3  -1   29.92    1.81
  12  -3   1   25.70    2.36
  12  -3   1   29.75    1.99
  12  -3   1   30.00    2.06
 -12   3  -1   29.85    1.73
  12   3   1   28.69    2.06
  12   3   1   33.03    2.07
  13  -3   1    1.79    0.75
  13  -3   1    1.64    0.56
  13  -3   1    2.31    0.67
 -13  -3  -1    1.54    0.47
  13   3   1    1.59    0.63
 -13   3  -1    2.60    0.52
  13   3   1    1.52    0.64
  14  -3   1    4.19    0.99
  14  -3   1    4.37    1.01
 -14  -3  -1    3.23    0.66
  14  -3   1    3.37    0.81
  14   3   1    6.49    1.14
  14   3   1    5.27    1.07
 -14   3  -1    3.38    0.62
  15  -3   1    0.79    0.63
  15  -3   1    0.03    0.44
 -15  -3  -1    0.20    0.36
  15  -3   1    0.49    0.57
  15   3   1    1.15    0.74
 -15   3  -1    0.69    0.41
  15   3   1    1.39    0.65
 -16  -3  -1    1.90    0.56
  16  -3   1    0.97    0.70
  16  -3   1    1.22    0.64
  16  -3   1    2.06    0.86
  16   3   1    0.50    0.58
  16   3   1    2.70    0.87
 -16   3  -1    2.22    0.59
 -17  -3  -1    2.12    0.64
  17  -3   1    2.26    0.91
  17  -3   1    1.46    0.86
  17   3   1    3.09    0.95
 -17   3  -1    2.79    0.69
  17   3   1    1.60    0.79
  18  -3   1   11.49    1.76
 -18  -3  -1    9.70    1.30
  18  -3   1    9.80    1.70
 -18   3  -1    9.65    1.24
  18   3   1   11.52    1.82
  18   3   1    8.53    1.53
  18  -4  -1   12.99    1.91
  18  -4  -1    9.43    1.50
 -18  -4   1    6.85    1.15
  18  -4  -1    7.13    1.52
  18   4  -1   11.25    1.70
  18   4  -1    9.87    1.61
 -18   4   1   10.37    1.33
 -17  -4   1    0.47    0.47
  17  -4  -1   -1.02    0.45
  17  -4  -1   -0.07    0.62
  17  -4  -1    0.36    0.51
  17   4  -1   -0.28    0.54
 -17   4   1   -0.23    0.35
  17   4  -1    0.56    0.57
 -16  -4   1    0.32    0.48
  16  -4  -1    0.54    0.57
  16  -4  -1    0.07    0.48
  16  -4  -1   -0.58    0.46
  16   4  -1    0.38    0.51
 -16   4   1    1.16    0.49
  16   4  -1    0.70    0.62
 -15  -4   1    1.33    0.52
  15  -4  -1    0.52    0.54
  15   4  -1    0.82    0.62
  15   4  -1    1.37    0.68
 -15   4   1    1.65    0.53
 -14  -4   1   13.78    1.42
  14  -4  -1   10.80    1.47
 -14   4   1   11.57    1.24
  14   4  -1   12.93    1.56
  14   4  -1   10.41    1.42
 -13  -4   1    1.42    0.54
 -13  -4   1    2.68    0.61
  13  -4  -1    4.31    0.91
  13   4  -1    1.95    0.67
 -13   4   1    1.82    0.49
  13   4  -1    3.08    0.79
 -12  -4   1   31.00    1.94
  12  -4  -1   33.21    2.16
 -12  -4   1   32.23    2.01
  12   4  -1   29.33    1.70
  12   4  -1   31.99    2.11
 -12   4   1   31.21    1.87
  12   4  -1   31.43    2.09
  11  -4  -1    0.54    0.40
 -11  -4   1   -0.04    0.27
 -11  -4   1   -0.08    0.27
  11  -4  -1    0.06    0.17
 -11   4   1    0.08    0.29
  11   4  -1   -0.25    0.18
 -11   4   1    0.06    0.24
  11   4  -1   -0.37    0.31
  11   4  -1   -0.02    0.30
  10  -4  -1    9.75    0.69
 -10  -4   1    9.22    1.01
  10  -4  -1    7.22    0.98
 -10  -4   1    9.98    1.00
 -10  -4   1    7.09    0.87
 -10   4   1    9.81    0.99
  10   4  -1   11.22    1.20
  10   4  -1    9.63    1.08
 -10   4   1    7.92    0.86
  10   4  -1    8.76    0.84
  -9  -4   1    3.55    0.60
  -9  -4   1    3.77    0.57
   9  -4  -1    3.04    0.62
  -9  -4   1    4.95    0.68
  -9  -4   1    4.95    0.70
   9  -4  -1    4.07    0.50
  -9   4   1    5.46    0.64
   9   4  -1    3.66    0.63
   9   4  -1    4.44    0.60
   9   4  -1    4.42    0.73
  -9   4   1    2.20    0.44
  -9   4   1    3.60    0.57
   8  -4  -1   76.32    3.38
  -8  -4   1   74.58    3.51
  -8  -4   1   79.06    3.60
   8  -4  -1   75.20    3.64
  -8   4   1   71.00    3.43
   8   4  -1   68.80    3.51
   8   4  -1   73.89    3.46
  -8   4   1   76.97    3.44
   8   4  -1   72.01    3.60
  -8   4   1   71.14    3.49
   7  -4  -1    4.39    0.58
  -7  -4   1    5.37    0.64
   7  -4  -1    4.00    0.64
  -7  -4   1    6.24    0.74
   7  -4  -1    5.92    0.59
  -7   4   1    6.04    0.67
   7   4  -1    6.00    0.68
   7   4  -1    5.05    0.60
   7   4  -1    6.91    0.81
  -7   4   1    5.11    0.58
  -7   4   1    4.85    0.57
  -6  -4   1   23.70    1.40
   6  -4  -1   24.22    1.40
   6  -4  -1   23.38    1.44
  -6  -4   1   23.21    1.37
   6  -4  -1   24.65    1.32
  -6   4   1   24.23    1.37
   6   4  -1   25.51    1.36
   6   4  -1   23.45    1.36
  -6   4   1   24.68    1.33
  -6   4   1   23.17    1.32
  -5  -4   1    1.46    0.36
   5  -4  -1    1.46    0.37
   5  -4  -1    1.81    0.36
  -5  -4   1    1.57    0.34
   5  -4  -1    1.81    0.33
   5   4  -1    1.21    0.27
   5   4  -1    1.55    0.34
  -5   4   1    0.95    0.28
  -5   4   1    1.69    0.32
   4  -4  -1   23.78    1.37
   4  -4  -1   24.36    1.31
  -4  -4   1   24.83    1.35
   4  -4  -1   22.60    1.36
  -4  -4   1   25.27    1.38
   4   4  -1   23.80    1.41
  -4   4   1   25.31    1.31
   4   4  -1   24.51    1.22
  -4   4   1   25.16    1.34
   4   4  -1   26.29    1.36
   3  -4  -1    0.62    0.24
   3  -4  -1    1.14    0.33
  -3  -4   1    0.37    0.23
   3  -4  -1    0.81    0.24
  -3  -4   1    0.85    0.26
   3   4  -1    0.60    0.15
   3   4  -1    0.81    0.27
   3   4  -1    0.38    0.21
  -3   4   1    0.91    0.27
  -3   4   1    0.65    0.24
  -2  -4   1   15.26    0.80
  -2  -4   1   15.77    0.94
  -2  -4   1   14.77    0.90
   2  -4  -1   15.60    0.95
   2  -4  -1   15.13    0.91
   2   4  -1   15.39    0.92
  -2   4   1   14.21    0.88
  -2   4   1   14.60    0.91
   2   4  -1   15.98    0.91
   1  -4  -1    0.09    0.18
  -1  -4   1   -0.08    0.16
  -1  -4   1   -0.11    0.17
   1  -4  -1   -0.17    0.17
  -1  -4   1    0.11    0.22
   1  -4  -1    0.33    0.20
  -1   4   1   -0.14    0.16
   1   4  -1    0.09    0.16
  -1   4   1    0.07    0.21
  -1   4   1    0.17    0.11
   1   4  -1   -0.28    0.13
   0  -4   1   87.73    4.25
   0  -4  -1   92.16    4.14
   0  -4   1   93.05    4.10
   0  -4  -1   90.17    4.09
   0  -4   1   95.53    4.14
   0   4  -1   98.23    4.10
   0   4   1   94.32    4.16
   0   4   1   94.98    4.10
   0   4   1  101.96    4.17
   0   4  -1   96.84    4.14
   1  -4   1    0.35    0.19
   1  -4   1    0.06    0.17
  -1  -4  -1    0.42    0.20
  -1  -4  -1   -0.14    0.17
   1  -4   1    0.44    0.22
   1   4   1    0.12    0.17
   1   4   1   -0.02    0.17
  -1   4  -1    0.50    0.19
  -1   4  -1    0.30    0.19
  -2  -4  -1   21.08    1.14
  -2  -4  -1   19.69    0.91
   2  -4   1   20.39    1.13
   2  -4   1   21.63    1.17
   2  -4   1   20.02    1.08
  -2  -4  -1   20.33    1.11
   2   4   1   20.91    1.18
  -2   4  -1   20.08    1.08
  -2   4  -1   18.45    1.05
   2   4   1   20.31    1.15
   2   4   1   21.16    1.13
  -3  -4  -1    9.86    0.69
   3  -4   1    9.12    0.83
  -3  -4  -1    9.91    0.71
   3  -4   1   10.17    0.65
   3  -4   1   10.60    0.74
   3  -4   1   10.53    0.71
  -3   4  -1   10.59    0.68
   3   4   1   10.59    0.77
   3   4   1   10.08    0.70
  -3   4  -1    9.84    0.64
  -3   4  -1    9.75    0.65
   3   4   1    9.86    0.73
   4  -4   1   44.55    2.01
  -4  -4  -1   43.51    2.13
   4  -4   1   43.16    2.14
   4  -4   1   44.45    2.14
  -4  -4  -1   43.48    2.09
   4   4   1   45.39    2.08
  -4   4  -1   40.59    2.01
   4   4   1   41.38    2.25
   4   4   1   42.06    2.19
  -4   4  -1   45.04    2.03
  -4   4  -1   44.26    2.07
   4   4   1   42.70    2.08
   5  -4   1    0.54    0.19
   5  -4   1    0.67    0.21
  -5  -4  -1    0.57    0.25
  -5  -4  -1    0.74    0.25
  -5  -4  -1    0.84    0.26
   5  -4   1    0.63    0.27
   5   4   1    0.87    0.26
   5   4   1    0.52    0.30
  -5   4  -1    0.66    0.23
   5   4   1    1.20    0.27
  -5   4  -1    0.83    0.23
  -5   4  -1    1.22    0.24
   6  -4   1    2.86    0.32
  -6  -4  -1    3.19    0.45
  -6  -4  -1    2.95    0.43
   6  -4   1    2.67    0.39
  -6  -4  -1    2.71    0.46
   6  -4   1    3.40    0.54
   6   4   1    3.22    0.58
  -6   4  -1    3.54    0.44
   6   4   1    3.16    0.51
  -6   4  -1    2.30    0.36
   6   4   1    3.27    0.27
   6   4   1    3.06    0.42
  -6   4  -1    2.69    0.40
  -7  -4  -1    0.50    0.23
   7  -4   1    0.40    0.30
  -7  -4  -1    0.27    0.23
   7  -4   1    0.13    0.12
  -7  -4  -1    0.05    0.18
   7  -4   1    0.21    0.18
   7   4   1   -0.45    0.19
  -7   4  -1   -0.08    0.13
  -7   4  -1    0.24    0.19
   7   4   1    0.15    0.12
   7   4   1    0.01    0.21
   7   4   1    0.34    0.20
  -7   4  -1    0.12    0.17
   7   4   1    0.27    0.30
  -8  -4  -1   33.71    1.80
  -8  -4  -1   35.22    1.76
   8  -4   1   32.65    1.88
  -8  -4  -1   29.46    1.70
   8  -4   1   31.67    1.38
   8  -4   1   31.92    1.39
  -8   4  -1   31.78    1.64
   8   4   1   27.56    1.97
   8   4   1   30.49    1.61
  -8   4  -1   32.32    1.66
   8   4   1   32.57    1.87
   8   4   1   29.93    1.84
  -8   4  -1   34.92    1.73
   8   4   1   30.70    1.51
  -9  -4  -1    2.04    0.42
  -9  -4  -1    1.60    0.38
   9  -4   1    1.04    0.44
  -9  -4  -1    1.83    0.46
  -9   4  -1    1.43    0.33
  -9   4  -1    1.28    0.35
   9   4   1    1.23    0.43
   9   4   1    1.73    0.30
   9   4   1    1.76    0.33
  -9   4  -1    1.18    0.30
   9   4   1    1.14    0.46
   9   4   1    1.59    0.55
 -10  -4  -1    9.86    1.04
 -10  -4  -1    7.12    0.86
  10  -4   1   12.55    1.32
  10  -4   1    9.98    0.70
 -10   4  -1    9.61    0.90
  10   4   1   13.02    1.47
 -10   4  -1   10.95    0.94
  10   4   1   10.15    0.71
  10   4   1    9.83    0.69
  10   4   1   11.23    1.24
  10   4   1   10.58    1.20
  11  -4   1    1.24    0.53
 -11  -4  -1    1.45    0.42
 -11  -4  -1    1.82    0.45
  11  -4   1    1.78    0.57
 -11  -4  -1    1.24    0.46
  11   4   1    1.04    0.51
  11   4   1    1.37    0.53
 -11   4  -1    1.17    0.37
  12  -4   1   -0.04    0.32
 -12  -4  -1    0.59    0.33
  12  -4   1    0.07    0.41
  12  -4   1    0.64    0.53
  12   4   1   -0.12    0.39
 -12   4  -1    0.51    0.29
  12   4   1    0.80    0.48
  13  -4   1   -0.25    0.41
 -13  -4  -1    0.45    0.35
  13  -4   1    1.06    0.55
  13  -4   1    0.44    0.42
  13   4   1   -0.44    0.41
  13   4   1   -0.20    0.41
 -13   4  -1   -0.06    0.25
  14  -4   1   28.14    2.40
  14  -4   1   20.28    2.20
  14  -4   1   23.21    2.16
 -14  -4  -1   22.28    1.64
  14   4   1   25.43    2.33
 -14   4  -1   23.64    1.58
  14   4   1   25.14    2.23
  15  -4   1    1.70    0.66
 -15  -4  -1    1.86    0.59
  15  -4   1    3.54    0.98
  15  -4   1    3.98    0.96
  15   4   1    1.19    0.68
 -15   4  -1    1.76    0.55
  15   4   1    2.02    0.74
  16  -4   1    3.42    0.89
  16  -4   1    3.71    1.00
  16  -4   1    2.59    0.94
 -16  -4  -1    2.72    0.71
  16   4   1    1.53    0.78
  16   4   1    3.84    0.94
 -16   4  -1    3.77    0.73
  17  -4   1    0.69    0.65
  17  -4   1    0.71    0.76
  17  -4   1    1.07    0.70
 -17  -4  -1    1.26    0.52
 -17   4  -1    1.13    0.47
  17   4   1    0.84    0.61
  17   4   1    1.16    0.73
 -18  -4  -1   -0.34    0.37
  18  -4   1   -0.57    0.49
  18  -4   1    0.56    0.70
  18   4   1    0.62    0.70
  18   4   1    0.73    0.76
 -18   4  -1    0.25    0.40
 -18  -5   1    0.12    0.50
  18  -5  -1    0.66    0.72
  18  -5  -1    0.58    0.79
  18  -5  -1    0.23    0.61
 -18   5   1    0.57    0.47
  18   5  -1   -0.69    0.49
  18   5  -1    0.25    0.53
 -17  -5   1    0.37    0.48
  17  -5  -1    0.08    0.55
  17  -5  -1    1.48    0.82
  17  -5  -1    1.72    0.78
  17   5  -1    1.05    0.66
  17   5  -1    0.65    0.68
 -17   5   1    0.61    0.45
  16  -5  -1    0.19    0.53
  16  -5  -1    0.48    0.53
 -16  -5   1    0.55    0.44
  16  -5  -1    0.17    0.62
  16   5  -1   -0.21    0.53
 -16   5   1    0.19    0.37
  16   5  -1   -0.48    0.52
 -15  -5   1    0.76    0.49
  15  -5  -1    0.02    0.48
  15   5  -1    1.53    0.68
 -15   5   1    0.72    0.39
  15   5  -1    1.28    0.64
  14  -5  -1    4.09    0.96
 -14  -5   1    4.40    0.82
  14   5  -1    5.98    1.12
 -14   5   1    4.97    0.83
  14   5  -1    5.53    1.01
 -13  -5   1    1.67    0.51
  13  -5  -1    1.00    0.59
 -13  -5   1    2.25    0.66
  13   5  -1    1.11    0.53
  13   5  -1    0.16    0.27
 -13   5   1    0.72    0.41
  13   5  -1    0.61    0.49
 -12  -5   1    9.51    1.16
  12  -5  -1   11.01    1.38
 -12  -5   1    7.98    1.01
  12   5  -1    8.27    0.89
  12   5  -1   10.12    1.27
  12   5  -1    7.55    1.09
 -12   5   1   10.26    1.09
 -11  -5   1    2.28    0.61
  11  -5  -1    2.80    0.69
 -11  -5   1    2.00    0.50
 -11  -5   1    1.16    0.45
  11  -5  -1    2.00    0.37
  11   5  -1    2.32    0.63
  11   5  -1    1.87    0.45
 -11   5   1    3.79    0.66
 -11   5   1    1.42    0.42
  11   5  -1    0.89    0.45
  10  -5  -1    4.75    0.85
 -10  -5   1    3.20    0.62
 -10  -5   1    3.87    0.70
  10  -5  -1    3.26    0.47
 -10  -5   1    2.58    0.55
  10   5  -1    3.55    0.67
  10   5  -1    3.23    0.66
 -10   5   1    5.56    0.72
 -10   5   1    3.35    0.62
  10   5  -1    3.84    0.59
   9  -5  -1    2.55    0.60
  -9  -5   1    2.42    0.50
   9  -5  -1    2.63    0.43
  -9  -5   1    3.85    0.67
   9   5  -1    2.72    0.52
  -9   5   1    2.91    0.53
   9   5  -1    2.82    0.63
  -9   5   1    3.78    0.57
   9   5  -1    1.12    0.42
  -9   5   1    1.89    0.44
   8  -5  -1    2.44    0.47
  -8  -5   1    1.73    0.43
   8  -5  -1    3.33    0.62
  -8  -5   1    3.75    0.62
   8  -5  -1    3.09    0.45
   8   5  -1    2.94    0.54
   8   5  -1    2.49    0.55
  -8   5   1    3.23    0.50
  -8   5   1    3.89    0.59
  -8   5   1    3.42    0.51
   8   5  -1    3.49    0.55
   7  -5  -1    0.20    0.25
   7  -5  -1    0.05    0.21
   7  -5  -1    0.14    0.22
  -7  -5   1   -0.02    0.21
  -7  -5   1   -0.13    0.21
  -7   5   1    0.15    0.18
  -7   5   1    0.25    0.24
   7   5  -1    0.11    0.22
   7   5  -1    0.12    0.21
  -7   5   1    0.32    0.23
   6  -5  -1    2.02    0.47
   6  -5  -1    1.06    0.32
  -6  -5   1    1.87    0.43
  -6  -5   1    1.71    0.38
   6  -5  -1    0.96    0.32
  -6   5   1    0.95    0.29
   6   5  -1    1.24    0.35
  -6   5   1    1.15    0.34
   6   5  -1    0.82    0.26
  -6   5   1    1.57    0.36
   5  -5  -1    1.64    0.35
   5  -5  -1    1.36    0.35
  -5  -5   1    1.79    0.39
  -5  -5   1    2.73    0.46
   5  -5  -1    2.15    0.44
  -5   5   1    2.01    0.39
   5   5  -1    2.43    0.36
   5   5  -1    2.67    0.44
  -4  -5   1   22.27    1.33
   4  -5  -1   20.60    1.30
   4  -5  -1   21.34    1.31
  -4  -5   1   24.72    1.32
   4  -5  -1   22.13    1.25
  -4   5   1   21.22    1.27
   4   5  -1   20.43    1.30
   4   5  -1   22.33    1.11
  -4   5   1   21.81    1.25
   4   5  -1   24.04    1.32
   3  -5  -1    4.92    0.57
  -3  -5   1    3.90    0.52
  -3  -5   1    3.52    0.36
   3  -5  -1    3.30    0.48
  -3  -5   1    4.28    0.55
   3   5  -1    3.26    0.46
  -3   5   1    2.82    0.43
   3   5  -1    3.29    0.49
   3   5  -1    4.19    0.51
  -3   5   1    3.26    0.47
   2  -5  -1    0.68    0.26
  -2  -5   1    1.01    0.24
   2  -5  -1    1.52    0.35
  -2  -5   1    0.76    0.29
  -2  -5   1    1.07    0.31
  -2   5   1    1.21    0.19
  -2   5   1    1.19    0.28
  -2   5   1    0.77    0.30
   2   5  -1    0.99    0.25
   2   5  -1    0.96    0.28
   2   5  -1    1.24    0.35
  -1  -5   1   17.42    1.04
  -1  -5   1   15.18    1.05
   1  -5  -1   18.36    1.06
  -1  -5   1   18.29    1.07
   1  -5  -1   16.23    1.06
  -1  -5   1   16.18    0.94
   1  -5  -1   16.79    1.01
  -1   5   1   14.98    1.01
  -1   5   1   17.88    0.89
   1   5  -1   18.07    1.03
  -1   5   1   17.96    1.04
   1   5  -1   19.14    1.07
   0  -5   1    3.80    0.54
   0  -5   1    4.86    0.53
   0  -5   1    4.32    0.53
   0  -5  -1    4.50    0.54
   0  -5   1    4.43    0.56
   0  -5  -1    5.48    0.61
   0   5   1    6.49    0.66
   0   5   1    5.34    0.42
   0   5  -1    4.29    0.51
   0   5  -1    5.04    0.56
   0   5   1    5.53    0.58
   1  -5   1   13.21    0.88
   1  -5   1   13.33    0.87
  -1  -5  -1   14.11    0.75
  -1  -5  -1   14.94    0.92
   1  -5   1   13.23    0.90
  -1  -5  -1   12.42    0.86
   1   5   1   13.93    0.83
   1   5   1   14.79    0.89
  -1   5  -1   14.06    0.89
   1   5   1   12.78    0.87
  -1   5  -1   13.02    0.84
  -2  -5  -1    5.44    0.37
  -2  -5  -1    5.03    0.56
   2  -5   1    5.32    0.55
   2  -5   1    6.31    0.66
   2  -5   1    5.13    0.57
  -2  -5  -1    5.74    0.61
   2   5   1    6.53    0.63
  -2   5  -1    6.45    0.60
   2   5   1    5.24    0.58
  -2   5  -1    6.66    0.63
   2   5   1    6.24    0.67
   3  -5   1   10.61    0.73
  -3  -5  -1   10.70    0.92
   3  -5   1   10.65    0.77
  -3  -5  -1   10.71    0.51
   3  -5   1    9.81    0.92
  -3  -5  -1   10.57    0.77
   3   5   1   10.61    0.94
  -3   5  -1   10.51    0.73
   3   5   1   10.76    0.76
  -3   5  -1   10.46    0.75
   3   5   1   10.58    0.82
   4  -5   1    2.01    0.34
   4  -5   1    1.05    0.28
  -4  -5  -1    1.88    0.36
  -4  -5  -1    2.51    0.44
   4  -5   1    1.16    0.34
  -4   5  -1    1.80    0.31
  -4   5  -1    2.40    0.40
  -4   5  -1    1.93    0.33
   4   5   1    2.92    0.48
   4   5   1    2.20    0.46
   4   5   1    1.51    0.34
   5  -5   1    0.20    0.21
   5  -5   1    0.40    0.20
  -5  -5  -1    0.34    0.24
   5  -5   1    0.18    0.23
  -5  -5  -1    0.45    0.23
   5   5   1    0.64    0.32
   5   5   1    0.22    0.23
   5   5   1    0.43    0.23
  -5   5  -1    0.06    0.18
  -5   5  -1    0.26    0.17
  -5   5  -1    0.33    0.20
   5   5   1    0.07    0.19
   6  -5   1    7.71    0.75
  -6  -5  -1    7.06    0.74
   6  -5   1    8.36    0.88
   6  -5   1    8.61    0.59
  -6  -5  -1    7.92    0.80
  -6  -5  -1    9.41    0.83
  -6   5  -1    7.83    0.72
   6   5   1    6.34    0.84
  -6   5  -1    9.34    0.78
   6   5   1    8.30    0.82
   6   5   1    6.97    0.72
  -7  -5  -1    0.14    0.25
  -7  -5  -1    0.38    0.23
   7  -5   1   -0.14    0.24
  -7  -5  -1    0.23    0.24
   7  -5   1    0.13    0.17
   7  -5   1    0.20    0.20
   7   5   1    0.04    0.21
  -7   5  -1    0.36    0.20
   7   5   1    0.32    0.09
  -7   5  -1    0.17    0.18
   7   5   1    0.43    0.35
  -7   5  -1    0.78    0.26
   7   5   1    0.18    0.26
   8  -5   1    4.88    0.60
  -8  -5  -1    4.12    0.60
   8  -5   1    3.49    0.66
   8  -5   1    4.74    0.43
  -8  -5  -1    6.20    0.77
  -8  -5  -1    4.76    0.65
   8   5   1    4.74    0.34
  -8   5  -1    5.22    0.62
   8   5   1    4.43    0.56
   8   5   1    4.82    0.84
  -8   5  -1    5.64    0.61
   8   5   1    4.33    0.70
   8   5   1    4.57    0.70
  -8   5  -1    5.63    0.65
  -9  -5  -1    3.00    0.56
  -9  -5  -1    1.57    0.43
   9  -5   1    2.38    0.57
   9   5   1    2.25    0.57
  -9   5  -1    2.59    0.46
   9   5   1    2.21    0.54
   9   5   1    2.51    0.67
   9   5   1    2.72    0.32
  -9   5  -1    2.36    0.44
   9   5   1    3.08    0.47
  -9   5  -1    3.35    0.55
 -10  -5  -1    3.14    0.64
  10  -5   1    4.38    0.83
 -10  -5  -1    3.10    0.56
  10  -5   1    3.39    0.69
 -10   5  -1    3.41    0.54
  10   5   1    4.39    0.87
  10   5   1    4.16    0.53
  10   5   1    3.52    0.72
 -10   5  -1    6.56    0.76
  10   5   1    3.11    0.67
 -11  -5  -1    0.68    0.35
 -11  -5  -1    0.69    0.36
  11  -5   1    0.81    0.46
 -11  -5  -1    0.69    0.39
  11  -5   1    0.70    0.48
  11   5   1    0.46    0.25
  11   5   1    0.42    0.44
 -11   5  -1    0.96    0.36
  11   5   1    1.42    0.55
 -12  -5  -1    0.68    0.38
  12  -5   1    1.83    0.64
 -12  -5  -1    0.93    0.41
  12  -5   1    0.94    0.54
  12  -5   1    1.01    0.50
  12   5   1    1.71    0.56
 -12   5  -1    1.81    0.47
  12   5   1    1.59    0.60
  13  -5   1    1.59    0.64
 -13  -5  -1    2.65    0.61
  13  -5   1    2.44    0.79
  13  -5   1    2.23    0.77
  13   5   1    1.33    0.58
 -13   5  -1    2.12    0.53
  13   5   1    1.66    0.65
 -14  -5  -1    0.70    0.45
  14  -5   1   -0.09    0.48
  14  -5   1   -0.08    0.38
  14  -5   1    0.07    0.51
  14   5   1   -0.39    0.34
  14   5   1    0.22    0.49
 -14   5  -1    0.97    0.42
  15  -5   1    0.09    0.51
  15  -5   1    0.12    0.46
 -15  -5  -1    0.05    0.33
  15  -5   1    0.61    0.56
 -15   5  -1   -0.48    0.25
  15   5   1   -0.13    0.41
  15   5   1    0.07    0.53
  16  -5   1    0.62    0.64
  16  -5   1    2.08    0.83
 -16  -5  -1    1.76    0.57
  16  -5   1    0.62    0.56
 -16   5  -1    0.71    0.46
  16   5   1    1.47    0.77
  16   5   1    1.21    0.62
  17  -5   1    0.03    0.58
 -17  -5  -1    0.20    0.38
  17  -5   1   -0.25    0.55
  17  -5   1   -0.29    0.45
  17   5   1   -0.23    0.59
 -17   5  -1    0.03    0.38
  17   5   1   -0.24    0.59
  18  -5   1    0.25    0.75
 -18  -5  -1    0.82    0.54
  18  -5   1    1.07    0.83
  18   5   1    1.60    0.86
  18   5   1    1.11    0.83
 -18   5  -1    1.82    0.61
 -18  -6   1   -0.22    0.44
  18  -6  -1   -0.14    0.56
  18  -6  -1    0.19    0.57
  18  -6  -1   -0.01    0.59
 -18   6   1   -0.37    0.34
  18   6  -1   -0.62    0.45
  18   6  -1   -0.57    0.47
  17  -6  -1    0.52    0.70
 -17  -6   1    0.14    0.37
  17  -6  -1    0.53    0.65
  17  -6  -1    0.63    0.62
 -17   6   1    0.47    0.45
  17   6  -1    1.81    0.87
  17   6  -1    0.61    0.64
  16  -6  -1    0.57    0.53
  16  -6  -1    0.06    0.57
 -16  -6   1    0.37    0.42
 -16   6   1    0.05    0.38
  16   6  -1    0.02    0.46
  16   6  -1    0.15    0.48
 -15  -6   1    0.23    0.40
  15  -6  -1   -0.61    0.45
  15   6  -1    0.48    0.48
 -15   6   1   -0.04    0.38
  15   6  -1   -0.16    0.50
 -14  -6   1   25.10    1.84
  14  -6  -1   24.09    2.28
  14   6  -1   28.01    2.42
 -14   6   1   22.87    1.69
  14   6  -1   24.50    2.23
 -13  -6   1    2.09    0.60
  13  -6  -1    1.47    0.63
 -13  -6   1    2.81    0.71
  13   6  -1    1.50    0.70
  13   6  -1    0.83    0.54
 -13   6   1    2.18    0.55
  13   6  -1    2.03    0.49
 -12  -6   1    1.27    0.47
 -12  -6   1    1.07    0.49
  12  -6  -1    0.43    0.53
 -12  -6   1    1.16    0.48
  12   6  -1    1.30    0.50
  12   6  -1    0.50    0.44
  12   6  -1    1.09    0.41
 -12   6   1    1.01    0.42
 -11  -6   1    0.52    0.36
 -11  -6   1    0.84    0.43
  11  -6  -1   -0.09    0.36
  11  -6  -1    0.72    0.27
 -11  -6   1    1.26    0.48
 -11   6   1    0.43    0.33
 -11   6   1    1.37    0.45
  11   6  -1    0.69    0.44
  11   6  -1    0.60    0.33
  11   6  -1    0.46    0.35
 -10  -6   1    1.29    0.43
  10  -6  -1    0.30    0.44
  10  -6  -1    0.41    0.26
 -10  -6   1    1.75    0.51
 -10  -6   1    0.79    0.40
 -10   6   1    0.75    0.33
  10   6  -1    0.64    0.39
  10   6  -1    0.99    0.46
  10   6  -1    1.24    0.40
 -10   6   1    0.17    0.29
  -9  -6   1    6.18    0.86
  -9  -6   1    4.23    0.70
   9  -6  -1    3.43    0.69
   9  -6  -1    4.58    0.59
   9  -6  -1    3.81    0.66
   9   6  -1    4.32    0.67
   9   6  -1    4.25    0.65
  -9   6   1    2.69    0.55
  -9   6   1    3.56    0.59
   9   6  -1    4.58    0.77
  -8  -6   1   28.28    1.84
   8  -6  -1   33.16    1.93
   8  -6  -1   31.15    1.97
  -8  -6   1   35.30    1.97
   8  -6  -1   32.60    1.76
  -8   6   1   31.85    1.85
  -8   6   1   36.40    1.86
   8   6  -1   32.48    1.81
  -8   6   1   31.54    1.80
   8   6  -1   31.01    1.83
   7  -6  -1   11.54    1.16
   7  -6  -1   12.41    0.89
  -7  -6   1   10.73    1.08
   7  -6  -1   12.12    1.13
  -7  -6   1   12.35    1.12
   7   6  -1   10.38    0.94
   7   6  -1   13.87    1.14
  -7   6   1   12.21    0.91
  -7   6   1   11.32    1.00
   6  -6  -1    9.00    1.00
  -6  -6   1    9.19    0.96
   6  -6  -1    9.42    0.85
   6  -6  -1    9.97    0.93
  -6  -6   1    6.92    0.80
  -6   6   1    8.76    0.85
  -6   6   1    8.73    0.90
   6   6  -1    8.55    0.77
   6   6  -1    9.79    0.94
   5  -6  -1    7.75    0.81
  -5  -6   1    5.57    0.71
   5  -6  -1    7.18    0.74
  -5  -6   1    6.69    0.80
   5  -6  -1    8.27    0.89
  -5   6   1    8.20    0.79
   5   6  -1    6.29    0.57
   5   6  -1    5.93    0.72
   5   6  -1    6.94    0.80
  -5   6   1    8.33    0.85
  -4  -6   1   10.96    1.01
   4  -6  -1   11.10    0.83
   4  -6  -1   11.86    0.90
  -4  -6   1   10.42    0.97
  -4   6   1   12.15    0.87
   4   6  -1   10.43    0.91
   4   6  -1   11.33    1.00
   4   6  -1   10.51    0.94
  -4   6   1    9.13    0.85
   3  -6  -1   -0.11    0.20
   3  -6  -1   -0.25    0.18
  -3  -6   1    0.10    0.22
  -3  -6   1    0.53    0.29
  -3  -6   1    0.19    0.16
   3   6  -1    0.06    0.22
  -3   6   1    0.07    0.19
   3   6  -1   -0.13    0.15
  -3   6   1    0.21    0.24
   3   6  -1    0.29    0.21
  -2  -6   1   37.80    1.96
  -2  -6   1   37.42    1.81
  -2  -6   1   42.23    2.03
   2  -6  -1   37.45    2.03
   2  -6  -1   36.93    1.93
   2  -6  -1   35.14    1.94
  -2   6   1   36.30    1.92
  -2   6   1   38.54    1.99
   2   6  -1   38.24    1.94
   2   6  -1   37.18    1.89
  -2   6   1   39.40    1.75
   2   6  -1   36.54    1.96
   1  -6  -1    2.76    0.47
  -1  -6   1    3.37    0.44
   1  -6  -1    4.96    0.58
  -1  -6   1    2.68    0.46
  -1  -6   1    3.57    0.50
   1  -6  -1    3.66    0.53
  -1  -6   1    2.81    0.47
   1   6  -1    2.07    0.38
  -1   6   1    3.32    0.34
   1   6  -1    3.16    0.49
  -1   6   1    3.31    0.51
  -1   6   1    2.58    0.43
   0  -6   1    5.13    0.56
   0  -6   1    4.61    0.58
   0  -6  -1    5.37    0.66
   0  -6   1    4.16    0.56
   0  -6  -1    5.09    0.60
   0  -6   1    4.51    0.56
   0   6   1    5.19    0.48
   0   6   1    4.63    0.56
   0   6  -1    4.59    0.58
   0   6  -1    4.97    0.58
   0   6   1    5.83    0.64
   1  -6   1   14.04    0.98
  -1  -6  -1   13.72    0.93
  -1  -6  -1   14.19    0.96
   1  -6   1   12.47    0.92
   1  -6   1   14.51    0.93
  -1  -6  -1   13.26    0.78
   1   6   1   13.43    0.94
  -1   6  -1   14.57    0.92
  -1   6  -1   14.30    0.96
   1   6   1   12.65    0.84
   1   6   1   13.49    0.93
  -2  -6  -1    5.58    0.44
  -2  -6  -1    4.85    0.63
   2  -6   1    4.79    0.57
   2  -6   1    5.09    0.63
   2  -6   1    5.49    0.65
  -2  -6  -1    5.58    0.68
   2   6   1    5.54    0.61
   2   6   1    5.08    0.58
  -2   6  -1    4.38    0.52
  -2   6  -1    5.12    0.59
   2   6   1    5.50    0.65
  -3  -6  -1    1.86    0.43
  -3  -6  -1    1.84    0.41
  -3  -6  -1    1.62    0.21
   3  -6   1    1.75    0.40
   3  -6   1    1.94    0.38
   3  -6   1    1.35    0.39
  -3   6  -1    1.16    0.34
  -3   6  -1    1.39    0.34
   3   6   1    1.88    0.40
   3   6   1    1.72    0.38
   3   6   1    2.38    0.47
  -4  -6  -1    1.32    0.37
   4  -6   1    2.07    0.42
   4  -6   1    2.99    0.54
   4  -6   1    2.21    0.40
  -4  -6  -1    1.65    0.38
   4   6   1    1.37    0.38
  -4   6  -1    2.20    0.42
  -4   6  -1    2.62    0.42
   4   6   1    2.06    0.43
  -4   6  -1    1.82    0.37
   4   6   1    2.44    0.49
  -5  -6  -1    5.20    0.67
   5  -6   1    5.70    0.67
   5  -6   1    5.82    0.60
  -5  -6  -1    4.19    0.60
   5  -6   1    5.48    0.77
   5  -6   1    4.64    0.67
   5   6   1    5.07    0.71
  -5   6  -1    5.50    0.61
   5   6   1    5.52    0.65
   5   6   1    6.40    0.78
  -5   6  -1    5.29    0.63
  -5   6  -1    5.08    0.59
  -6  -6  -1    1.89    0.41
  -6  -6  -1    1.79    0.44
   6  -6   1    0.35    0.25
   6  -6   1    0.95    0.27
   6  -6   1    0.80    0.35
   6   6   1    0.38    0.25
  -6   6  -1    1.09    0.30
  -6   6  -1    0.90    0.28
  -6   6  -1    1.10    0.33
   6   6   1    0.84    0.30
   6   6   1    0.78    0.35
  -7  -6  -1    0.03    0.24
   7  -6   1    0.27    0.34
   7  -6   1    0.38    0.21
  -7  -6  -1    0.01    0.22
   7  -6   1    0.19    0.22
   7   6   1    0.22    0.31
   7   6   1   -0.08    0.22
  -7   6  -1    0.15    0.18
  -7   6  -1    0.64    0.29
   7   6   1    0.20    0.24
  -7   6  -1    0.03    0.18
  -8  -6  -1    0.68    0.33
   8  -6   1    0.19    0.31
  -8  -6  -1    1.24    0.37
   8  -6   1    1.33    0.28
   8  -6   1    1.58    0.50
   8  -6   1    0.61    0.27
   8   6   1    0.89    0.43
  -8   6  -1    0.80    0.29
  -8   6  -1    0.87    0.32
   8   6   1    1.26    0.36
   8   6   1    0.69    0.36
   8   6   1    1.39    0.42
   9  -6   1    1.10    0.22
   9  -6   1    0.85    0.44
  -9  -6  -1    0.47    0.29
   9  -6   1    1.57    0.52
   9  -6   1    1.99    0.45
  -9  -6  -1    0.78    0.39
   9   6   1    0.91    0.31
   9   6   1    0.72    0.36
  -9   6  -1    0.74    0.30
   9   6   1    0.59    0.40
   9   6   1    0.96    0.49
  -9   6  -1    1.46    0.41
  10  -6   1    6.50    0.97
 -10  -6  -1    8.65    1.05
  10  -6   1    6.89    1.06
 -10  -6  -1    7.47    0.92
 -10   6  -1    8.23    1.01
  10   6   1    9.05    1.15
  10   6   1    8.61    1.08
  10   6   1    6.21    1.05
 -10   6  -1    7.50    0.83
  10   6   1    7.26    0.77
  11  -6   1    0.08    0.41
 -11  -6  -1    0.84    0.40
  11  -6   1    0.61    0.50
 -11  -6  -1    0.44    0.37
 -11   6  -1    0.71    0.35
  11   6   1    0.11    0.24
  11   6   1    0.03    0.32
  11   6   1   -0.05    0.36
  12  -6   1    8.86    1.25
 -12  -6  -1    7.66    0.99
  12  -6   1    7.92    1.18
 -12  -6  -1    8.91    1.06
  12   6   1    8.26    1.18
  12   6   1    7.69    1.15
 -12   6  -1    8.89    0.95
  13  -6   1    3.45    0.90
  13  -6   1    4.57    0.97
 -13  -6  -1    4.53    0.78
  13  -6   1    2.47    0.74
 -13  -6  -1    3.40    0.71
  13   6   1    3.56    0.84
  13   6   1    4.66    0.96
 -13   6  -1    3.78    0.64
  14  -6   1    1.14    0.65
  14  -6   1    2.11    0.79
 -14  -6  -1    1.26    0.51
  14  -6   1    1.90    0.73
  14   6   1    1.33    0.71
  14   6   1    0.82    0.56
 -14   6  -1    2.45    0.58
  15  -6   1    0.52    0.65
  15  -6   1    0.23    0.52
 -15  -6  -1    0.08    0.36
  15  -6   1    0.10    0.53
  15   6   1   -0.08    0.55
  15   6   1   -0.04    0.54
 -15   6  -1   -0.01    0.30
  16  -6   1    3.63    1.06
 -16  -6  -1    1.81    0.64
  16  -6   1    1.57    0.83
  16  -6   1    2.95    0.97
  16   6   1    2.53    0.84
  16   6   1    2.06    0.77
 -16   6  -1    2.21    0.63
  17  -6   1    0.14    0.66
 -17  -6  -1    0.19    0.43
  17  -6   1   -0.65    0.42
  17  -6   1    0.63    0.67
 -17   6  -1    0.53    0.47
  17   6   1   -0.13    0.47
  17   6   1   -0.30    0.40
  18  -7  -1    0.58    0.72
  18  -7  -1   -1.10    0.58
 -18  -7   1    0.55    0.54
  18  -7  -1    0.49    0.63
  18   7  -1    0.01    0.64
  18   7  -1   -0.22    0.50
 -18   7   1    0.23    0.42
  17  -7  -1   -0.52    0.50
  17  -7  -1   -0.38    0.59
 -17  -7   1   -0.07    0.45
  17  -7  -1    0.15    0.58
  17   7  -1   -0.81    0.48
 -17   7   1    0.00    0.36
  17   7  -1   -0.12    0.59
  16  -7  -1    5.09    1.18
  16  -7  -1    9.70    1.63
 -16  -7   1    5.73    1.04
  16   7  -1    7.78    1.31
  16   7  -1    4.82    1.10
 -16   7   1    5.40    0.95
  15  -7  -1    2.16    0.77
 -15  -7   1    1.62    0.65
  15  -7  -1    1.88    0.74
  15   7  -1   -0.17    0.38
  15   7  -1    1.37    0.65
 -15   7   1    1.09    0.50
 -14  -7   1    5.16    0.95
  14  -7  -1    5.84    1.10
  14   7  -1    6.14    1.15
 -14   7   1    5.94    0.95
  14   7  -1    8.35    1.25
  13  -7  -1    0.78    0.57
 -13  -7   1    2.33    0.64
 -13  -7   1    0.13    0.44
  13   7  -1    0.85    0.40
  13   7  -1    0.11    0.49
 -13   7   1    0.56    0.41
  13   7  -1    1.10    0.54
  12  -7  -1    2.21    0.69
 -12  -7   1    2.38    0.62
 -12  -7   1    2.89    0.68
 -12  -7   1    2.19    0.65
  12   7  -1    2.50    0.70
  12   7  -1    2.09    0.53
  12   7  -1    2.41    0.65
 -12   7   1    2.26    0.58
  11  -7  -1    0.03    0.38
 -11  -7   1   -0.03    0.31
  11  -7  -1   -0.12    0.21
 -11  -7   1   -0.03    0.34
 -11  -7   1    0.15    0.32
  11   7  -1   -0.28    0.25
 -11   7   1    0.15    0.28
  11   7  -1    0.09    0.35
 -11   7   1    0.54    0.38
  11   7  -1   -0.22    0.32
  10  -7  -1   13.14    1.30
  10  -7  -1   14.15    1.00
 -10  -7   1   18.21    1.54
 -10  -7   1   15.25    1.44
  10  -7  -1   14.04    1.48
  10   7  -1   13.94    1.45
 -10   7   1   14.72    1.26
  10   7  -1   14.49    1.34
 -10   7   1   12.34    1.25
  10   7  -1   11.59    1.18
   9  -7  -1    0.84    0.39
   9  -7  -1    0.59    0.39
  -9  -7   1    0.63    0.35
  -9  -7   1    0.41    0.35
   9  -7  -1    0.14    0.25
   9   7  -1    0.74    0.38
   9   7  -1    0.62    0.33
  -9   7   1    0.79    0.35
   9   7  -1    0.76    0.41
   8  -7  -1   -0.01    0.25
   8  -7  -1    0.39    0.32
   8  -7  -1    0.20    0.26
  -8  -7   1   -0.05    0.26
  -8  -7   1   -0.51    0.18
  -8   7   1    0.15    0.28
   8   7  -1   -0.13    0.20
   8   7  -1   -0.06    0.19
  -8   7   1    0.26    0.25
  -7  -7   1    1.12    0.44
  -7  -7   1    0.97    0.37
   7  -7  -1    1.62    0.42
   7  -7  -1    1.73    0.55
   7  -7  -1    1.49    0.41
   7   7  -1    2.09    0.49
  -7   7   1    1.21    0.38
  -7   7   1    1.08    0.41
   7   7  -1    1.58    0.37
   6  -7  -1  155.80    6.79
   6  -7  -1  141.24    6.57
   6  -7  -1  146.13    6.46
  -6  -7   1  153.16    6.62
  -6  -7   1  148.86    6.53
   6   7  -1  140.16    6.23
   6   7  -1  143.90    6.52
  -6   7   1  140.07    6.52
  -6   7   1  144.65    6.44
  -5  -7   1    9.10    0.94
  -5  -7   1    9.72    1.00
   5  -7  -1    9.22    0.94
   5  -7  -1    9.78    0.92
  -5   7   1    7.59    0.85
   5   7  -1    8.39    0.89
  -5   7   1    6.97    0.78
  -4  -7   1   11.77    1.08
   4  -7  -1   12.16    1.13
  -4  -7   1   15.15    1.26
   4  -7  -1   13.11    1.12
  -4   7   1   12.69    0.96
   4   7  -1   13.03    0.95
   4   7  -1   13.22    0.98
  -4   7   1   14.15    1.19
   4   7  -1   13.24    0.98
  -3  -7   1   17.46    0.95
   3  -7  -1   13.16    1.10
  -3  -7   1   17.45    1.17
  -3  -7   1   16.49    1.12
   3  -7  -1   15.95    1.10
   3   7  -1   17.70    1.12
   3   7  -1   17.33    1.07
   3   7  -1   14.54    1.10
  -3   7   1   16.66    0.84
  -3   7   1   14.73    1.07
  -3   7   1   17.18    1.15
  -2  -7   1   29.48    1.51
   2  -7  -1   28.28    1.71
   2  -7  -1   27.53    1.62
  -2  -7   1   31.08    1.71
   2  -7  -1   25.59    1.62
  -2  -7   1   33.86    1.71
  -2   7   1   28.61    1.39
   2   7  -1   30.24    1.55
   2   7  -1   29.32    1.63
  -2   7   1   31.17    1.66
  -2   7   1   30.27    1.69
   2   7  -1   26.39    1.63
   1  -7  -1    2.78    0.53
  -1  -7   1    3.34    0.46
   1  -7  -1    1.94    0.42
  -1  -7   1    3.09    0.54
   1  -7  -1    2.41    0.46
  -1  -7   1    2.64    0.52
  -1  -7   1    3.22    0.52
   1   7  -1    2.53    0.47
   1   7  -1    3.31    0.53
  -1   7   1    2.43    0.45
  -1   7   1    3.57    0.56
  -1   7   1    2.78    0.34
   0  -7  -1  132.35    5.75
   0  -7   1  118.04    5.62
   0  -7  -1  126.88    5.57
   0  -7  -1  134.15    5.69
   0  -7   1  116.50    5.87
   0  -7   1  127.89    5.72
   0  -7   1  129.08    5.64
   0   7  -1  125.88    5.71
   0   7  -1  125.76    5.64
   0   7   1  126.44    5.73
   0   7   1  138.11    5.70
   0   7   1  132.96    5.66
   1  -7   1    4.29    0.61
  -1  -7  -1    5.71    0.67
  -1  -7  -1    6.41    0.74
   1  -7   1    5.47    0.69
   1  -7   1    6.27    0.73
  -1  -7  -1    5.74    0.55
  -1   7  -1    4.86    0.64
  -1   7  -1    4.09    0.55
   1   7   1    5.34    0.57
   1   7   1    4.62    0.63
   1   7   1    5.16    0.67
   2  -7   1   64.64    3.09
   2  -7   1   63.22    3.11
  -2  -7  -1   67.55    3.16
  -2  -7  -1   63.90    2.85
  -2  -7  -1   70.20    3.14
   2  -7   1   65.14    3.20
  -2   7  -1   63.27    3.04
  -2   7  -1   63.34    3.08
   2   7   1   60.75    3.09
   2   7   1   61.06    3.08
   2   7   1   62.67    3.04
   3  -7   1    1.28    0.37
  -3  -7  -1    0.88    0.31
  -3  -7  -1    0.91    0.20
   3  -7   1    0.55    0.32
  -3  -7  -1    0.83    0.36
   3  -7   1    0.81    0.29
  -3   7  -1    1.03    0.33
   3   7   1    0.20    0.24
   3   7   1    1.26    0.39
  -3   7  -1    0.40    0.25
   3   7   1    0.88    0.32
   4  -7   1    3.71    0.62
  -4  -7  -1    3.60    0.56
   4  -7   1    3.55    0.56
  -4  -7  -1    4.02    0.63
   4  -7   1    3.18    0.50
  -4   7  -1    2.20    0.44
   4   7   1    3.89    0.65
   4   7   1    4.10    0.60
   4   7   1    3.26    0.55
  -4   7  -1    4.11    0.61
   5  -7   1   19.83    1.20
  -5  -7  -1   18.40    1.29
  -5  -7  -1   19.32    1.28
   5  -7   1   19.39    1.29
   5  -7   1   20.25    1.39
   5   7   1   20.81    1.29
  -5   7  -1   19.47    1.26
   5   7   1   17.29    1.31
  -5   7  -1   20.01    1.21
  -5   7  -1   18.72    1.21
   5   7   1   20.60    1.39
  -6  -7  -1  125.40    5.64
   6  -7   1  124.90    5.44
  -6  -7  -1  127.20    5.59
   6  -7   1  116.44    5.69
   6  -7   1  128.26    5.78
   6   7   1  125.17    5.83
  -6   7  -1  119.27    5.46
   6   7   1  119.32    5.86
   6   7   1  123.55    5.54
  -6   7  -1  125.60    5.47
  -6   7  -1  116.66    5.52
   7  -7   1    0.09    0.29
  -7  -7  -1    0.42    0.31
  -7  -7  -1    0.51    0.31
   7  -7   1    0.66    0.41
   7  -7   1    0.48    0.30
   7  -7   1    0.31    0.25
   7   7   1    0.57    0.38
  -7   7  -1    0.19    0.23
   7   7   1    0.39    0.28
  -7   7  -1   -0.04    0.20
  -7   7  -1    0.62    0.32
   8  -7   1   25.65    1.44
   8  -7   1   29.32    1.82
  -8  -7  -1   26.56    1.68
  -8  -7  -1   27.67    1.74
   8  -7   1   25.36    1.65
   8  -7   1   26.23    1.83
   8   7   1   28.79    1.95
   8   7   1   27.20    1.60
   8   7   1   26.53    1.63
  -8   7  -1   28.06    1.62
  -8   7  -1   28.73    1.67
   9  -7   1    1.77    0.52
   9  -7   1    1.17    0.40
   9  -7   1    0.96    0.26
  -9  -7  -1    0.94    0.43
   9  -7   1    0.65    0.45
  -9  -7  -1    1.78    0.48
   9   7   1    1.07    0.44
   9   7   1    1.36    0.44
   9   7   1    2.86    0.72
  -9   7  -1    1.38    0.39
  -9   7  -1    1.31    0.44
   9   7   1    0.76    0.34
  10  -7   1    4.79    0.86
 -10  -7  -1    6.94    0.97
 -10  -7  -1    4.19    0.75
  10  -7   1    4.64    0.92
  10  -7   1    4.59    0.71
  10   7   1    5.53    0.71
 -10   7  -1    4.72    0.69
  10   7   1    5.88    1.09
  10   7   1    4.97    0.91
  10   7   1    6.03    0.90
  11  -7   1    0.87    0.53
 -11  -7  -1    1.07    0.44
 -11  -7  -1    0.84    0.47
  11  -7   1    0.87    0.52
 -11   7  -1    0.54    0.34
  11   7   1    0.56    0.46
  11   7   1    0.91    0.48
  11   7   1    0.66    0.34
 -12  -7  -1   10.97    1.24
  12  -7   1   12.22    1.47
  12  -7   1   11.08    1.43
  12   7   1   12.32    1.39
 -12   7  -1    9.84    1.08
  12   7   1   10.11    1.33
  13  -7   1   -0.21    0.40
  13  -7   1    0.74    0.61
 -13  -7  -1    0.10    0.34
  13  -7   1    0.50    0.52
 -13  -7  -1   -0.16    0.32
 -13   7  -1    0.05    0.30
  13   7   1    0.24    0.40
  13   7   1   -0.07    0.40
  14  -7   1    7.17    1.32
  14  -7   1    6.77    1.23
  14  -7   1    5.36    1.09
 -14  -7  -1    7.16    1.07
 -14   7  -1    7.77    0.99
  14   7   1    9.63    1.38
  14   7   1    5.22    1.10
  15  -7   1    0.04    0.55
 -15  -7  -1   -0.06    0.38
  15  -7   1   -0.21    0.52
  15  -7   1   -0.50    0.46
  15   7   1    0.15    0.45
 -15   7  -1   -0.03    0.28
  15   7   1    0.88    0.65
  16  -7   1    1.33    0.79
  16  -7   1    1.45    0.75
  16  -7   1    0.84    0.69
 -16  -7  -1   -0.28    0.37
  16   7   1    1.22    0.70
  16   7   1    0.59    0.61
 -16   7  -1    1.25    0.50
  17  -7   1    2.45    0.98
 -17  -7  -1    1.50    0.65
  17  -7   1    2.97    1.01
  17  -7   1    0.88    0.78
 -17   7  -1    0.90    0.51
  17   7   1    1.56    0.77
  17   7   1    1.77    0.91
  17  -8  -1    1.13    0.80
  17  -8  -1    1.06    0.74
 -17  -8   1    0.50    0.50
  17  -8  -1   -0.20    0.57
  17   8  -1    1.31    0.73
 -17   8   1    0.16    0.47
 -16  -8   1    0.40    0.51
  16  -8  -1    0.85    0.65
  16  -8  -1    0.57    0.65
 -16   8   1    0.00    0.43
  16   8  -1   -0.12    0.45
  16   8  -1    0.80    0.56
  15  -8  -1   -0.14    0.42
 -15  -8   1    0.27    0.48
  15  -8  -1    0.27    0.61
 -15   8   1    0.16    0.38
  15   8  -1    0.13    0.49
  15   8  -1   -0.12    0.48
  14  -8  -1   29.95    2.65
  14  -8  -1   23.24    2.38
 -14  -8   1   27.77    2.03
 -14   8   1   29.63    1.96
  14   8  -1   27.04    2.35
  14   8  -1   24.02    2.33
  13  -8  -1    4.90    1.06
 -13  -8   1    5.12    0.92
 -13  -8   1    7.18    1.14
 -13  -8   1    4.86    0.88
  13   8  -1    6.67    1.11
  13   8  -1    4.62    0.90
  13   8  -1    5.82    0.85
 -13   8   1    6.14    0.94
  12  -8  -1   51.76    3.06
 -12  -8   1   44.76    2.81
 -12  -8   1   51.72    2.91
 -12  -8   1   49.19    2.91
  12   8  -1   49.53    2.68
  12   8  -1   46.96    2.95
 -12   8   1   46.34    2.71
  12   8  -1   48.99    2.78
  11  -8  -1   -0.26    0.31
  11  -8  -1    0.45    0.28
 -11  -8   1   -0.34    0.27
  11  -8  -1   -0.10    0.42
 -11  -8   1   -0.61    0.28
  11   8  -1    0.17    0.36
 -11   8   1    0.41    0.37
 -11   8   1   -0.08    0.33
  11   8  -1   -0.03    0.35
  11   8  -1   -0.20    0.23
 -10  -8   1    2.20    0.59
  10  -8  -1    4.37    0.73
  10  -8  -1    2.63    0.52
  10  -8  -1    2.74    0.69
 -10  -8   1    4.57    0.84
  10   8  -1    3.32    0.73
  10   8  -1    2.03    0.54
 -10   8   1    3.63    0.66
 -10   8   1    2.84    0.64
  10   8  -1    2.06    0.50
  -9  -8   1   13.19    1.34
   9  -8  -1   13.75    1.19
  -9  -8   1   13.77    1.42
   9  -8  -1   12.68    1.29
   9  -8  -1   14.18    1.48
  -9   8   1   13.81    1.30
   9   8  -1   13.65    1.20
  -9   8   1   13.35    1.33
   9   8  -1   14.20    1.32
   8  -8  -1   61.92    3.01
   8  -8  -1   57.80    3.18
  -8  -8   1   60.72    3.22
  -8  -8   1   62.45    3.16
   8  -8  -1   59.60    3.21
   8   8  -1   61.35    3.10
  -8   8   1   58.08    3.03
  -8   8   1   57.40    3.09
   8   8  -1   57.72    2.88
  -7  -8   1    0.57    0.39
   7  -8  -1    0.30    0.28
  -7  -8   1    0.43    0.38
   7  -8  -1    1.27    0.43
  -7   8   1    0.83    0.35
  -7   8   1    0.48    0.30
   7   8  -1    0.60    0.36
   6  -8  -1  173.02    8.02
   6  -8  -1  181.76    7.74
  -6  -8   1  177.02    7.87
  -6  -8   1  170.49    7.75
  -6   8   1  173.74    7.69
  -6   8   1  181.03    7.82
   6   8  -1  165.92    7.76
  -5  -8   1    4.37    0.69
   5  -8  -1    5.07    0.70
   5  -8  -1    5.06    0.75
  -5  -8   1    4.75    0.73
   5   8  -1    5.01    0.72
  -5   8   1    4.62    0.67
   5   8  -1    4.16    0.65
   5   8  -1    5.12    0.78
  -5   8   1    5.12    0.75
   4  -8  -1    4.15    0.64
  -4  -8   1    4.78    0.74
  -4  -8   1    6.55    0.82
  -4  -8   1    5.86    0.56
   4  -8  -1    7.00    0.87
   4   8  -1    6.70    0.80
  -4   8   1    5.58    0.71
  -4   8   1    5.69    0.74
   4   8  -1    4.81    0.74
  -4   8   1    5.67    0.39
  -3  -8   1   10.40    1.05
  -3  -8   1   11.35    1.07
  -3  -8   1   11.19    0.76
   3  -8  -1   11.74    1.14
   3  -8  -1   10.53    1.02
  -3   8   1   11.26    0.62
   3   8  -1   10.47    1.05
  -3   8   1   10.15    1.00
   3   8  -1   12.48    1.11
  -3   8   1   11.09    1.06
   2  -8  -1   66.48    3.16
   2  -8  -1   59.10    3.26
  -2  -8   1   62.73    2.98
   2  -8  -1   61.88    3.17
  -2  -8   1   65.24    3.21
  -2  -8   1   64.22    3.16
  -2   8   1   60.74    3.12
  -2   8   1   65.95    2.88
  -2   8   1   65.32    3.20
   2   8  -1   68.08    3.16
   2   8  -1   64.46    3.19
   1  -8  -1   33.03    1.82
   1  -8  -1   33.20    1.86
  -1  -8   1   30.98    1.69
  -1  -8   1   33.21    1.83
  -1  -8   1   34.45    1.94
  -1  -8   1   32.37    1.85
   1  -8  -1   29.75    1.89
   1   8  -1   32.37    1.81
   1   8  -1   32.27    1.86
  -1   8   1   30.56    1.83
  -1   8   1   32.63    1.58
  -1   8   1   30.33    1.79
   0  -8   1   54.15    2.70
   0  -8  -1   56.56    2.85
   0  -8  -1   48.16    2.85
   0  -8  -1   58.47    2.81
   0  -8   1   56.64    2.78
   0  -8   1   55.85    2.82
   0  -8  -1   54.33    2.64
   0  -8   1   57.10    2.92
   0   8  -1   53.71    2.79
   0   8  -1   55.73    2.77
   0   8   1   55.85    2.63
   0   8   1   55.77    2.82
   0   8   1   58.54    2.80
   1  -8   1    1.42    0.41
   1  -8   1    1.22    0.39
  -1  -8  -1    1.61    0.43
  -1  -8  -1    0.77    0.27
   1  -8   1    1.48    0.38
   1  -8   1    0.90    0.34
  -1  -8  -1    1.10    0.40
   1   8   1    0.62    0.34
   1   8   1    1.38    0.38
   1   8   1    1.24    0.31
  -1   8  -1    0.25    0.27
  -1   8  -1    1.34    0.36
   2  -8   1  125.37    5.90
  -2  -8  -1  134.18    5.91
  -2  -8  -1  130.90    5.65
   2  -8   1  133.87    5.92
   2  -8   1  137.51    6.15
  -2  -8  -1  130.80    5.98
   2   8   1  126.15    5.95
   2   8   1  129.65    5.94
   2   8   1  136.79    5.88
  -2   8  -1  127.06    5.82
  -2   8  -1  133.49    5.93
   3  -8   1    1.25    0.37
  -3  -8  -1    1.84    0.28
   3  -8   1    1.54    0.42
   3  -8   1    2.56    0.53
  -3  -8  -1    1.43    0.43
  -3  -8  -1    2.01    0.44
   3   8   1    2.18    0.52
  -3   8  -1    2.17    0.43
   3   8   1    1.31    0.46
   3   8   1    1.95    0.45
  -3   8  -1    1.62    0.44
   3   8   1    1.94    0.46
   4  -8   1   36.76    2.12
  -4  -8  -1   36.18    2.06
   4  -8   1   37.15    2.12
  -4  -8  -1   36.35    1.67
   4  -8   1   36.19    1.99
  -4  -8  -1   36.28    2.11
   4   8   1   33.64    2.01
  -4   8  -1   37.95    2.00
  -4   8  -1   40.53    2.08
   4   8   1   37.11    2.18
   4   8   1   36.61    2.08
  -5  -8  -1    5.33    0.77
   5  -8   1    4.05    0.71
  -5  -8  -1    5.46    0.74
   5  -8   1    5.88    0.71
   5  -8   1    5.41    0.74
   5   8   1    3.01    0.60
  -5   8  -1    4.47    0.65
  -5   8  -1    4.71    0.67
   5   8   1    4.56    0.67
   5   8   1    4.64    0.74
   6  -8   1   -0.34    0.25
   6  -8   1    0.32    0.29
  -6  -8  -1   -0.15    0.27
   6  -8   1    0.40    0.29
  -6  -8  -1   -0.03    0.25
   6   8   1   -0.18    0.34
   6   8   1    0.28    0.28
  -6   8  -1   -0.07    0.21
   6   8   1   -0.10    0.28
  -6   8  -1   -0.09    0.21
   7  -8   1    1.76    0.41
  -7  -8  -1    0.71    0.39
   7  -8   1    0.71    0.34
  -7  -8  -1    1.11    0.42
   7  -8   1    1.29    0.49
  -7   8  -1    1.23    0.41
   7   8   1    0.91    0.49
  -7   8  -1    0.90    0.34
   7   8   1    0.40    0.32
  -8  -8  -1   61.56    3.30
   8  -8   1   65.83    3.00
   8  -8   1   59.46    3.40
  -8  -8  -1   59.74    3.22
   8  -8   1   64.30    3.35
   8  -8   1   60.03    3.24
   8   8   1   62.48    3.16
   8   8   1   68.66    3.59
  -8   8  -1   63.65    3.21
  -8   8  -1   62.41    3.13
   9  -8   1    3.16    0.60
  -9  -8  -1    3.81    0.75
  -9  -8  -1    3.08    0.65
   9  -8   1    3.62    0.48
   9  -8   1    3.06    0.70
   9  -8   1    3.13    0.77
  -9   8  -1    2.98    0.60
   9   8   1    3.17    0.61
  -9   8  -1    3.83    0.62
   9   8   1    3.68    0.84
  10  -8   1    9.67    1.33
 -10  -8  -1    8.85    1.14
  10  -8   1   10.32    1.09
  10  -8   1    9.50    1.23
 -10  -8  -1    9.03    1.11
  10   8   1    9.53    1.22
  10   8   1   11.48    1.10
 -10   8  -1   10.74    1.09
  10   8   1    8.03    1.27
  10   8   1   10.32    1.14
  11  -8   1    0.47    0.35
 -11  -8  -1    0.23    0.33
  11  -8   1   -0.25    0.40
 -11  -8  -1   -0.08    0.36
  11  -8   1   -0.65    0.32
  11   8   1    0.04    0.36
  11   8   1    0.80    0.37
 -11   8  -1   -0.33    0.24
  11   8   1    0.89    0.48
  12  -8   1    0.85    0.58
 -12  -8  -1   -0.33    0.31
  12  -8   1    0.67    0.56
 -12   8  -1    0.11    0.30
  12   8   1   -0.22    0.40
  12   8   1   -0.04    0.37
 -13  -8  -1    0.92    0.52
  13  -8   1    1.37    0.68
  13  -8   1    2.43    0.83
 -13  -8  -1    1.75    0.60
  13  -8   1    2.96    0.91
  13   8   1    1.09    0.56
  13   8   1    0.61    0.56
 -13   8  -1    1.46    0.48
  14  -8   1   44.62    2.91
  14  -8   1   36.02    2.82
 -14  -8  -1   42.00    2.67
 -14  -8  -1   43.21    2.67
  14  -8   1   41.89    2.91
  14   8   1   46.61    2.81
  14   8   1   42.74    2.85
 -14   8  -1   40.63    2.48
  15  -8   1    0.15    0.62
  15  -8   1    4.12    1.03
  15  -8   1    2.91    1.01
 -15  -8  -1    1.93    0.63
 -15   8  -1    2.76    0.68
  15   8   1    2.24    0.84
  15   8   1    2.54    0.79
  16  -8   1    5.79    1.33
  16  -8   1    4.50    1.10
 -16  -8  -1    3.72    0.91
  16  -8   1    5.91    1.31
  16   8   1    4.08    1.03
  16   8   1    4.41    1.07
 -16   8  -1    5.22    0.92
  17  -8   1    1.18    0.76
 -17  -8  -1    1.15    0.62
  17  -8   1   -0.32    0.57
  17  -8   1    1.09    0.79
  17   8   1    0.50    0.69
 -17   8  -1    0.24    0.39
  17   8   1    0.52    0.62
 -17  -9   1    1.55    0.70
  17  -9  -1    1.21    0.70
  17  -9  -1   -0.02    0.62
  17  -9  -1    2.52    1.03
  17   9  -1    1.53    0.79
 -17   9   1    1.48    0.65
  16  -9  -1    3.00    1.00
 -16  -9   1    4.34    1.01
  16  -9  -1    5.36    1.27
  16   9  -1    5.74    1.18
 -16   9   1    6.22    1.04
  15  -9  -1    1.04    0.74
 -15  -9   1    1.44    0.63
  15  -9  -1    1.48    0.74
  15   9  -1    0.97    0.70
 -15   9   1    0.45    0.42
 -14  -9   1    6.69    1.08
 -14  -9   1    4.90    0.98
  14  -9  -1    6.78    1.28
  14  -9  -1   11.75    1.62
  14   9  -1    6.98    1.25
 -14   9   1    7.23    1.04
 -13  -9   1    0.92    0.53
 -13  -9   1    1.85    0.68
  13  -9  -1    2.71    0.84
  13  -9  -1    2.32    0.76
  13   9  -1    2.75    0.63
  13   9  -1    1.77    0.62
  13   9  -1    3.68    0.92
 -13   9   1    1.82    0.58
 -12  -9   1    8.44    1.19
  12  -9  -1    8.21    1.15
  12  -9  -1    8.23    1.31
 -12  -9   1   11.82    1.44
 -12  -9   1    9.78    1.29
  12   9  -1    6.82    1.20
 -12   9   1    9.15    1.16
  12   9  -1    9.03    1.08
  12   9  -1    7.85    1.06
  11  -9  -1    0.73    0.37
  11  -9  -1    0.63    0.43
 -11  -9   1    0.91    0.50
  11  -9  -1    0.83    0.58
 -11  -9   1    0.90    0.53
 -11   9   1    0.41    0.40
  11   9  -1    1.22    0.48
 -11   9   1    1.57    0.50
  11   9  -1    0.84    0.52
  11   9  -1    1.09    0.46
 -10  -9   1   13.89    1.46
  10  -9  -1   17.44    1.60
  10  -9  -1   13.15    1.55
  10  -9  -1   14.38    1.26
 -10  -9   1   15.14    1.61
  10   9  -1   14.77    1.43
 -10   9   1   17.08    1.52
  10   9  -1   16.02    1.36
 -10   9   1   16.17    1.60
   9  -9  -1   -0.04    0.35
   9  -9  -1    0.12    0.33
  -9  -9   1    0.58    0.40
   9  -9  -1    0.08    0.29
  -9  -9   1   -0.33    0.33
   9   9  -1    0.60    0.40
  -9   9   1    0.20    0.31
  -9   9   1    0.37    0.38
   8  -9  -1    9.88    1.02
  -8  -9   1   10.30    1.26
  -8  -9   1    6.55    0.97
   8  -9  -1    7.40    0.99
  -8   9   1    9.90    1.14
   8   9  -1    8.51    1.04
  -8   9   1    9.35    1.04
   7  -9  -1    0.38    0.36
  -7  -9   1    0.98    0.41
   7  -9  -1    0.13    0.27
  -7  -9   1    0.48    0.36
  -7   9   1    0.15    0.27
  -7   9   1   -0.24    0.26
   7   9  -1    0.04    0.31
  -6  -9   1   23.40    1.57
  -6  -9   1   19.39    1.52
   6  -9  -1   22.88    1.59
   6  -9  -1   23.59    1.50
   6   9  -1   20.30    1.48
  -6   9   1   21.78    1.48
  -6   9   1   23.27    1.54
  -5  -9   1    2.00    0.51
  -5  -9   1    1.56    0.49
   5  -9  -1    1.60    0.50
   5  -9  -1    1.90    0.53
  -5   9   1    2.46    0.28
   5   9  -1    1.68    0.54
  -5   9   1    1.82    0.50
   5   9  -1    2.51    0.53
  -5   9   1    3.06    0.58
   5   9  -1    2.18    0.56
  -4  -9   1   60.97    2.81
  -4  -9   1   58.70    3.15
  -4  -9   1   56.17    3.07
   4  -9  -1   60.73    3.11
   4  -9  -1   62.47    3.26
  -4   9   1   60.76    3.13
  -4   9   1   61.97    2.69
   4   9  -1   61.17    3.09
   4   9  -1   57.76    3.10
  -4   9   1   62.05    3.08
  -3  -9   1    4.51    0.72
  -3  -9   1    4.48    0.69
   3  -9  -1    2.58    0.57
   3  -9  -1    4.88    0.70
  -3  -9   1    4.88    0.55
   3  -9  -1    5.19    0.74
  -3   9   1    4.46    0.32
   3   9  -1    3.44    0.63
   3   9  -1    3.77    0.61
  -3   9   1    4.24    0.68
  -3   9   1    2.10    0.49
  -2  -9   1    1.76    0.48
  -2  -9   1    2.45    0.56
   2  -9  -1    2.27    0.51
  -2  -9   1    1.94    0.49
  -2  -9   1    2.40    0.43
   2  -9  -1    0.94    0.41
   2  -9  -1    2.81    0.59
  -2   9   1    3.27    0.34
  -2   9   1    2.56    0.52
   2   9  -1    1.35    0.41
  -2   9   1    2.32    0.55
   2   9  -1    2.67    0.55
  -1  -9   1   32.57    1.97
   1  -9  -1   37.44    2.02
   1  -9  -1   35.08    2.04
   1  -9  -1   34.86    1.92
  -1  -9   1   32.79    2.01
  -1  -9   1   34.31    1.87
  -1  -9   1   37.30    2.15
   1  -9  -1   32.79    2.08
   1   9  -1   36.40    2.00
  -1   9   1   35.74    2.04
   1   9  -1   33.88    2.01
  -1   9   1   36.46    1.73
  -1   9   1   35.13    1.99
   0  -9  -1   66.20    3.26
   0  -9   1   69.95    3.41
   0  -9   1   67.53    3.32
   0  -9  -1   68.98    3.48
   0  -9   1   66.42    3.56
   0  -9  -1   70.38    3.43
   0  -9  -1   70.43    3.60
   0  -9   1   70.41    3.46
   0   9   1   70.33    3.24
   0   9   1   70.60    3.42
   0   9  -1   66.12    3.42
   0   9   1   75.48    3.51
   0   9  -1   68.13    3.40
  -1  -9  -1    6.88    0.71
  -1  -9  -1    6.13    0.84
   1  -9   1    6.10    0.80
   1  -9   1    8.80    0.97
   1  -9   1    6.55    0.80
   1  -9   1    7.04    0.84
  -1  -9  -1    5.92    0.82
  -1   9  -1    9.51    1.02
   1   9   1    7.79    0.90
   1   9   1    5.60    0.77
   1   9   1    8.73    0.77
  -1   9  -1    7.28    0.86
  -2  -9  -1   27.56    1.74
   2  -9   1   25.85    1.64
   2  -9   1   27.28    1.67
  -2  -9  -1   26.74    1.43
  -2  -9  -1   26.77    1.68
   2  -9   1   25.35    1.71
   2   9   1   29.43    1.60
   2   9   1   28.19    1.66
   2   9   1   25.55    1.68
  -2   9  -1   27.42    1.69
  -2   9  -1   27.11    1.63
   3  -9   1    1.35    0.44
   3  -9   1    2.79    0.58
  -3  -9  -1    2.31    0.56
   3  -9   1    2.17    0.51
  -3  -9  -1    3.25    0.58
  -3  -9  -1    2.55    0.36
  -3   9  -1    3.20    0.59
  -3   9  -1    3.04    0.58
   3   9   1    1.94    0.43
   3   9   1    2.44    0.54
   3   9   1    2.65    0.70
   3   9   1    2.82    0.54
   4  -9   1   13.72    1.26
   4  -9   1   17.66    1.29
   4  -9   1   17.60    1.54
  -4  -9  -1   17.19    0.89
  -4  -9  -1   19.37    1.31
  -4  -9  -1   15.97    1.43
   4   9   1   14.98    1.43
  -4   9  -1   14.63    1.14
   4   9   1   15.30    1.16
  -4   9  -1   15.80    1.19
   4   9   1   14.88    1.17
   4   9   1   17.68    1.25
  -5  -9  -1    0.39    0.32
  -5  -9  -1    0.56    0.35
   5  -9   1    0.08    0.32
   5  -9   1    0.49    0.31
   5  -9   1    0.86    0.38
   5   9   1    0.50    0.34
   5   9   1    0.49    0.37
  -5   9  -1    0.22    0.30
  -5   9  -1    0.79    0.33
   5   9   1    0.96    0.38
   6  -9   1   45.71    2.64
   6  -9   1   43.71    2.55
   6  -9   1   43.96    2.37
  -6  -9  -1   44.65    2.56
  -6  -9  -1   45.19    2.52
   6   9   1   45.42    2.47
   6   9   1   44.61    2.66
  -6   9  -1   48.31    2.50
   6   9   1   44.20    2.62
  -6   9  -1   45.20    2.42
   7  -9   1    0.33    0.28
   7  -9   1    0.08    0.26
  -7  -9  -1   -0.01    0.27
   7  -9   1   -0.15    0.37
  -7  -9  -1    0.15    0.30
  -7   9  -1   -0.38    0.21
   7   9   1   -0.10    0.25
  -7   9  -1    0.09    0.26
   7   9   1   -0.22    0.23
   8  -9   1   15.24    1.59
  -8  -9  -1   14.33    1.47
   8  -9   1   12.14    1.28
  -8  -9  -1   14.70    1.40
   8  -9   1   17.06    1.10
   8   9   1   14.30    1.36
  -8   9  -1   17.11    1.49
   8   9   1   16.80    1.68
  -8   9  -1   14.74    1.34
  -9  -9  -1    1.58    0.55
   9  -9   1    0.83    0.54
  -9  -9  -1    2.39    0.61
   9  -9   1    1.86    0.54
   9  -9   1    2.16    0.42
   9   9   1    2.75    0.78
  -9   9  -1    2.20    0.56
   9   9   1    1.29    0.43
  -9   9  -1    1.84    0.50
  10  -9   1    9.70    1.12
  10  -9   1    7.48    1.14
  10  -9   1    8.07    1.22
 -10  -9  -1    9.01    1.18
 -10  -9  -1    7.55    1.05
 -10   9  -1    9.26    1.05
  10   9   1    8.33    0.96
  10   9   1    7.74    1.13
  10   9   1    6.43    1.13
 -11  -9  -1    0.19    0.41
  11  -9   1    0.60    0.40
 -11  -9  -1    0.34    0.42
  11  -9   1    0.29    0.52
  11  -9   1    0.61    0.51
  11   9   1    1.56    0.47
 -11   9  -1    0.43    0.32
  11   9   1    1.03    0.55
  12  -9   1   19.34    1.97
  12  -9   1   16.13    1.88
 -12  -9  -1   18.12    1.82
 -12  -9  -1   19.96    1.79
  12   9   1   19.06    1.94
 -12   9  -1   14.12    1.44
 -13  -9  -1    1.79    0.63
  13  -9   1    2.12    0.74
  13  -9   1    1.02    0.64
  13  -9   1    1.02    0.68
  13   9   1    2.88    0.85
 -13   9  -1    1.55    0.49
  14  -9   1    1.46    0.73
  14  -9   1   -0.31    0.48
 -14  -9  -1    1.16    0.59
  14  -9   1    0.32    0.47
 -14  -9  -1    0.80    0.48
 -14   9  -1    0.82    0.46
  14   9   1    1.07    0.70
 -15  -9  -1   -0.12    0.39
  15  -9   1    0.68    0.70
 -15  -9  -1   -0.15    0.42
  15  -9   1   -0.58    0.48
  15  -9   1   -0.58    0.49
  15   9   1    0.12    0.54
 -15   9  -1   -0.18    0.33
  16  -9   1    3.30    1.15
 -16  -9  -1    2.72    0.86
  16  -9   1    4.84    1.19
  16  -9   1    5.01    1.23
  16   9   1    3.37    1.01
 -16   9  -1    5.33    0.95
  17 -10  -1    0.61    0.68
  17 -10  -1    1.66    0.85
  17 -10  -1    0.46    0.67
 -17 -10   1    0.81    0.66
  17  10  -1    0.91    0.67
 -17  10   1    0.72    0.55
  16 -10  -1   -0.08    0.49
 -16 -10   1    1.28    0.67
  16 -10  -1    0.92    0.74
  16  10  -1    0.40    0.63
 -16  10   1    0.96    0.57
  15 -10  -1    2.04    0.85
 -15 -10   1    1.22    0.61
  15 -10  -1    2.78    0.94
 -15  10   1    0.69    0.50
  15  10  -1    1.20    0.78
 -14 -10   1    0.37    0.45
  14 -10  -1    0.29    0.53
  14 -10  -1    0.75    0.61
 -14 -10   1   -0.01    0.43
  14  10  -1    1.02    0.62
 -14  10   1    0.65    0.45
  13 -10  -1   -0.70    0.38
 -13 -10   1    0.03    0.47
  13 -10  -1    0.22    0.49
 -13 -10   1   -0.15    0.37
 -13 -10   1   -0.16    0.39
  13  10  -1    0.19    0.38
 -13  10   1    0.09    0.34
  13  10  -1   -0.42    0.45
 -12 -10   1    4.72    0.98
  12 -10  -1    3.93    0.94
  12 -10  -1    4.50    1.05
  12 -10  -1    5.68    0.97
 -12 -10   1    7.08    1.08
 -12  10   1    4.18    0.81
  12  10  -1    5.33    0.87
  12  10  -1    5.28    1.07
  11 -10  -1    2.34    0.53
  11 -10  -1    1.26    0.53
 -11 -10   1    1.37    0.56
 -11 -10   1    2.43    0.72
  11  10  -1    1.84    0.58
 -11  10   1    2.32    0.68
 -11  10   1    1.27    0.53
  11  10  -1    1.29    0.58
  10 -10  -1    0.15    0.34
 -10 -10   1    0.57    0.48
 -10 -10   1    0.28    0.40
  10 -10  -1    0.06    0.37
 -10  10   1    0.10    0.35
  10  10  -1   -0.05    0.30
 -10  10   1    0.23    0.38
   9 -10  -1   11.06    1.15
   9 -10  -1   10.30    1.24
  -9 -10   1   12.85    1.42
  -9 -10   1   10.80    1.37
   9  10  -1   11.43    1.25
  -9  10   1    9.34    1.21
  -9  10   1    9.50    1.12
   8 -10  -1    1.63    0.52
  -8 -10   1    2.06    0.61
  -8 -10   1    1.48    0.53
   8 -10  -1    1.66    0.52
  -8  10   1    2.44    0.59
   8  10  -1    1.83    0.54
  -8  10   1    1.28    0.50
   7 -10  -1    0.70    0.41
  -7 -10   1    0.63    0.40
  -7 -10   1    0.46    0.39
   7 -10  -1    1.52    0.52
   7  10  -1    0.59    0.42
  -7  10   1   -0.10    0.27
  -7  10   1    0.68    0.41
   6 -10  -1   15.60    1.52
  -6 -10   1   14.15    1.47
  -6 -10   1   15.12    1.49
   6 -10  -1   12.22    1.24
  -6  10   1   14.72    1.45
   6  10  -1   16.90    1.49
  -6  10   1   15.12    1.40
  -5 -10   1   20.34    1.66
   5 -10  -1   18.51    1.43
  -5 -10   1   18.70    1.68
   5 -10  -1   18.18    1.33
   5  10  -1   17.11    1.52
  -5  10   1   16.52    1.56
  -5  10   1   17.33    1.50
   5  10  -1   14.52    1.48
  -4 -10   1    7.03    0.96
  -4 -10   1    6.37    0.67
   4 -10  -1    6.04    0.90
  -4 -10   1    4.05    0.75
   4 -10  -1    7.53    0.95
  -4  10   1    9.13    1.03
   4  10  -1    7.72    0.95
  -4  10   1    9.69    1.10
   4  10  -1    6.80    0.93
   3 -10  -1   -0.09    0.25
   3 -10  -1    0.04    0.28
  -3 -10   1    0.18    0.30
   3 -10  -1   -0.17    0.27
  -3 -10   1    0.26    0.23
   3 -10  -1    0.36    0.35
  -3 -10   1   -0.06    0.30
  -3  10   1   -0.11    0.27
   3  10  -1    0.60    0.37
   3  10  -1   -0.06    0.21
  -3  10   1    0.00    0.23
  -3  10   1    0.36    0.13
  -2 -10   1    0.19    0.30
   2 -10  -1    0.01    0.29
   2 -10  -1   -0.01    0.28
  -2 -10   1    0.14    0.32
  -2 -10   1    0.15    0.22
  -2 -10   1    1.01    0.40
   2 -10  -1   -0.18    0.25
   2 -10  -1    0.49    0.36
  -2  10   1    0.31    0.37
   2  10  -1    0.36    0.28
   2  10  -1    0.46    0.34
  -2  10   1    0.89    0.37
  -2  10   1    0.34    0.16
  -1 -10   1    1.56    0.50
  -1 -10   1    1.31    0.39
   1 -10  -1    1.41    0.43
   1 -10  -1    1.99    0.54
  -1 -10   1    1.28    0.47
   1 -10  -1    1.13    0.37
   1 -10  -1    2.13    0.54
  -1 -10   1    2.00    0.51
  -1  10   1    1.73    0.30
   1  10  -1    1.25    0.42
  -1  10   1    2.22    0.56
   1  10  -1    2.49    0.58
  -1  10   1    1.38    0.43
   0 -10   1    0.16    0.24
   0 -10  -1   -0.07    0.25
   0 -10  -1   -0.53    0.20
   0 -10  -1    0.65    0.38
   0 -10   1   -0.05    0.26
   0 -10   1   -0.13    0.27
   0 -10  -1    0.06    0.24
   0 -10   1    0.24    0.31
   0  10   1   -0.10    0.15
   0  10  -1   -0.04    0.25
   0  10   1   -0.38    0.19
   0  10  -1   -0.40    0.19
   0  10   1    0.00    0.26
   1 -10   1    9.94    1.03
   1 -10   1    9.32    1.01
  -1 -10  -1    8.49    1.03
   1 -10   1   10.11    1.11
   1 -10   1    7.92    0.96
  -1 -10  -1    7.81    0.95
  -1 -10  -1    9.45    0.86
   1  10   1    8.51    0.80
  -1  10  -1    8.61    1.00
   1  10   1    7.02    0.94
   1  10   1    7.04    0.90
  -1  10  -1    8.84    0.97
  -2 -10  -1   19.12    1.17
  -2 -10  -1   20.44    1.51
  -2 -10  -1   18.12    1.59
   2 -10   1   18.52    1.36
   2 -10   1   20.43    1.42
   2 -10   1   18.83    1.46
   2  10   1   24.20    1.46
  -2  10  -1   18.45    1.36
  -2  10  -1   22.88    1.49
   2  10   1   18.53    1.41
   2  10   1   20.06    1.28
  -3 -10  -1    0.04    0.28
   3 -10   1    0.64    0.39
  -3 -10  -1    0.22    0.18
   3 -10   1   -0.04    0.25
  -3 -10  -1    0.22    0.31
   3 -10   1    0.02    0.27
   3  10   1   -0.04    0.23
   3  10   1   -0.04    0.25
  -3  10  -1   -0.09    0.27
  -3  10  -1    0.46    0.29
   3  10   1    0.19    0.24
  -4 -10  -1   12.44    1.29
   4 -10   1   12.57    1.23
  -4 -10  -1   15.29    1.46
   4 -10   1   11.67    1.29
   4 -10   1   10.53    1.27
  -4 -10  -1   13.55    0.81
   4  10   1   12.28    1.25
  -4  10  -1   13.28    1.26
  -4  10  -1   12.36    1.27
   4  10   1   15.50    1.40
   4  10   1   16.31    1.39
  -5 -10  -1    3.49    0.67
   5 -10   1    4.43    0.69
  -5 -10  -1    4.99    0.79
   5 -10   1    4.73    0.81
   5 -10   1    4.38    0.76
   5  10   1    4.84    0.77
  -5  10  -1    2.13    0.54
   5  10   1    4.82    0.77
  -5  10  -1    4.19    0.67
  -6 -10  -1   -0.06    0.29
  -6 -10  -1   -0.01    0.29
   6 -10   1    0.14    0.37
   6 -10   1    0.22    0.31
   6 -10   1    0.28    0.33
  -6  10  -1    0.45    0.32
  -6  10  -1   -0.10    0.28
   6  10   1   -0.23    0.25
   6  10   1   -0.09    0.29
  -7 -10  -1    3.70    0.73
  -7 -10  -1    5.32    0.90
   7 -10   1    3.41    0.60
   7 -10   1    4.96    0.93
   7 -10   1    3.11    0.68
   7  10   1    3.65    0.72
  -7  10  -1    4.24    0.72
  -7  10  -1    4.36    0.76
   7  10   1    3.48    0.77
  -8 -10  -1    6.48    1.03
   8 -10   1    5.36    0.73
   8 -10   1    6.33    0.93
  -8 -10  -1    5.45    0.85
   8 -10   1    4.99    0.96
  -8  10  -1    6.73    0.94
   8  10   1    6.50    0.89
  -8  10  -1    4.19    0.72
   8  10   1    4.97    0.97
   9 -10   1    3.01    0.67
   9 -10   1    3.53    0.56
  -9 -10  -1    4.65    0.87
   9 -10   1    3.00    0.82
  -9 -10  -1    3.01    0.73
   9  10   1    2.74    0.65
  -9  10  -1    2.27    0.61
   9  10   1    3.16    0.79
  -9  10  -1    3.02    0.64
 -10 -10  -1    1.59    0.64
  10 -10   1    1.33    0.64
  10 -10   1    1.90    0.58
 -10 -10  -1    0.76    0.47
  10  10   1    1.30    0.47
 -10  10  -1    0.90    0.43
 -11 -10  -1    4.25    0.86
  11 -10   1    2.44    0.83
  11 -10   1    3.74    0.76
 -11 -10  -1    3.31    0.79
  11  10   1    3.66    0.88
  11  10   1    3.19    0.66
 -11  10  -1    3.43    0.68
 -12 -10  -1   -0.25    0.35
  12 -10   1    0.80    0.45
  12 -10   1    0.65    0.59
 -12 -10  -1   -0.17    0.43
  12  10   1    0.16    0.39
  12  10   1    0.27    0.38
 -12  10  -1    0.42    0.39
 -13 -10  -1    2.24    0.75
  13 -10   1    1.30    0.70
  13 -10   1    1.90    0.78
 -13  10  -1    1.52    0.57
  13  10   1    2.75    0.87
 -14 -10  -1    4.94    1.03
 -14 -10  -1    4.23    0.96
  14 -10   1    5.52    1.28
  14 -10   1    1.89    0.80
  14  10   1    5.03    1.09
 -14  10  -1    4.35    0.84
  15 -10   1    0.45    0.63
  15 -10   1    0.61    0.69
  15 -10   1    0.39    0.69
 -15 -10  -1    0.71    0.56
 -15 -10  -1    1.26    0.64
  15  10   1    0.72    0.61
 -15  10  -1    1.04    0.54
 -16 -10  -1    0.09    0.48
  16 -10   1    0.37    0.63
  16 -10   1   -0.24    0.62
  16 -10   1    1.69    0.84
  16  10   1    0.21    0.62
 -16  10  -1    0.26    0.48
  16 -11  -1    0.66    0.72
 -16 -11   1    0.67    0.59
  16  11  -1    1.03    0.80
 -16  11   1    0.52    0.51
 -15 -11   1    0.79    0.61
 -15 -11   1    1.19    0.68
  15 -11  -1    2.59    0.89
  15  11  -1    1.12    0.66
 -15  11   1    0.89    0.56
 -14 -11   1    0.30    0.51
 -14 -11   1   -0.53    0.36
  14 -11  -1    0.77    0.64
 -14 -11   1   -0.38    0.47
  14  11  -1    0.76    0.62
 -14  11   1    0.10    0.42
 -13 -11   1    4.36    0.93
 -13 -11   1    3.37    0.81
  13 -11  -1    5.61    1.01
  13 -11  -1    6.18    1.24
 -13 -11   1    4.38    1.04
 -13  11   1    4.82    0.92
  13  11  -1    6.65    1.04
  13  11  -1    6.66    1.23
 -12 -11   1    0.60    0.56
  12 -11  -1    0.03    0.54
  12 -11  -1    0.65    0.47
 -12 -11   1    0.60    0.47
  12  11  -1    0.04    0.42
  12  11  -1    0.58    0.56
 -12  11   1    0.05    0.35
  11 -11  -1    0.28    0.50
  11 -11  -1    1.09    0.43
 -11 -11   1    2.02    0.75
  11 -11  -1    1.24    0.61
 -11 -11   1    0.34    0.50
 -11  11   1    0.94    0.53
 -11  11   1    0.55    0.46
  11  11  -1    0.31    0.43
 -10 -11   1    7.76    1.22
  10 -11  -1    7.35    0.95
  10 -11  -1    8.05    1.18
  10 -11  -1    7.57    1.23
 -10 -11   1    7.63    1.18
  10  11  -1    6.77    1.04
 -10  11   1    8.19    1.17
 -10  11   1    5.52    0.94
   9 -11  -1   -0.59    0.26
   9 -11  -1    0.10    0.34
  -9 -11   1    0.50    0.52
  -9 -11   1   -0.33    0.35
   9 -11  -1    0.07    0.35
  -9  11   1    0.17    0.41
   9  11  -1    0.01    0.36
  -9  11   1   -0.39    0.29
   8 -11  -1    3.87    0.73
  -8 -11   1    4.02    0.88
   8 -11  -1    5.08    0.93
  -8 -11   1    3.96    0.80
   8  11  -1    4.15    0.84
  -8  11   1    4.59    0.85
  -8  11   1    4.28    0.76
  -7 -11   1   10.73    1.30
   7 -11  -1    9.84    1.14
   7 -11  -1    9.59    1.23
  -7 -11   1    8.90    1.12
  -7  11   1    9.64    1.14
   7  11  -1    8.09    1.10
  -7  11   1    8.39    1.15
   6 -11  -1    3.69    0.80
  -6 -11   1    3.52    0.77
  -6 -11   1    4.07    0.85
   6 -11  -1    3.38    0.69
   6  11  -1    3.45    0.71
  -6  11   1    4.05    0.73
  -6  11   1    4.41    0.80
  -5 -11   1    0.01    0.31
   5 -11  -1   -0.16    0.30
   5 -11  -1    0.48    0.39
  -5 -11   1   -0.11    0.27
   5 -11  -1    0.21    0.32
  -5  11   1    0.21    0.31
  -5  11   1   -0.11    0.29
   5  11  -1   -0.44    0.29
   4 -11  -1    9.82    1.14
   4 -11  -1    7.76    1.03
  -4 -11   1    9.69    1.17
   4 -11  -1    9.39    1.16
  -4 -11   1    7.64    0.79
  -4 -11   1    9.88    1.20
  -4  11   1    6.67    0.94
  -4  11   1    8.60    1.07
   4  11  -1   10.79    1.22
   4  11  -1    7.48    1.00
   3 -11  -1   25.05    1.80
  -3 -11   1   24.02    1.45
   3 -11  -1   24.24    1.71
  -3 -11   1   25.31    1.74
  -3 -11   1   26.44    1.75
   3 -11  -1   21.93    1.61
   3  11  -1   26.47    1.70
  -3  11   1   24.21    1.65
   3  11  -1   24.44    1.71
  -3  11   1   23.08    1.67
   2 -11  -1    6.38    0.86
   2 -11  -1    5.84    0.91
   2 -11  -1    7.03    0.95
  -2 -11   1    4.85    0.81
  -2 -11   1    6.73    0.98
   2 -11  -1    4.25    0.79
  -2 -11   1    5.36    0.70
  -2 -11   1    5.01    0.81
   2  11  -1    6.90    0.92
   2  11  -1    6.18    0.90
  -2  11   1    5.31    0.88
  -2  11   1    4.57    0.78
   1 -11  -1    9.64    1.11
  -1 -11   1    6.90    0.95
  -1 -11   1   11.93    1.31
   1 -11  -1    7.05    0.96
   1 -11  -1    8.40    0.94
   1 -11  -1    6.88    0.98
  -1 -11   1    8.05    1.03
  -1 -11   1    7.97    0.90
   1  11  -1    5.82    0.85
  -1  11   1    9.27    1.09
  -1  11   1    9.86    1.17
   1  11  -1    7.88    1.03
  -1  11   1    8.49    0.61
   0 -11   1    6.75    0.95
   0 -11   1    7.20    1.02
   0 -11  -1    7.19    0.85
   0 -11   1    5.15    0.86
   0 -11  -1    9.02    1.14
   0 -11  -1    6.85    0.97
   0 -11   1    6.42    0.83
   0 -11  -1    7.71    0.98
   0  11  -1    8.15    1.05
   0  11   1    7.18    0.70
   0  11   1    7.43    0.99
   0  11   1    6.38    0.90
   0  11  -1    7.40    0.98
  -1 -11  -1    0.61    0.30
  -1 -11  -1    0.49    0.38
   1 -11   1    1.33    0.47
   1 -11   1    0.26    0.35
   1 -11   1    0.79    0.42
   1 -11   1    1.50    0.50
  -1 -11  -1    0.98    0.47
   1  11   1    0.87    0.44
   1  11   1    1.14    0.32
   1  11   1    1.02    0.42
  -1  11  -1    0.56    0.40
  -1  11  -1    1.64    0.49
   2 -11   1    8.16    1.02
  -2 -11  -1    9.26    0.89
  -2 -11  -1    8.60    1.07
   2 -11   1    8.54    1.06
   2 -11   1    9.38    1.17
  -2 -11  -1   10.01    1.18
   2  11   1   10.19    1.12
   2  11   1    9.36    1.12
  -2  11  -1    8.05    1.07
  -2  11  -1    9.33    1.07
   2  11   1   10.04    0.96
   3 -11   1    6.18    0.94
  -3 -11  -1    6.55    0.95
  -3 -11  -1    5.73    0.93
  -3 -11  -1    7.94    0.74
   3 -11   1    6.29    0.92
   3 -11   1    6.57    0.99
   3  11   1    6.84    0.85
   3  11   1    8.19    1.02
  -3  11  -1    6.41    0.89
  -3  11  -1    6.92    1.00
   3  11   1    7.56    1.00
  -4 -11  -1    1.64    0.52
  -4 -11  -1    1.51    0.34
   4 -11   1    1.58    0.54
  -4 -11  -1    0.91    0.44
   4 -11   1    1.29    0.53
   4 -11   1    1.25    0.47
   4  11   1    1.70    0.53
  -4  11  -1    2.67    0.59
   4  11   1    1.96    0.52
  -4  11  -1    2.63    0.66
   5 -11   1   15.18    1.56
   5 -11   1   13.90    1.33
  -5 -11  -1   15.03    1.52
  -5 -11  -1   14.66    1.45
   5 -11   1   13.04    1.38
  -5  11  -1   16.10    1.55
   5  11   1   13.46    1.40
   5  11   1   13.20    1.39
  -5  11  -1   14.20    1.40
   6 -11   1    2.34    0.64
   6 -11   1    2.87    0.72
  -6 -11  -1    2.79    0.70
   6 -11   1    2.38    0.57
  -6 -11  -1    1.99    0.61
   6  11   1    3.62    0.74
  -6  11  -1    1.64    0.53
  -6  11  -1    2.46    0.56
   6  11   1    3.22    0.68
   7 -11   1    0.96    0.43
   7 -11   1    1.20    0.48
  -7 -11  -1    0.57    0.43
   7 -11   1   -0.13    0.36
  -7 -11  -1    0.71    0.48
   7  11   1    0.76    0.43
   7  11   1    0.12    0.41
  -7  11  -1    0.52    0.36
  -7  11  -1    0.36    0.40
   8 -11   1    3.62    0.78
  -8 -11  -1    2.80    0.71
   8 -11   1    2.65    0.77
  -8 -11  -1    4.09    0.88
   8 -11   1    2.45    0.55
   8  11   1    4.03    0.76
  -8  11  -1    2.26    0.56
  -8  11  -1    3.34    0.71
   8  11   1    2.40    0.74
  -9 -11  -1    5.27    0.92
  -9 -11  -1    7.94    1.18
   9 -11   1    6.01    0.77
   9 -11   1    5.41    1.07
   9 -11   1    5.92    0.95
  -9  11  -1    6.21    0.95
   9  11   1    5.18    0.90
  -9  11  -1    8.05    1.09
   9  11   1    8.07    1.25
  10 -11   1    0.93    0.57
 -10 -11  -1    0.92    0.53
  10 -11   1    0.56    0.45
 -10 -11  -1    0.84    0.59
  10  11   1    0.10    0.37
 -10  11  -1    0.27    0.38
  11 -11   1    0.98    0.53
 -11 -11  -1    0.89    0.53
 -11 -11  -1    0.42    0.48
  11 -11   1    0.30    0.52
  11  11   1    1.24    0.60
 -11  11  -1    1.46    0.52
  11  11   1    0.70    0.44
 -12 -11  -1    0.38    0.55
  12 -11   1    0.35    0.42
  12 -11   1    0.73    0.60
 -12 -11  -1    0.42    0.46
  12  11   1   -0.40    0.43
 -12  11  -1   -0.06    0.37
  12  11   1    0.39    0.37
 -13 -11  -1   -0.53    0.39
  13 -11   1    0.58    0.60
  13 -11   1    0.21    0.51
  13  11   1    0.49    0.55
 -13  11  -1   -0.23    0.36
  14 -11   1    2.14    0.97
  14 -11   1    1.85    0.86
 -14 -11  -1    1.82    0.72
 -14 -11  -1    1.15    0.63
  14  11   1    1.71    0.75
 -14  11  -1    1.26    0.62
  15 -11   1    0.41    0.67
 -15 -11  -1    1.29    0.65
 -15 -11  -1    1.02    0.66
  15 -11   1    1.54    0.83
  15  11   1    1.16    0.80
 -15  11  -1    2.36    0.72
  15 -12  -1    0.77    0.70
 -15 -12   1    0.36    0.60
 -15 -12   1    1.27    0.71
 -15  12   1    0.88    0.56
  15  12  -1    1.65    0.74
 -14 -12   1    8.56    1.35
 -14 -12   1   10.01    1.54
  14 -12  -1    9.60    1.60
 -14 -12   1   10.68    1.55
 -14  12   1   10.60    1.40
  14  12  -1    9.49    1.53
 -13 -12   1    3.47    0.90
  13 -12  -1    2.68    0.81
 -13 -12   1    2.30    0.88
 -13 -12   1    3.46    0.94
  13 -12  -1    2.00    0.79
  13  12  -1    4.00    1.04
  13  12  -1    2.97    0.79
 -13  12   1    1.97    0.68
 -12 -12   1    8.86    1.43
 -12 -12   1    3.99    0.99
  12 -12  -1    4.50    1.10
  12 -12  -1    7.23    1.18
 -12  12   1    6.31    1.03
  12  12  -1    5.12    0.94
  12  12  -1    8.36    1.39
  11 -12  -1    1.52    0.73
  11 -12  -1    4.70    0.93
 -11 -12   1    3.47    0.96
 -11 -12   1    1.94    0.70
 -11  12   1    2.95    0.75
 -11  12   1    3.73    0.89
  11  12  -1    4.33    0.89
 -10 -12   1    3.69    0.88
  10 -12  -1    4.64    0.95
  10 -12  -1    2.85    0.89
 -10 -12   1    4.89    1.03
  10 -12  -1    4.03    0.79
 -10  12   1    3.92    0.89
 -10  12   1    5.31    0.92
  10  12  -1    4.80    0.90
   9 -12  -1    0.39    0.43
  -9 -12   1   -0.35    0.35
   9 -12  -1   -0.13    0.34
  -9 -12   1    0.42    0.49
   9 -12  -1    1.11    0.57
  -9  12   1    0.36    0.46
   9  12  -1   -0.14    0.39
  -9  12   1    0.23    0.38
   8 -12  -1    0.61    0.45
   8 -12  -1    0.33    0.43
   8 -12  -1    1.52    0.62
  -8 -12   1    0.59    0.45
  -8 -12   1    1.26    0.57
   8  12  -1    1.86    0.61
  -8  12   1    1.11    0.51
  -8  12   1    0.69    0.48
  -7 -12   1    0.49    0.47
   7 -12  -1    0.50    0.46
  -7 -12   1    0.35    0.40
   7 -12  -1    0.45    0.46
   7 -12  -1    0.42    0.40
  -7  12   1   -0.03    0.39
   7  12  -1    0.44    0.46
  -7  12   1    0.28    0.38
  -6 -12   1   15.44    1.66
   6 -12  -1   15.73    1.59
  -6 -12   1   19.60    1.81
   6 -12  -1   13.88    1.56
   6 -12  -1   18.07    1.78
   6  12  -1   17.58    1.68
  -6  12   1   13.87    1.54
  -6  12   1   14.24    1.46
  -5 -12   1   11.55    1.34
  -5 -12   1    9.80    1.32
   5 -12  -1    6.70    1.08
   5 -12  -1    8.92    1.16
   5 -12  -1   10.43    1.28
  -5  12   1   11.21    1.24
   5  12  -1    9.84    1.23
  -5  12   1   10.65    1.27
  -4 -12   1   10.49    1.28
   4 -12  -1   11.28    1.28
   4 -12  -1    7.61    1.11
   4 -12  -1    7.28    1.06
  -4 -12   1    8.95    1.17
  -4 -12   1    8.91    0.88
  -4  12   1    8.13    1.06
   4  12  -1    9.23    1.17
  -4  12   1    7.35    1.06
  -3 -12   1    7.19    0.83
  -3 -12   1    6.30    0.97
   3 -12  -1    7.48    1.04
  -3 -12   1    5.73    0.96
   3 -12  -1    6.69    1.01
   3 -12  -1    5.93    0.94
   3  12  -1    8.47    1.10
  -3  12   1    7.51    1.04
   3  12  -1    7.85    1.09
  -3  12   1    6.64    0.95
  -2 -12   1    0.83    0.35
   2 -12  -1    0.79    0.48
   2 -12  -1    0.68    0.38
  -2 -12   1    1.30    0.51
   2 -12  -1    0.47    0.36
  -2 -12   1    0.01    0.34
   2  12  -1    0.97    0.45
  -2  12   1    0.18    0.35
  -2  12   1    0.57    0.37
   2  12  -1    1.37    0.52
  -1 -12   1    9.34    1.03
   1 -12  -1    8.25    1.02
  -1 -12   1   10.43    1.23
  -1 -12   1   11.22    1.24
   1 -12  -1   11.03    1.24
   1 -12  -1   11.37    1.32
   1  12  -1    9.72    1.16
  -1  12   1    7.44    1.09
   1  12  -1    9.66    1.22
  -1  12   1   10.22    1.19
   0 -12  -1   53.67    2.87
   0 -12   1   52.88    3.00
   0 -12  -1   44.09    2.80
   0 -12   1   48.00    2.82
   0 -12   1   49.11    2.67
   0 -12  -1   52.15    2.64
   0  12   1   43.09    2.75
   0  12  -1   49.63    2.77
   0  12   1   48.45    2.45
   0  12   1   55.53    2.88
   0  12  -1   48.04    2.82
   1 -12   1    8.48    1.02
   1 -12   1    5.44    0.91
   1 -12   1    6.37    1.03
  -1 -12  -1    6.37    1.04
  -1 -12  -1    8.00    1.10
  -1 -12  -1    6.79    0.81
  -1  12  -1    7.44    1.04
   1  12   1    6.35    0.97
  -1  12  -1    7.56    1.02
   1  12   1    6.93    0.78
   1  12   1    7.15    0.98
  -2 -12  -1    1.29    0.55
  -2 -12  -1    1.32    0.51
   2 -12   1    1.16    0.49
  -2 -12  -1    1.85    0.44
   2 -12   1    2.73    0.64
   2 -12   1    1.79    0.61
   2  12   1    1.78    0.58
   2  12   1    1.72    0.44
   2  12   1    2.45    0.61
  -2  12  -1    1.66    0.51
  -2  12  -1    3.40    0.73
  -3 -12  -1   -0.21    0.28
  -3 -12  -1    0.07    0.23
   3 -12   1    0.50    0.40
   3 -12   1    0.31    0.36
   3 -12   1    0.27    0.37
  -3 -12  -1   -0.13    0.31
  -3  12  -1    0.19    0.32
   3  12   1   -0.01    0.23
   3  12   1    0.36    0.37
  -3  12  -1    0.30    0.33
   4 -12   1    1.12    0.49
  -4 -12  -1    0.71    0.46
   4 -12   1    1.36    0.50
   4 -12   1    1.26    0.55
  -4 -12  -1    1.69    0.57
   4  12   1    0.95    0.45
   4  12   1    2.63    0.59
  -4  12  -1    0.95    0.47
  -4  12  -1    2.09    0.54
  -5 -12  -1    0.63    0.44
   5 -12   1    0.69    0.50
  -5 -12  -1    0.28    0.37
   5 -12   1    0.63    0.45
   5 -12   1    0.59    0.42
   5  12   1    0.50    0.39
  -5  12  -1   -0.13    0.36
  -5  12  -1    0.42    0.37
   5  12   1    0.76    0.43
  -6 -12  -1    2.14    0.69
   6 -12   1    3.81    0.78
  -6 -12  -1    2.66    0.70
   6 -12   1    4.10    0.85
   6 -12   1    4.11    0.73
  -6  12  -1    3.14    0.72
   6  12   1    3.92    0.82
   6  12   1    2.71    0.69
  -6  12  -1    2.06    0.60
   7 -12   1    2.67    0.77
  -7 -12  -1    3.87    0.81
   7 -12   1    5.71    0.83
  -7 -12  -1    3.73    0.82
   7 -12   1    3.05    0.74
   7  12   1    5.33    0.94
  -7  12  -1    4.53    0.84
  -7  12  -1    4.78    0.83
   7  12   1    5.76    0.99
  -8 -12  -1    3.94    0.91
   8 -12   1    3.13    0.87
   8 -12   1    2.47    0.68
  -8 -12  -1    4.42    0.90
   8 -12   1    3.15    0.62
  -8  12  -1    4.02    0.81
   8  12   1    3.17    0.70
   8  12   1    3.19    0.84
  -8  12  -1    3.88    0.85
  -9 -12  -1    1.54    0.65
   9 -12   1    1.67    0.49
   9 -12   1    1.24    0.65
  -9 -12  -1    1.49    0.61
   9 -12   1    1.01    0.51
   9  12   1    0.73    0.47
  -9  12  -1    1.02    0.51
  -9  12  -1    1.55    0.62
  10 -12   1    0.90    0.63
  10 -12   1    0.89    0.55
 -10 -12  -1   -0.03    0.40
 -10 -12  -1    0.60    0.52
  10  12   1    0.34    0.43
 -10  12  -1    0.70    0.46
  11 -12   1    1.71    0.75
 -11 -12  -1    2.91    0.76
 -11 -12  -1    1.95    0.74
  11 -12   1    2.14    0.67
  11  12   1    2.61    0.71
 -11  12  -1    2.79    0.72
  12 -12   1    0.48    0.64
 -12 -12  -1   -0.17    0.44
  12 -12   1    0.94    0.57
 -12 -12  -1    0.89    0.63
 -12  12  -1    0.69    0.44
  12  12   1    0.32    0.43
  12  12   1    0.52    0.50
  13 -12   1    8.03    1.23
  13 -12   1    3.85    1.06
  13 -12   1    2.57    0.99
 -13 -12  -1    6.65    1.21
  13  12   1    3.93    1.03
 -13  12  -1    7.32    1.14
  14 -12   1   10.91    1.71
  14 -12   1   12.44    1.80
 -14 -12  -1    8.91    1.43
 -14 -12  -1    9.20    1.41
 -14  12  -1   10.44    1.39
  14  12   1   12.45    1.78
  15 -12   1    1.20    0.80
 -15 -12  -1    1.21    0.69
 -15 -12  -1    0.04    0.52
  15 -12   1    1.65    0.94
  15  12   1    0.71    0.74
 -15  12  -1    0.19    0.44
 -15 -13   1    0.42    0.65
 -15 -13   1    1.04    0.72
  15 -13  -1    4.38    1.15
 -15  13   1    1.99    0.76
  15  13  -1    1.66    0.77
 -14 -13   1    5.51    1.17
 -14 -13   1    4.12    1.09
  14 -13  -1    3.83    1.13
  14 -13  -1    5.41    1.11
 -14 -13   1    5.52    1.19
  14  13  -1    2.88    0.98
 -14  13   1    3.89    0.94
 -13 -13   1   -0.62    0.54
 -13 -13   1   -0.11    0.54
  13 -13  -1   -0.16    0.45
 -13 -13   1    0.44    0.53
  13 -13  -1    0.45    0.59
  13  13  -1    1.06    0.67
  13  13  -1   -0.29    0.37
 -13  13   1    0.49    0.52
 -12 -13   1    5.85    1.12
 -12 -13   1    6.66    1.23
  12 -13  -1    5.01    1.17
  12 -13  -1    3.17    0.90
  12  13  -1    5.07    1.01
 -12  13   1    3.92    0.87
  12  13  -1    2.28    0.79
  11 -13  -1    1.46    0.75
  11 -13  -1   -0.14    0.46
 -11 -13   1    0.84    0.63
 -11 -13   1    1.13    0.75
 -11  13   1    0.60    0.47
  11  13  -1    1.13    0.53
 -10 -13   1    5.71    1.14
  10 -13  -1    7.55    1.22
  10 -13  -1    4.32    1.06
 -10 -13   1    7.68    1.27
  10 -13  -1    4.98    0.88
 -10  13   1    8.05    1.29
 -10  13   1    7.80    1.15
  10  13  -1    6.69    1.09
   9 -13  -1    0.81    0.54
   9 -13  -1    1.67    0.70
  -9 -13   1    0.88    0.59
   9 -13  -1    1.70    0.60
  -9 -13   1    0.10    0.41
   9  13  -1    0.75    0.52
  -9  13   1    1.64    0.65
  -9  13   1    0.52    0.49
  -8 -13   1    0.02    0.43
   8 -13  -1   -0.27    0.42
   8 -13  -1   -0.69    0.40
  -8 -13   1   -0.32    0.36
   8 -13  -1   -0.03    0.36
   8  13  -1   -0.04    0.33
  -8  13   1   -0.09    0.32
  -8  13   1    0.53    0.48
   7 -13  -1    1.60    0.62
  -7 -13   1    2.14    0.71
  -7 -13   1    1.61    0.66
   7 -13  -1    1.35    0.56
   7 -13  -1    0.93    0.54
   7  13  -1    0.76    0.50
  -7  13   1    1.98    0.60
  -7  13   1    2.26    0.70
  -6 -13   1   10.21    1.40
   6 -13  -1   10.93    1.43
   6 -13  -1   13.30    1.57
   6 -13  -1    9.21    1.22
  -6 -13   1   10.87    1.39
  -6  13   1    8.82    1.22
  -6  13   1   11.73    1.44
   6  13  -1   15.14    1.60
   5 -13  -1    4.16    0.90
  -5 -13   1    2.19    0.73
   5 -13  -1    2.82    0.74
  -5 -13   1    2.31    0.72
   5 -13  -1    3.10    0.77
  -5  13   1    2.03    0.67
   5  13  -1    2.50    0.73
  -5  13   1    2.86    0.70
   4 -13  -1    5.44    0.95
   4 -13  -1    4.81    0.88
   4 -13  -1    5.33    1.02
  -4 -13   1    4.59    0.93
  -4 -13   1    6.87    1.06
  -4  13   1    7.05    1.11
  -4  13   1    5.25    0.91
   4  13  -1    6.78    1.06
   3 -13  -1    5.14    0.89
   3 -13  -1    7.23    1.08
  -3 -13   1    8.09    1.17
  -3 -13   1    6.19    1.04
  -3 -13   1    7.25    0.85
  -3  13   1    5.89    0.92
  -3  13   1    7.55    1.10
   3  13  -1    5.93    1.00
  -2 -13   1    0.54    0.43
   2 -13  -1    0.56    0.42
  -2 -13   1    0.55    0.38
   2 -13  -1    0.13    0.39
  -2 -13   1    1.60    0.60
  -2  13   1   -0.05    0.34
   2  13  -1    0.59    0.38
  -2  13   1    0.42    0.41
   2  13  -1    0.35    0.38
  -1 -13   1    0.81    0.47
   1 -13  -1    0.03    0.39
   1 -13  -1    0.56    0.36
  -1 -13   1    0.38    0.37
  -1  13   1    0.20    0.38
   1  13  -1   -0.03    0.32
  -1  13   1   -0.03    0.29
   1  13  -1    0.22    0.39
   0 -13   1   17.47    1.53
   0 -13   1   15.63    1.62
   0 -13  -1   18.31    1.78
   0 -13  -1   16.33    1.46
   0  13  -1   16.34    1.59
   0  13   1   17.92    1.69
   0  13   1   14.69    1.52
   0  13  -1   12.93    1.51
  -1 -13  -1    3.65    0.83
   1 -13   1    3.42    0.75
  -1 -13  -1    3.60    0.82
  -1 -13  -1    3.62    0.66
   1 -13   1    4.42    0.81
   1  13   1    4.22    0.85
  -1  13  -1    3.82    0.82
   1  13   1    3.49    0.77
  -1  13  -1    4.27    0.86
  -2 -13  -1   20.59    1.85
   2 -13   1   16.24    1.60
  -2 -13  -1   16.85    1.72
  -2 -13  -1   16.39    1.18
   2 -13   1   14.48    1.66
   2 -13   1   16.10    1.61
  -2  13  -1   17.39    1.73
   2  13   1   14.54    1.56
   2  13   1   17.17    1.23
  -2  13  -1   19.01    1.75
  -3 -13  -1    1.09    0.54
   3 -13   1    0.97    0.47
  -3 -13  -1    1.15    0.55
   3 -13   1    0.93    0.51
   3 -13   1    0.78    0.53
   3  13   1    0.87    0.47
   3  13   1    0.50    0.37
  -3  13  -1    1.37    0.54
  -3  13  -1    0.34    0.45
  -4 -13  -1    0.47    0.45
   4 -13   1    0.11    0.36
  -4 -13  -1    0.50    0.40
   4 -13   1    1.04    0.47
   4 -13   1    0.16    0.40
  -4  13  -1    0.14    0.37
   4  13   1    0.29    0.31
   4  13   1    0.09    0.43
  -4  13  -1   -0.16    0.33
   5 -13   1    5.39    0.89
   5 -13   1    3.43    0.79
   5 -13   1    2.67    0.75
  -5 -13  -1    3.34    0.82
  -5 -13  -1    3.20    0.77
  -5  13  -1    3.38    0.72
  -5  13  -1    3.00    0.76
   5  13   1    3.77    0.81
   5  13   1    4.45    0.82
   6 -13   1   20.90    2.01
  -6 -13  -1   25.60    2.13
  -6 -13  -1   18.23    1.91
   6 -13   1   20.66    2.04
   6 -13   1   21.38    1.59
  -6  13  -1   17.77    1.83
  -6  13  -1   21.61    1.89
   6  13   1   21.54    1.99
   6  13   1   21.49    1.95
   7 -13   1    0.57    0.56
  -7 -13  -1    1.60    0.62
   7 -13   1    1.86    0.56
   7 -13   1    1.39    0.58
  -7 -13  -1    0.55    0.46
   7  13   1    1.66    0.63
  -7  13  -1    2.19    0.67
  -7  13  -1    1.54    0.55
   7  13   1    0.45    0.53
   8 -13   1   13.61    1.58
   8 -13   1   13.96    1.73
  -8 -13  -1   12.13    1.48
  -8 -13  -1   12.39    1.61
   8 -13   1   13.85    1.38
   8  13   1   16.59    1.65
  -8  13  -1   15.21    1.64
  -8  13  -1   13.08    1.43
  -9 -13  -1    0.44    0.49
  -9 -13  -1   -0.42    0.40
   9 -13   1    0.83    0.51
   9 -13   1   -0.19    0.33
   9 -13   1    0.38    0.51
   9  13   1   -0.20    0.34
  -9  13  -1   -0.22    0.44
  -9  13  -1   -0.34    0.27
  10 -13   1    4.49    1.11
 -10 -13  -1    5.86    1.15
 -10 -13  -1    5.99    1.09
  10 -13   1    5.93    1.07
  10  13   1    6.51    1.06
 -10  13  -1    6.93    1.08
 -11 -13  -1    0.56    0.54
  11 -13   1    0.35    0.50
  11 -13   1   -0.39    0.50
 -11 -13  -1   -0.37    0.42
  11  13   1    0.52    0.47
 -11  13  -1    0.04    0.38
  12 -13   1   13.27    1.80
 -12 -13  -1   14.30    1.91
  12 -13   1   14.31    1.66
 -12 -13  -1   14.00    1.77
  12 -13   1   14.87    2.00
  12  13   1   12.38    1.72
 -12  13  -1   14.37    1.62
  12  13   1   14.82    1.54
  13 -13   1    0.05    0.51
 -13 -13  -1   -0.65    0.39
  13 -13   1   -0.38    0.49
  13 -13   1   -0.22    0.49
  13  13   1   -0.34    0.55
 -13  13  -1   -0.02    0.37
  14 -13   1    2.94    1.03
  14 -13   1    4.38    1.16
 -14 -13  -1    5.00    1.11
  14  13   1    3.49    1.08
 -14  13  -1    2.80    0.81
  14 -14  -1   13.94    1.71
 -14 -14   1    6.40    1.33
 -14 -14   1    7.22    1.45
  14 -14  -1   12.32    1.94
 -14 -14   1    7.49    1.44
 -14  14   1    9.24    1.40
  14  14  -1    9.22    1.54
  13 -14  -1    0.13    0.57
 -13 -14   1    0.54    0.75
  13 -14  -1    0.28    0.58
 -13 -14   1    0.74    0.66
  13  14  -1   -0.29    0.45
 -13  14   1   -0.23    0.44
  13  14  -1    0.88    0.66
 -12 -14   1    6.63    1.33
  12 -14  -1   10.52    1.69
 -12 -14   1   10.46    1.56
  12 -14  -1    8.78    1.39
 -12  14   1    9.21    1.37
  12  14  -1   13.84    1.64
 -11 -14   1   -0.29    0.53
  11 -14  -1    0.55    0.70
  11 -14  -1    0.40    0.57
 -11 -14   1   -0.46    0.44
 -11  14   1   -0.26    0.42
  11  14  -1   -0.45    0.44
  10 -14  -1    0.53    0.55
  10 -14  -1    0.33    0.56
 -10 -14   1    1.31    0.68
  10 -14  -1    0.02    0.41
 -10 -14   1    0.81    0.63
 -10  14   1   -0.17    0.37
  10  14  -1    0.00    0.52
 -10  14   1    0.15    0.53
   9 -14  -1    6.37    1.17
   9 -14  -1    8.40    1.35
  -9 -14   1    7.22    1.20
   9 -14  -1    5.80    1.01
  -9 -14   1    9.38    1.44
  -9  14   1    5.78    1.07
  -9  14   1    9.49    1.42
   9  14  -1    7.78    1.25
   8 -14  -1    9.57    1.42
  -8 -14   1    7.16    1.31
  -8 -14   1    8.50    1.36
   8 -14  -1    9.77    1.28
   8 -14  -1    9.24    1.39
   8  14  -1    9.57    1.39
  -8  14   1    9.60    1.37
  -8  14   1    8.98    1.24
   7 -14  -1   -0.31    0.42
   7 -14  -1    1.10    0.53
  -7 -14   1    0.81    0.55
  -7 -14   1    0.29    0.52
   7 -14  -1    0.29    0.46
  -7  14   1    0.92    0.54
   7  14  -1    1.37    0.60
  -7  14   1    0.59    0.55
   6 -14  -1    9.13    1.33
  -6 -14   1    7.16    1.19
  -6 -14   1    6.61    1.10
   6 -14  -1    6.01    1.03
  -6  14   1    6.62    1.06
  -6  14   1    7.36    1.19
   6  14  -1    9.19    1.27
  -5 -14   1    0.37    0.51
   5 -14  -1    0.19    0.45
  -5 -14   1    0.73    0.51
   5 -14  -1    0.86    0.50
   5  14  -1    0.38    0.53
  -5  14   1    0.74    0.52
  -5  14   1    1.12    0.53
   4 -14  -1    3.53    0.81
   4 -14  -1    2.90    0.77
  -4 -14   1    2.77    0.75
  -4  14   1    3.60    0.85
  -4  14   1    4.65    0.89
   4  14  -1    2.39    0.65
  -3 -14   1    0.18    0.41
   3 -14  -1   -0.35    0.33
   3 -14  -1    0.27    0.50
  -3 -14   1    0.09    0.30
  -3  14   1   -0.12    0.34
  -3  14   1    0.44    0.45
   3  14  -1    0.27    0.45
  -2 -14   1   21.45    2.10
   2 -14  -1   26.11    1.98
   2 -14  -1   26.23    1.83
  -2 -14   1   24.38    1.68
  -2  14   1   25.23    1.90
  -2  14   1   30.65    2.07
   2  14  -1   28.63    2.02
  -1 -14   1    4.70    0.92
   1 -14  -1    2.70    0.68
   1 -14  -1    3.93    0.87
  -1 -14   1    3.50    0.70
   1  14  -1    3.57    0.84
  -1  14   1    4.80    0.93
   1  14  -1    3.53    0.79
  -1  14   1    4.66    0.89
   0 -14   1    1.32    0.56
   0 -14  -1    2.03    0.65
   0 -14   1    1.83    0.55
   0 -14  -1    2.16    0.59
   0  14   1    1.61    0.63
   0  14  -1    2.99    0.76
   0  14  -1    1.72    0.56
   0  14   1    1.83    0.59
   1 -14   1   -0.28    0.34
  -1 -14  -1   -0.42    0.29
   1 -14   1   -0.20    0.34
  -1 -14  -1    0.12    0.42
  -1  14  -1   -0.15    0.31
   1  14   1    0.45    0.40
  -1  14  -1   -0.13    0.30
   2 -14   1    3.70    0.79
  -2 -14  -1    4.44    0.94
  -2 -14  -1    5.73    0.79
  -2 -14  -1    6.98    1.15
   2 -14   1    4.21    0.86
  -2  14  -1    3.77    0.84
  -2  14  -1    4.25    0.85
   2  14   1    3.99    0.86
  -3 -14  -1    0.45    0.44
  -3 -14  -1    0.38    0.44
   3 -14   1    0.06    0.40
   3 -14   1   -0.34    0.31
   3  14   1    0.25    0.31
  -3  14  -1    0.32    0.39
  -3  14  -1    0.58    0.46
   3  14   1    0.23    0.40
   4 -14   1   12.72    1.48
   4 -14   1   16.11    1.76
   4 -14   1   15.53    1.73
  -4 -14  -1   17.43    1.80
  -4 -14  -1   13.61    1.65
   4  14   1   17.22    1.75
  -4  14  -1   19.15    1.88
   4  14   1   17.25    1.61
  -4  14  -1   16.92    1.66
   5 -14   1    1.24    0.57
   5 -14   1    1.66    0.68
   5 -14   1    2.15    0.73
  -5 -14  -1    2.21    0.72
  -5 -14  -1    1.53    0.68
  -5  14  -1    0.41    0.42
   5  14   1    1.33    0.54
  -5  14  -1    1.14    0.56
   5  14   1    2.89    0.75
  -6 -14  -1    0.26    0.45
   6 -14   1    0.84    0.53
  -6 -14  -1   -0.10    0.39
   6 -14   1    0.33    0.46
   6 -14   1    0.09    0.39
  -6  14  -1   -0.49    0.34
   6  14   1    0.14    0.43
  -6  14  -1    0.00    0.33
   7 -14   1    1.93    0.72
  -7 -14  -1    0.52    0.58
   7 -14   1    0.86    0.50
  -7 -14  -1    0.96    0.59
   7 -14   1    0.91    0.57
  -7  14  -1    0.80    0.61
  -7  14  -1    0.11    0.38
   7  14   1    0.90    0.55
  -8 -14  -1    8.77    1.33
  -8 -14  -1    9.34    1.45
   8 -14   1   10.65    1.24
   8 -14   1    9.74    1.38
   8 -14   1    7.83    1.37
  -8  14  -1   11.12    1.45
   8  14   1   12.91    1.50
  -8  14  -1    7.57    1.18
  -9 -14  -1    4.16    0.94
  -9 -14  -1    5.18    1.06
   9 -14   1    2.87    0.83
   9 -14   1    4.13    1.03
  -9  14  -1    4.20    0.90
   9  14   1    1.43    0.68
  -9  14  -1    3.81    0.93
  10 -14   1    6.89    1.32
 -10 -14  -1    9.08    1.50
 -10 -14  -1    8.21    1.35
  10 -14   1    9.57    1.37
 -10  14  -1    8.87    1.28
  10  14   1    8.52    1.23
  11 -14   1    0.43    0.55
 -11 -14  -1    0.58    0.58
 -11 -14  -1    0.42    0.56
  11 -14   1    0.42    0.62
  11  14   1    0.94    0.58
 -11  14  -1    0.58    0.48
  12 -14   1   -0.34    0.44
  12 -14   1   -0.06    0.55
  12 -14   1    0.51    0.56
 -12 -14  -1    1.09    0.77
 -12 -14  -1    0.74    0.67
 -12  14  -1   -0.04    0.38
  12  14   1    0.36    0.49
  13 -14   1   -0.24    0.45
  13 -14   1    0.09    0.49
 -13 -14  -1    0.27    0.55
  13 -14   1   -0.04    0.52
 -13  14  -1    0.14    0.45
  13  14   1    1.02    0.76
  13 -15  -1   -0.15    0.62
  13 -15  -1    1.45    0.86
 -13 -15   1    1.94    1.01
 -13 -15   1    1.27    0.79
  13  15  -1    2.83    0.97
 -13  15   1    0.70    0.55
  13  15  -1    1.40    0.78
 -12 -15   1    0.04    0.58
  12 -15  -1   -0.13    0.52
 -12 -15   1   -0.29    0.57
  12 -15  -1    1.13    0.70
  12  15  -1   -0.50    0.47
 -12  15   1   -0.33    0.45
  11 -15  -1    0.23    0.61
 -11 -15   1    0.60    0.66
  11 -15  -1   -0.06    0.53
 -11 -15   1   -0.76    0.47
 -11  15   1   -0.19    0.39
  11  15  -1   -0.62    0.44
 -10 -15   1   14.10    1.83
  10 -15  -1   13.44    1.84
  10 -15  -1   10.91    1.39
 -10 -15   1   12.26    1.74
  10  15  -1   15.02    1.80
 -10  15   1   12.66    1.69
 -10  15   1   13.71    1.76
   9 -15  -1    1.05    0.70
   9 -15  -1    0.19    0.50
  -9 -15   1    0.50    0.63
  -9 -15   1    0.85    0.60
   9  15  -1   -0.22    0.41
  -9  15   1    0.04    0.45
  -9  15   1    0.28    0.58
   8 -15  -1    1.88    0.72
  -8 -15   1    3.70    0.92
  -8 -15   1    4.82    1.04
   8 -15  -1    4.16    1.06
  -8  15   1    5.61    1.06
  -8  15   1    4.65    1.01
   8  15  -1    5.23    1.10
  -7 -15   1   10.21    1.45
   7 -15  -1   10.27    1.49
  -7 -15   1    8.26    1.32
   7 -15  -1    7.42    1.21
  -7  15   1    7.41    1.30
  -7  15   1    8.11    1.23
   7  15  -1   10.10    1.39
   6 -15  -1    2.14    0.74
  -6 -15   1    3.15    0.91
   6 -15  -1    4.33    0.96
  -6  15   1    0.87    0.54
   6  15  -1    2.91    0.85
  -6  15   1    3.44    0.85
  -5 -15   1    0.35    0.52
   5 -15  -1    0.73    0.62
   5 -15  -1   -0.61    0.37
   5  15  -1    0.30    0.49
  -5  15   1    0.23    0.40
  -5  15   1   -0.12    0.41
   4 -15  -1   20.03    2.04
  -4 -15   1   19.72    2.05
   4 -15  -1   18.22    1.89
  -4  15   1   20.52    1.95
  -4  15   1   21.87    2.10
   4  15  -1   21.41    2.09
   3 -15  -1    4.60    0.98
   3 -15  -1    4.39    0.88
  -3 -15   1    4.87    0.98
  -3  15   1    3.72    0.85
   3  15  -1    3.82    0.88
  -3  15   1    3.70    0.82
   2 -15  -1    1.09    0.64
  -2 -15   1    0.89    0.60
   2 -15  -1    2.16    0.68
  -2 -15   1    0.92    0.50
   2  15  -1    0.78    0.51
  -2  15   1    0.71    0.52
  -2  15   1    1.08    0.52
   1 -15  -1    5.65    0.93
  -1 -15   1    3.55    0.87
   1 -15  -1    5.05    1.00
  -1 -15   1    4.80    0.81
   1  15  -1    5.90    1.10
  -1  15   1    5.00    0.97
  -1  15   1    6.95    1.18
   0 -15  -1    5.69    1.08
   0 -15   1    7.35    1.08
   0 -15   1    7.62    1.20
   0 -15  -1    6.53    0.96
   0  15   1    5.07    1.02
   0  15  -1    8.89    1.24
   0  15  -1    4.93    0.99
  -1 -15  -1    0.34    0.49
  -1 -15  -1    0.68    0.44
   1 -15   1    1.64    0.66
   1 -15   1    0.37    0.44
  -1  15  -1    1.22    0.55
  -1  15  -1    0.16    0.45
   1  15   1    1.65    0.63
  -2 -15  -1    3.04    0.86
   2 -15   1    5.17    0.94
   2 -15   1    3.23    0.80
  -2  15  -1    3.79    0.87
  -2  15  -1    2.18    0.72
   2  15   1    2.66    0.80
   3 -15   1    6.08    1.07
   3 -15   1    7.75    1.15
  -3 -15  -1    6.34    1.11
   3  15   1    5.46    1.06
  -3  15  -1    5.86    1.07
  -3  15  -1    7.05    1.12
  -4 -15  -1   -0.06    0.43
   4 -15   1    0.58    0.50
   4 -15   1    0.26    0.44
  -4 -15  -1    0.02    0.49
  -4  15  -1   -0.02    0.35
   4  15   1   -0.22    0.34
  -4  15  -1    0.28    0.48
  -5 -15  -1    4.27    0.99
  -5 -15  -1    4.08    1.01
   5 -15   1    5.94    1.14
   5 -15   1    6.33    1.05
  -5  15  -1    4.16    0.92
   5  15   1    4.66    0.98
  -5  15  -1    4.33    0.85
  -6 -15  -1    4.47    1.00
  -6 -15  -1    2.27    0.81
   6 -15   1    2.71    0.84
   6 -15   1    2.45    0.71
   6  15   1    3.15    0.84
  -6  15  -1    2.66    0.76
  -6  15  -1    2.71    0.83
  -7 -15  -1    0.48    0.57
  -7 -15  -1   -0.36    0.39
   7 -15   1    0.73    0.56
   7 -15   1    0.45    0.45
   7 -15   1    0.50    0.54
  -7  15  -1   -0.45    0.32
  -7  15  -1   -0.01    0.39
   7  15   1    0.26    0.46
   8 -15   1   -0.05    0.43
  -8 -15  -1    0.77    0.68
  -8 -15  -1    0.30    0.53
   8 -15   1    0.67    0.59
   8 -15   1    0.40    0.45
  -8  15  -1    0.41    0.53
  -8  15  -1   -0.41    0.33
   8  15   1    1.33    0.61
   9 -15   1    2.69    0.85
   9 -15   1    1.87    0.78
  -9 -15  -1    2.88    0.88
  -9 -15  -1    4.17    1.03
  -9  15  -1    2.07    0.72
   9  15   1    3.64    0.92
  -9  15  -1    2.72    0.89
  10 -15   1    3.94    0.92
 -10 -15  -1    4.17    1.08
  10 -15   1    3.89    1.02
 -10 -15  -1    4.82    1.07
  10  15   1    5.54    1.07
 -10  15  -1    4.16    0.96
 -11 -15  -1    0.87    0.58
  11 -15   1   -0.45    0.53
 -11 -15  -1    0.84    0.71
  11 -15   1    0.65    0.64
  11 -15   1    0.28    0.54
  11  15   1    0.28    0.54
 -11  15  -1    0.92    0.62
  12 -15   1    5.66    1.27
  12 -15   1    6.00    1.25
 -12 -15  -1    5.52    1.32
  12 -15   1    3.66    1.01
 -12 -15  -1    4.83    1.16
  12  15   1    8.44    1.31
 -12  15  -1    5.27    1.09
  13 -15   1   -0.19    0.58
  13 -15   1    0.03    0.64
 -13 -15  -1    0.12    0.56
  13 -15   1    0.58    0.70
  13  15   1    1.23    0.75
 -13  15  -1    1.25    0.65
 -12 -16   1   -0.11    0.63
  12 -16  -1   -0.24    0.59
 -12 -16   1    0.21    0.61
 -12  16   1   -0.35    0.47
  12  16  -1    0.33    0.55
 -11 -16   1    7.91    1.49
  11 -16  -1    8.82    1.62
  11  16  -1    8.23    1.35
 -11  16   1    7.16    1.26
  10 -16  -1    3.21    0.80
  10 -16  -1    4.50    1.16
 -10 -16   1    2.61    0.95
 -10  16   1    3.04    0.92
  10  16  -1    2.96    1.00
 -10  16   1    4.51    1.10
  -9 -16   1    1.89    0.85
   9 -16  -1    1.08    0.63
   9 -16  -1    1.32    0.82
   9  16  -1    3.29    0.92
  -9  16   1    3.29    1.01
  -9  16   1    2.33    0.77
   8 -16  -1    0.91    0.66
  -8 -16   1   -0.77    0.43
   8 -16  -1    0.10    0.47
   8  16  -1    0.13    0.54
  -8  16   1   -0.25    0.44
  -8  16   1   -0.02    0.39
  -7 -16   1    0.48    0.62
   7 -16  -1    0.58    0.64
   7 -16  -1    0.24    0.48
   7  16  -1    0.39    0.59
  -7  16   1    0.75    0.58
  -7  16   1    0.17    0.49
   6 -16  -1    2.29    0.87
   6 -16  -1    1.79    0.68
  -6 -16   1    0.69    0.63
   6  16  -1    1.80    0.73
  -6  16   1    4.04    0.97
  -6  16   1    2.05    0.70
  -5 -16   1    9.63    1.48
   5 -16  -1    9.60    1.44
   5 -16  -1   13.56    1.66
  -5  16   1    9.10    1.33
   5  16  -1    8.96    1.38
  -5  16   1   10.64    1.55
   4 -16  -1    0.47    0.45
   4 -16  -1   -0.34    0.43
  -4 -16   1    0.28    0.52
  -4  16   1    0.15    0.44
  -4  16   1   -0.15    0.40
   4  16  -1    0.36    0.48
   3 -16  -1    5.44    1.09
   3 -16  -1    3.76    0.87
  -3 -16   1    4.40    0.99
  -3  16   1    1.79    0.69
  -3  16   1    3.73    0.94
   3  16  -1    2.82    0.86
   2 -16  -1    7.42    1.24
   2 -16  -1    7.54    1.11
  -2 -16   1    6.82    1.20
  -2  16   1    5.35    1.07
   2  16  -1    5.96    1.16
  -1 -16   1    4.25    0.83
   1 -16  -1    2.83    0.85
  -1 -16   1    4.03    0.97
   1 -16  -1    3.19    0.73
   1  16  -1    3.90    0.93
  -1  16   1    4.60    0.98
   0 -16   1    0.86    0.54
   0 -16  -1    1.37    0.68
   0 -16  -1    0.37    0.48
   0 -16   1    0.81    0.48
   0  16  -1    0.44    0.49
   0  16   1    0.62    0.53
  -1 -16  -1   10.61    1.50
   1 -16   1    9.86    1.45
   1 -16   1   11.37    1.42
  -1  16  -1   11.19    1.50
   1  16   1   13.05    1.66
  -1  16  -1   10.62    1.42
   2 -16   1    4.49    0.98
  -2 -16  -1    3.42    0.87
   2 -16   1    3.77    0.91
   2  16   1    1.44    0.64
  -2  16  -1    3.24    0.83
  -2  16  -1    2.60    0.79
   3 -16   1    0.37    0.52
   3 -16   1    1.02    0.64
  -3 -16  -1   -0.23    0.44
   3  16   1   -0.32    0.36
  -3  16  -1   -0.58    0.35
  -3  16  -1    0.58    0.55
   4 -16   1    0.11    0.48
  -4 -16  -1    1.27    0.66
   4 -16   1    2.86    0.83
  -4  16  -1    1.00    0.69
  -4  16  -1    1.22    0.66
   4  16   1    2.30    0.75
   5 -16   1    2.74    0.80
  -5 -16  -1    1.78    0.74
   5 -16   1    2.09    0.81
  -5  16  -1    2.57    0.81
  -5  16  -1    2.71    0.84
   5  16   1    2.22    0.81
   6 -16   1    0.29    0.52
   6 -16   1    0.92    0.65
  -6 -16  -1    0.49    0.60
  -6  16  -1    0.67    0.58
  -6  16  -1    0.44    0.45
   6  16   1    0.29    0.55
   7 -16   1   12.41    1.50
   7 -16   1   10.34    1.62
  -7 -16  -1   14.18    1.77
  -7 -16  -1   13.75    1.83
  -7  16  -1    9.49    1.46
  -7  16  -1    8.52    1.32
   7  16   1   12.41    1.62
  -8 -16  -1   -0.56    0.49
   8 -16   1   -0.44    0.50
  -8 -16  -1   -0.04    0.52
   8 -16   1   -0.26    0.40
  -8  16  -1   -0.56    0.51
   8  16   1    0.07    0.52
  -8  16  -1   -0.39    0.38
  -9 -16  -1    0.13    0.60
   9 -16   1   -0.28    0.55
  -9 -16  -1   -0.07    0.59
   9  16   1    0.15    0.51
  -9  16  -1   -0.09    0.46
 -10 -16  -1    0.76    0.68
 -10 -16  -1    1.48    0.72
  10 -16   1    0.90    0.63
  10 -16   1    1.44    0.88
 -10  16  -1    1.59    0.70
  10  16   1    1.87    0.80
  11 -16   1    3.42    0.95
 -11 -16  -1    3.18    0.94
  11 -16   1    0.60    0.82
 -11 -16  -1    2.32    0.87
 -11  16  -1    2.85    0.86
  11  16   1    2.15    0.82
  12 -16   1   -0.16    0.59
  12 -16   1   -0.16    0.64
 -12 -16  -1   -0.23    0.62
 -12 -16  -1   -0.73    0.56
 -12  16  -1    0.63    0.66
  12  16   1    0.20    0.61
  11 -17  -1    1.54    0.85
 -11 -17   1    0.06    0.73
 -11  17   1   -0.33    0.54
  11  17  -1    1.16    0.78
 -10 -17   1    0.44    0.68
  10 -17  -1    0.44    0.63
 -10  17   1    0.82    0.78
 -10  17   1    1.36    0.67
  10  17  -1    0.11    0.64
   9 -17  -1    3.19    0.85
  -9 -17   1    5.12    1.13
   9 -17  -1    4.13    1.09
   9  17  -1    5.84    1.23
  -9  17   1    2.13    0.85
  -9  17   1    3.26    0.91
   8 -17  -1    0.97    0.62
   8 -17  -1    0.28    0.69
  -8 -17   1    1.51    0.82
  -8  17   1    0.74    0.63
   8  17  -1    0.19    0.57
  -8  17   1    2.28    0.90
  -7 -17   1   17.19    2.04
   7 -17  -1   12.81    1.64
   7 -17  -1   15.56    1.96
  -7  17   1   14.88    1.88
  -7  17   1   12.30    1.59
   7  17  -1   12.19    1.79
   6 -17  -1    1.66    0.73
  -6 -17   1    1.21    0.72
   6 -17  -1    1.67    0.72
   6  17  -1    2.04    0.82
  -6  17   1    3.02    0.85
  -6  17   1    2.03    0.76
  -5 -17   1    0.94    0.61
   5 -17  -1   -0.24    0.48
   5 -17  -1    0.01    0.51
  -5  17   1   -0.07    0.50
   5  17  -1   -0.34    0.38
  -5  17   1    0.16    0.55
  -4 -17   1    0.91    0.67
   4 -17  -1    0.39    0.58
   4 -17  -1    0.47    0.57
   4  17  -1    0.53    0.54
  -4  17   1    0.42    0.54
  -4  17   1    0.70    0.55
   3 -17  -1    3.66    0.95
   3 -17  -1    4.39    0.99
  -3 -17   1    4.32    1.07
   3  17  -1    3.76    0.98
  -3  17   1    4.36    1.02
  -2 -17   1    0.64    0.60
   2 -17  -1    1.40    0.65
   2 -17  -1    1.36    0.63
   2  17  -1    1.55    0.72
  -2  17   1    1.25    0.61
   1 -17  -1    1.94    0.77
   1 -17  -1    1.10    0.64
  -1 -17   1    1.41    0.72
   1  17  -1    2.16    0.82
  -1  17   1    1.52    0.79
   0 -17  -1    8.06    1.31
   0 -17   1    6.90    1.10
   0 -17   1    6.68    1.26
   0  17   1    7.40    1.29
   0  17  -1    5.06    1.08
   1 -17   1    0.22    0.47
   1 -17   1    0.24    0.55
  -1 -17  -1    0.10    0.44
   1  17   1    0.30    0.47
  -1  17  -1    0.05    0.46
   2 -17   1    2.55    0.83
  -2 -17  -1    1.02    0.67
   2 -17   1    2.56    0.81
  -2  17  -1    3.11    0.91
   2  17   1    1.91    0.75
  -2  17  -1    2.65    0.83
   3 -17   1    7.55    1.31
   3 -17   1    9.54    1.45
  -3 -17  -1    8.95    1.46
  -3  17  -1    9.47    1.48
  -3  17  -1    7.22    1.24
   3  17   1    7.18    1.30
  -4 -17  -1   -0.08    0.45
   4 -17   1   -0.02    0.45
   4 -17   1   -0.61    0.39
  -4  17  -1    0.18    0.46
   4  17   1   -0.24    0.49
  -4  17  -1   -0.37    0.44
   5 -17   1    5.64    1.18
   5 -17   1    5.79    1.13
  -5 -17  -1    6.87    1.28
   5  17   1    7.12    1.30
  -5  17  -1    6.28    1.19
  -5  17  -1    3.86    0.99
   6 -17   1    4.80    1.03
  -6 -17  -1    7.28    1.38
   6 -17   1    4.78    1.11
   6  17   1    6.21    1.26
  -6  17  -1    5.20    1.10
  -6  17  -1    8.14    1.34
   7 -17   1    1.11    0.72
   7 -17   1    2.86    0.84
  -7 -17  -1    3.21    0.99
  -7  17  -1    1.79    0.80
  -7  17  -1    1.66    0.70
   7  17   1    0.91    0.67
   8 -17   1    3.00    1.03
   8 -17   1    1.61    0.70
  -8 -17  -1    4.01    1.11
  -8  17  -1    3.14    0.92
   8  17   1    2.44    0.86
  -8  17  -1    3.07    0.95
  -9 -17  -1    4.51    1.22
   9 -17   1    4.80    1.22
   9  17   1    5.29    1.17
  -9  17  -1    4.12    1.02
  10 -17   1    0.38    0.69
 -10 -17  -1    0.22    0.69
 -10  17  -1    0.75    0.62
  10  17   1    1.00    0.69
  11 -17   1    0.64    0.73
 -11 -17  -1    1.19    0.74
 -11 -17  -1    1.10    0.80
  11  17   1    1.32    0.76
 -11  17  -1    0.70    0.60
 -10 -18   1   -0.06    0.62
  10 -18  -1    1.07    0.79
  10  18  -1    0.20    0.60
 -10  18   1   -0.16    0.55
 -10  18   1    0.59    0.68
   9 -18  -1    0.08    0.53
  -9 -18   1    0.36    0.70
   9 -18  -1    0.15    0.57
   9  18  -1    0.00    0.55
  -9  18   1   -0.14    0.63
  -9  18   1   -0.18    0.52
  -8 -18   1   10.08    1.69
   8 -18  -1    9.68    1.70
   8 -18  -1   12.39    1.60
  -8  18   1    9.00    1.54
  -8  18   1    9.34    1.65
   8  18  -1    9.52    1.59
   7 -18  -1    0.51    0.65
   7 -18  -1    1.32    0.68
  -7 -18   1    1.71    0.88
   7  18  -1    1.69    0.74
  -7  18   1    1.48    0.76
  -7  18   1    0.65    0.62
   6 -18  -1    1.66    0.72
  -6 -18   1    2.75    0.91
   6 -18  -1    4.10    1.08
  -6  18   1    3.56    1.00
   6  18  -1    0.59    0.60
  -6  18   1    2.34    0.85
  -5 -18   1    2.86    1.00
   5 -18  -1    1.46    0.76
   5 -18  -1    0.79    0.72
   5  18  -1    1.00    0.64
  -5  18   1    0.98    0.67
   4 -18  -1   -0.35    0.41
   4 -18  -1    0.97    0.69
  -4 -18   1    0.63    0.63
  -4  18   1    0.90    0.70
   4  18  -1    0.25    0.58
   3 -18  -1    0.39    0.63
   3 -18  -1   -0.05    0.56
  -3 -18   1    0.36    0.59
   3  18  -1    2.65    0.88
  -3  18   1    1.96    0.81
   2 -18  -1   16.97    1.87
  -2 -18   1   15.44    1.94
   2 -18  -1   15.80    1.91
   2  18  -1   12.26    1.76
  -2  18   1   14.81    1.89
   1 -18  -1    2.24    0.85
  -1 -18   1    5.27    1.18
  -1  18   1    2.35    0.86
   1  18  -1    2.10    0.84
   0 -18  -1    1.22    0.68
   0 -18   1   -0.03    0.48
   0  18   1    0.06    0.44
   0  18  -1    0.19    0.50
  -1 -18  -1    5.79    1.21
   1 -18   1    5.53    1.16
   1 -18   1    3.71    0.96
  -1  18  -1    5.76    1.19
   1  18   1    6.37    1.25
   2 -18   1    3.17    0.91
   2 -18   1    3.23    0.90
  -2 -18  -1    1.68    0.75
  -2  18  -1    2.27    0.81
   2  18   1    3.68    0.98
   3 -18   1   -0.35    0.40
  -3 -18  -1    0.54    0.66
   3 -18   1    0.96    0.69
  -3  18  -1   -0.14    0.39
   3  18   1   -0.26    0.47
  -3  18  -1   -0.04    0.47
   4 -18   1    8.68    1.50
   4 -18   1    7.42    1.32
  -4 -18  -1    6.92    1.36
   4  18   1    7.83    1.35
  -4  18  -1    5.72    1.23
  -4  18  -1    8.87    1.53
   5 -18   1    1.40    0.78
   5 -18   1    2.33    0.79
  -5 -18  -1    0.15    0.61
  -5  18  -1   -0.36    0.56
   5  18   1   -0.01    0.58
  -5  18  -1    0.85    0.60
   6 -18   1    0.20    0.63
   6 -18   1    0.62    0.55
  -6 -18  -1    0.04    0.53
   6  18   1   -0.02    0.61
  -6  18  -1    0.14    0.59
  -6  18  -1    0.76    0.65
   7 -18   1    1.26    0.71
   7 -18   1    2.30    0.91
  -7 -18  -1    0.51    0.71
  -7  18  -1    1.30    0.69
   7  18   1    1.49    0.75
  -7  18  -1    0.48    0.56
   8 -18   1    0.97    0.74
  -8 -18  -1    1.83    0.87
  -8  18  -1    1.12    0.82
  -8  18  -1    0.22    0.62
   8  18   1    1.42    0.77
   9 -18   1    5.09    1.29
  -9 -18  -1    6.72    1.49
  -9  18  -1    6.35    1.24
   9  18   1    6.77    1.33
   8 -19  -1    0.28    0.56
  -8 -19   1    1.80    0.94
   8 -19  -1    0.58    0.82
  -8  19   1    0.36    0.78
  -8  19   1    1.17    0.75
   8  19  -1    1.16    0.76
  -7 -19   1   -0.13    0.56
   7 -19  -1    0.39    0.70
   7 -19  -1    0.04    0.65
   7  19  -1    0.17    0.62
  -7  19   1    0.36    0.57
  -7  19   1    0.43    0.64
   6 -19  -1    2.87    0.93
   6 -19  -1    3.32    1.00
  -6 -19   1    3.24    1.03
   6  19  -1    3.53    1.00
  -6  19   1    4.24    1.13
   5 -19  -1   -0.03    0.58
   5 -19  -1    0.93    0.64
  -5 -19   1    1.59    0.83
  -5  19   1    2.14    0.86
   5  19  -1    0.42    0.64
   4 -19  -1    6.08    1.24
  -4 -19   1    6.40    1.35
   4 -19  -1    9.39    1.49
  -4  19   1    7.93    1.49
   4  19  -1    7.24    1.43
   3 -19  -1   -0.48    0.45
   3 -19  -1    0.01    0.56
  -3 -19   1   -0.52    0.45
   3  19  -1   -0.61    0.51
  -3  19   1    0.21    0.53
  -2 -19   1    0.18    0.56
   2 -19  -1   -0.11    0.46
  -2  19   1   -0.41    0.46
   2  19  -1   -0.31    0.50
   1 -19  -1    0.15    0.49
  -1 -19   1    1.04    0.71
   1  19  -1    0.19    0.52
  -1  19   1   -0.06    0.44
   0 -19  -1    4.94    1.17
   0 -19   1    6.44    1.30
   0  19   1    5.28    1.25
   0  19  -1    4.60    1.19
  -1 -19  -1    0.09    0.53
   1 -19   1    0.35    0.58
   1  19   1   -0.04    0.56
  -1  19  -1    0.62    0.65
   2 -19   1    3.42    0.99
  -2 -19  -1    5.07    1.21
   2 -19   1    4.71    1.14
   2  19   1    6.25    1.34
  -2  19  -1    4.05    1.08
  -3 -19  -1    0.30    0.58
   3 -19   1    0.18    0.61
   3 -19   1   -0.04    0.58
  -3  19  -1   -0.57    0.42
   3  19   1   -0.01    0.51
   4 -19   1    0.08    0.57
  -4 -19  -1    0.37    0.63
   4 -19   1    1.08    0.83
   4  19   1   -0.48    0.50
  -4  19  -1    0.71    0.66
   5 -19   1   -0.52    0.57
  -5 -19  -1   -0.48    0.48
   5 -19   1    0.20    0.61
   5  19   1   -0.16    0.54
  -5  19  -1    0.26    0.61
  -5  19  -1   -0.82    0.50
  -6 -19  -1    6.24    1.41
   6 -19   1    7.66    1.36
   6 -19   1    7.89    1.53
   6  19   1    9.98    1.67
  -6  19  -1   11.71    1.72
  -6  19  -1   10.22    1.58
   7 -19   1    0.49    0.79
  -7 -19  -1    0.15    0.66
   7 -19   1    0.15    0.60
   7  19   1    0.31    0.71
  -7  19  -1    0.18    0.59
  -7  19  -1   -0.31    0.66
   8 -19   1   -0.13    0.84
  -8 -19  -1    2.32    0.97
   8  19   1    0.51    0.70
  -8  19  -1    0.74    0.67
  -8  19  -1    2.57    0.93
   6 -20  -1   -0.42    0.49
   6 -20  -1   -0.53    0.55
  -6 -20   1   -0.64    0.45
   6  20  -1   -0.07    0.54
  -6  20   1    0.17    0.67
   5 -20  -1    0.08    0.69
  -5 -20   1    1.12    0.89
   5 -20  -1    1.10    0.69
  -5  20   1    0.84    0.79
   5  20  -1    0.90    0.83
  -4 -20   1    1.15    0.77
   4 -20  -1    0.78    0.70
   4 -20  -1   -0.20    0.66
   4  20  -1    0.98    0.72
  -4  20   1    0.38    0.71
   3 -20  -1    2.20    0.91
  -3 -20   1    2.22    0.88
   3  20  -1    1.45    0.84
  -3  20   1    2.50    0.98
  -2 -20   1    9.38    1.66
   2 -20  -1   12.40    1.81
   2  20  -1    8.39    1.60
  -2  20   1   13.56    1.91
   1 -20  -1    0.99    0.75
  -1 -20   1    0.72    0.67
   1  20  -1   -0.09    0.60
  -1  20   1    0.17    0.61
   0 -20  -1   -0.04    0.59
   0 -20   1   -0.15    0.61
   0  20   1   -0.26    0.51
   0  20  -1   -0.62    0.52
  -1 -20  -1   -0.74    0.48
   1 -20   1   -0.03    0.57
   1  20   1    0.29    0.64
  -1  20  -1    1.09    0.68
  -2 -20  -1    4.30    1.13
   2 -20   1    1.32    0.83
  -2  20  -1    2.05    0.89
   2  20   1    2.87    0.95
  -3 -20  -1   -0.79    0.43
   3 -20   1   -0.52    0.52
   3 -20   1    0.14    0.64
   3  20   1    1.04    0.72
  -3  20  -1   -0.21    0.57
  -4 -20  -1    7.58    1.49
   4 -20   1    7.84    1.45
   4 -20   1    5.80    1.23
   4  20   1    5.30    1.24
  -4  20  -1    7.25    1.45
   5 -20   1    0.94    0.78
  -5 -20  -1    1.81    0.93
   5 -20   1    0.79    0.70
  -5  20  -1   -0.47    0.57
   5  20   1    1.36    0.81
   6 -20   1    1.27    0.96
  -6 -20  -1    0.13    0.71
   6 -20   1    2.50    0.93
  -6  20  -1    1.00    0.80
   6  20   1    1.17    0.81
   3 -21  -1    2.72    1.07
  -3 -21   1    3.60    1.06
   3  21  -1    2.54    0.92
  -3  21   1    1.60    0.99
   2 -21  -1   -0.16    0.56
  -2 -21   1    0.94    0.76
  -2  21   1    0.43    0.61
   2  21  -1    1.75    0.84
  -1 -21   1    2.20    1.01
   1 -21  -1    2.84    1.09
   1  21  -1    3.79    1.15
  -1  21   1    3.57    1.13
   0 -21   1    1.35    0.83
   0 -21  -1   -0.69    0.40
   0  21   1    1.52    0.86
   0  21  -1   -0.19    0.51
   1 -21   1    0.44    0.63
  -1 -21  -1    1.16    0.80
  -1  21  -1   -0.62    0.56
   1  21   1   -0.84    0.46
   2 -21   1    0.42    0.65
  -2 -21  -1    0.49    0.73
   2  21   1    0.63    0.74
  -2  21  -1    2.18    0.95
 -19   0   2    2.79    0.83
  19   0  -2    0.90    0.77
  19   0  -2    2.10    0.88
  18   0  -2    3.17    1.08
 -18   0   2    3.44    0.79
  18   0  -2    2.43    0.94
 -17   0   2   -0.32    0.29
  17   0  -2   -0.76    0.41
  17   0  -2    0.03    0.56
 -16   0   2   27.27    1.89
  16   0  -2   25.54    2.42
  16   0  -2   28.41    2.60
  15   0  -2    5.54    1.10
  15   0  -2    5.98    1.13
 -15   0   2    5.27    0.84
 -14   0   2   11.98    1.24
  14   0  -2   10.54    1.38
 -13   0   2    1.81    0.53
  13   0  -2    2.40    0.67
 -13   0   2    2.61    0.57
  13   0  -2    2.65    0.44
  12   0  -2   15.36    1.63
 -12   0   2   20.23    1.36
 -12   0   2   19.74    1.39
  12   0  -2   18.99    1.16
  11   0  -2    0.98    0.46
 -11   0   2    0.97    0.38
 -11   0   2    1.33    0.38
  11   0  -2    1.22    0.32
 -10   0   2   12.60    0.93
  10   0  -2   13.88    1.32
 -10   0   2   13.04    1.14
 -10   0   2    9.37    0.95
  10   0  -2   11.62    0.84
  -9   0   2    3.44    0.52
   9   0  -2    3.75    0.66
   9   0  -2    3.64    0.49
  -9   0   2    4.85    0.60
  -9   0   2    4.57    0.63
  -8   0   2   29.96    1.65
  -8   0   2   28.78    1.66
  -8   0   2   33.84    1.67
   8   0  -2   32.02    1.62
   8   0  -2   28.87    1.75
  -7   0   2   15.03    0.93
   7   0  -2   14.42    1.02
  -7   0   2   13.90    0.93
   7   0  -2   14.69    0.91
  -7   0   2   14.14    0.96
   6   0  -2  133.73    5.81
   6   0  -2  130.34    5.72
  -6   0   2  134.55    5.71
  -6   0   2  132.09    5.76
  -5   0   2    7.17    0.62
   5   0  -2    7.42    0.56
  -5   0   2    7.10    0.64
   5   0  -2    7.07    0.68
   4   0  -2  958.98   40.44
   4   0  -2  994.97   40.21
  -4   0   2  990.38   40.17
  -4   0   2 1000.00   40.47
   3   0  -2    2.60    0.33
   3   0  -2    3.17    0.34
  -3   0   2    3.41    0.38
  -3   0   2    3.24    0.26
  -3   0   2    2.80    0.34
  -2   0   2    7.83    0.49
   2   0  -2    8.48    0.48
   2   0  -2    7.87    0.49
  -2   0   2    7.29    0.43
  -2   0   2    9.33    0.52
   1   0  -2    0.05    0.14
   1   0  -2   -0.15    0.10
  -1   0   2   -0.07    0.14
  -1   0   2    0.29    0.16
   1   0  -2   -0.14    0.12
   0   0  -2   57.58    2.39
   0   0   2   54.34    2.53
   0   0  -2   61.03    2.37
   0   0   2   53.99    2.38
   0   0   2   55.81    2.45
   1   0   2   -0.02    0.04
   1   0   2   -0.11    0.11
   1   0   2   -0.08    0.11
   1   0   2    0.07    0.12
   1   0   2    0.02    0.11
   2   0   2  658.16   27.84
   2   0   2  683.91   27.56
   2   0   2  677.77   27.66
   2   0   2  702.63   27.87
   2   0   2  664.82   28.79
   3   0   2    0.57    0.25
   3   0   2    0.86    0.18
   3   0   2    0.80    0.21
   3   0   2    0.33    0.18
   3   0   2    1.02    0.26
   4   0   2   27.57    1.39
  -4   0  -2   29.11    1.28
   4   0   2   28.53    1.60
   4   0   2   28.86    1.46
   4   0   2   32.05    1.48
   4   0   2   28.73    1.57
  -4   0  -2   31.01    1.28
  -4   0  -2   29.28    1.29
  -5   0  -2    2.19    0.23
   5   0   2    2.50    0.47
   5   0   2    2.01    0.29
  -5   0  -2    2.60    0.26
   5   0   2    2.45    0.38
   5   0   2    2.18    0.45
   5   0   2    2.54    0.41
  -5   0  -2    2.06    0.23
   6   0   2   78.34    3.49
  -6   0  -2   77.84    3.31
  -6   0  -2   76.23    3.27
   6   0   2   75.91    3.73
  -6   0  -2   77.92    3.28
   6   0   2   74.86    3.49
  -6   0  -2   76.87    3.27
   6   0   2   70.08    3.61
  -7   0  -2   -0.18    0.10
   7   0   2    0.48    0.24
   7   0   2   -0.06    0.22
  -7   0  -2    0.03    0.12
   7   0   2    0.22    0.28
  -7   0  -2    0.32    0.13
   7   0   2    0.09    0.24
   8   0   2  171.72    7.87
  -8   0  -2  181.73    7.42
   8   0   2  171.08    8.12
   8   0   2  178.79    7.68
   8   0   2  170.89    7.69
  -8   0  -2  177.43    7.50
  -8   0  -2  178.74    7.43
   9   0   2    8.27    0.94
   9   0   2    6.93    1.00
  -9   0  -2    6.94    0.67
   9   0   2    6.00    0.75
   9   0   2    6.47    0.94
  -9   0  -2    7.47    0.66
  -9   0  -2    6.02    0.61
 -10   0  -2    0.12    0.19
  10   0   2    1.52    0.53
  10   0   2    1.02    0.48
  10   0   2    0.08    0.30
  10   0   2    0.91    0.35
 -10   0  -2    0.69    0.24
 -11   0  -2    6.06    0.67
  11   0   2    6.35    0.83
 -11   0  -2    6.26    0.67
  11   0   2    6.39    0.91
  11   0   2    6.49    1.07
 -12   0  -2   42.55    2.21
  12   0   2   42.48    2.73
  12   0   2   42.16    2.55
  12   0   2   41.73    2.40
  13   0   2    3.28    0.76
 -13   0  -2    3.55    0.58
  13   0   2    2.33    0.63
  13   0   2    2.91    0.81
  14   0   2   45.37    2.67
 -14   0  -2   36.73    2.15
  14   0   2   35.80    2.65
 -15   0  -2   -0.11    0.26
  15   0   2    0.02    0.46
  15   0   2   -0.05    0.48
  16   0   2   -0.21    0.49
 -16   0  -2    1.05    0.45
  16   0   2    0.19    0.53
  17   0   2    0.53    0.75
  17   0   2    0.61    0.61
 -17   0  -2   -0.25    0.28
 -18   0  -2   -0.05    0.39
  18   0   2    0.12    0.61
  18   0   2    0.14    0.60
  19  -1  -2    1.64    0.91
 -19  -1   2    2.09    0.69
  19  -1  -2    1.63    0.83
  19   1  -2    1.91    0.85
  19   1  -2    2.84    0.98
 -19   1   2    3.63    0.90
  18  -1  -2   11.81    1.76
  18  -1  -2    9.18    1.48
 -18  -1   2   10.54    1.36
 -18   1   2    7.36    1.11
  18   1  -2   11.59    1.71
  18   1  -2    8.14    1.58
 -17  -1   2    1.71    0.61
  17  -1  -2    0.69    0.66
  17  -1  -2    1.59    0.73
  17   1  -2   -0.47    0.54
 -17   1   2    0.60    0.48
  17   1  -2    2.00    0.79
 -16  -1   2    0.72    0.45
  16  -1  -2    0.56    0.58
  16  -1  -2    0.26    0.50
  16   1  -2    0.62    0.55
 -16   1   2    0.08    0.37
  16   1  -2   -0.15    0.46
 -15  -1   2    2.82    0.64
  15  -1  -2    1.55    0.66
  15   1  -2    3.47    0.87
 -15   1   2    1.95    0.58
  15   1  -2    2.76    0.81
 -14  -1   2   10.79    1.17
  14  -1  -2   11.55    1.45
 -14   1   2   11.16    1.18
  14   1  -2    9.08    1.30
  13  -1  -2    1.20    0.54
 -13  -1   2    1.58    0.47
  13  -1  -2    2.45    0.46
 -13  -1   2    2.61    0.63
 -13   1   2    2.39    0.54
  13   1  -2    2.02    0.40
  13   1  -2    1.08    0.57
 -13   1   2    3.26    0.66
  12  -1  -2   54.72    2.64
 -12  -1   2   61.42    3.00
 -12  -1   2   50.98    2.84
  12  -1  -2   56.18    3.11
 -12   1   2   50.84    2.82
 -12   1   2   55.78    2.93
  12   1  -2   53.47    3.06
  12   1  -2   58.26    2.70
 -11  -1   2    0.32    0.26
  11  -1  -2    0.28    0.34
 -11  -1   2    0.16    0.30
  11  -1  -2    0.63    0.27
  11   1  -2    0.34    0.25
 -11   1   2    0.63    0.32
 -11   1   2    0.43    0.33
  11   1  -2    0.18    0.32
  10  -1  -2   18.91    1.30
 -10  -1   2   14.17    1.25
 -10  -1   2   15.09    1.07
  10  -1  -2   14.94    0.98
 -10  -1   2   12.47    1.14
 -10   1   2   15.29    1.08
  10   1  -2   14.90    1.42
  10   1  -2   15.22    1.00
 -10   1   2   14.51    1.10
 -10   1   2   15.90    1.07
   9  -1  -2    0.38    0.31
  -9  -1   2    0.12    0.22
   9  -1  -2    0.24    0.20
  -9  -1   2    0.03    0.19
  -9  -1   2    0.16    0.22
   9   1  -2   -0.40    0.21
  -9   1   2   -0.01    0.20
   9   1  -2    0.35    0.24
  -9   1   2    0.18    0.21
  -9   1   2    0.34    0.23
  -8  -1   2  161.99    6.86
   8  -1  -2  160.52    6.84
  -8  -1   2  154.73    6.85
  -8  -1   2  159.51    6.94
   8  -1  -2  151.12    6.98
   8   1  -2  159.54    6.85
  -8   1   2  152.82    6.84
   8   1  -2  160.13    7.01
  -8   1   2  162.53    6.84
  -8   1   2  160.30    6.93
   7  -1  -2   13.71    0.87
   7  -1  -2   13.27    0.98
  -7  -1   2   13.09    0.90
  -7  -1   2   14.63    0.95
  -7   1   2   14.98    0.92
   7   1  -2   13.25    0.99
  -7   1   2   15.21    0.91
   7   1  -2   12.44    0.87
  -7   1   2   12.93    0.92
   6  -1  -2  122.60    5.51
  -6  -1   2  128.97    5.45
   6  -1  -2  125.30    5.43
  -6  -1   2  120.70    5.48
  -6   1   2  127.97    5.43
   6   1  -2  129.67    5.46
   6   1  -2  122.39    5.51
  -6   1   2  126.09    5.49
  -5  -1   2    0.14    0.18
  -5  -1   2    0.36    0.22
   5  -1  -2   -0.07    0.15
  -5  -1   2    0.00    0.08
   5  -1  -2    0.35    0.23
  -5   1   2    0.12    0.19
  -5   1   2    0.04    0.16
   5   1  -2    0.24    0.22
   5   1  -2    0.09    0.17
   4  -1  -2  123.72    5.29
  -4  -1   2  120.40    5.13
   4  -1  -2  122.12    5.27
  -4  -1   2  123.31    5.30
  -4  -1   2  123.39    5.25
   4   1  -2  125.19    5.28
  -4   1   2  117.54    5.23
  -4   1   2  127.83    5.30
   4   1  -2  124.91    5.28
  -3  -1   2    0.04    0.10
  -3  -1   2    0.23    0.17
  -3  -1   2    0.38    0.17
   3  -1  -2    0.35    0.17
   3  -1  -2    0.12    0.17
   3   1  -2    0.44    0.20
   3   1  -2    0.60    0.19
  -3   1   2    0.35    0.16
  -3   1   2    0.25    0.17
  -2  -1   2  204.12    8.49
   2  -1  -2  204.61    8.55
   2  -1  -2  208.57    8.49
  -2  -1   2  211.45    8.57
   2   1  -2  200.69    8.55
   2   1  -2  211.52    8.48
   2   1  -2  204.41    8.48
  -2   1   2  203.54    8.56
  -2   1   2  199.57    8.49
   1  -1  -2    0.40    0.12
   1  -1  -2    0.54    0.15
   1  -1  -2    0.52    0.13
  -1  -1   2    0.80    0.15
   1   1  -2    0.56    0.14
  -1   1   2    0.52    0.14
   1   1  -2    0.27    0.11
   0  -1   2  172.19    7.30
   0  -1  -2  171.06    7.19
   0  -1   2  181.78    7.31
   0  -1  -2  174.02    7.24
   0  -1   2  170.18    7.22
   0   1   2  170.89    7.49
   0   1  -2  181.69    7.17
   0   1   2  172.57    7.24
   0   1   2  178.83    7.54
   0   1  -2  176.94    7.22
  -1  -1  -2    0.01    0.07
   1  -1   2   -0.05    0.11
   1  -1   2    0.11    0.13
   1  -1   2   -0.07    0.07
   1  -1   2    0.17    0.14
   1  -1   2    0.19    0.13
  -1  -1  -2   -0.08    0.07
  -1  -1  -2    0.00    0.07
   1  -1   2    0.09    0.06
  -1   1  -2    0.01    0.04
   1   1   2   -0.07    0.07
   1   1   2   -0.01    0.07
  -1   1  -2    0.01    0.04
  -1   1  -2   -0.03    0.04
   1   1   2    0.10    0.14
  -2  -1  -2   11.22    0.52
   2  -1   2    9.95    0.64
   2  -1   2   10.07    0.61
   2  -1   2   10.66    0.50
   2  -1   2   11.76    0.59
   2  -1   2   10.33    0.66
   2  -1   2   11.09    0.66
  -2  -1  -2   10.55    0.52
  -2  -1  -2   10.98    0.53
   2   1   2   10.89    0.56
   2   1   2    9.96    0.69
   2   1   2   10.68    0.66
   2   1   2   10.94    0.57
  -3  -1  -2    0.09    0.07
   3  -1   2   -0.07    0.14
   3  -1   2   -0.01    0.19
  -3  -1  -2    0.03    0.08
  -3  -1  -2   -0.06    0.07
   3  -1   2    0.12    0.17
   3  -1   2    0.06    0.13
   3  -1   2   -0.03    0.17
   3   1   2    0.06    0.09
   3   1   2    0.14    0.18
   3   1   2   -0.09    0.13
   3   1   2    0.08    0.12
   3   1   2   -0.18    0.15
  -4  -1  -2   51.65    2.17
  -4  -1  -2   54.23    2.22
   4  -1   2   48.22    2.43
  -4  -1  -2   52.95    2.19
   4  -1   2   49.50    2.26
   4  -1   2   50.94    2.47
   4  -1   2   51.29    2.32
   4  -1   2   51.18    2.38
  -4   1  -2   50.40    2.11
   4   1   2   48.65    2.32
   4   1   2   47.65    2.41
   4   1   2   50.27    2.27
   4   1   2   47.30    2.50
  -4   1  -2   49.39    2.11
  -4   1  -2   50.73    2.14
   5  -1   2    2.69    0.41
   5  -1   2    2.54    0.40
  -5  -1  -2    2.32    0.26
  -5  -1  -2    2.22    0.28
   5  -1   2    2.75    0.32
   5  -1   2    2.36    0.47
   5  -1   2    2.57    0.44
  -5  -1  -2    2.21    0.26
  -5   1  -2    2.49    0.23
  -5   1  -2    2.19    0.22
   5   1   2    2.37    0.45
  -5   1  -2    2.37    0.24
   5   1   2    2.60    0.45
   5   1   2    1.89    0.31
   5   1   2    2.27    0.38
  -6  -1  -2   11.67    0.69
   6  -1   2   12.14    1.07
   6  -1   2   11.80    0.89
   6  -1   2   10.80    0.81
   6  -1   2    9.52    0.87
  -6  -1  -2   12.71    0.68
  -6  -1  -2   10.23    0.63
   6  -1   2   10.64    0.65
   6   1   2   10.26    0.78
   6   1   2   11.31    1.07
   6   1   2   11.82    1.05
  -6   1  -2   11.39    0.61
  -6   1  -2   11.33    0.63
  -6   1  -2   10.24    0.61
   6   1   2   12.50    0.76
  -7  -1  -2    0.59    0.19
   7  -1   2    0.59    0.18
   7  -1   2    0.33    0.29
  -7  -1  -2    0.59    0.20
   7  -1   2    1.06    0.38
   7  -1   2    0.45    0.27
  -7  -1  -2    0.54    0.17
   7  -1   2    0.19    0.20
  -7   1  -2    0.61    0.16
   7   1   2    0.34    0.21
   7   1   2    0.01    0.23
   7   1   2    0.43    0.34
   7   1   2    0.17    0.27
  -7   1  -2    0.81    0.21
  -7   1  -2    0.43    0.16
   8  -1   2   17.56    1.56
  -8  -1  -2   18.23    1.04
   8  -1   2   18.25    1.24
   8  -1   2   18.87    1.22
  -8  -1  -2   17.74    1.01
  -8  -1  -2   18.23    1.04
   8  -1   2   17.59    1.33
   8  -1   2   18.47    0.96
  -8  -1  -2   18.68    1.07
   8   1   2   18.22    1.24
  -8   1  -2   18.96    1.03
   8   1   2   14.90    1.44
   8   1   2   18.32    1.64
   8   1   2   19.47    1.14
  -8   1  -2   16.81    0.98
  -8   1  -2   18.88    1.00
   9  -1   2    0.35    0.29
  -9  -1  -2    0.01    0.19
  -9  -1  -2    0.07    0.16
   9  -1   2   -0.34    0.27
   9  -1   2   -0.23    0.28
  -9  -1  -2   -0.01    0.13
   9  -1   2    0.14    0.28
  -9   1  -2   -0.25    0.14
   9   1   2    0.21    0.21
   9   1   2   -0.04    0.29
  -9   1  -2    0.17    0.16
   9   1   2    0.21    0.30
  -9   1  -2   -0.12    0.11
   9   1   2   -0.30    0.25
  10  -1   2   17.42    1.33
  10  -1   2   22.12    1.90
 -10  -1  -2   20.20    1.20
  10  -1   2   18.88    1.41
 -10  -1  -2   20.25    1.16
  10   1   2   18.48    1.25
  10   1   2   19.17    1.40
  10   1   2   19.36    1.81
 -10   1  -2   22.41    1.18
  10   1   2   19.08    1.79
 -10   1  -2   17.82    1.13
 -11  -1  -2    0.80    0.31
  11  -1   2    0.26    0.39
  11  -1   2    0.44    0.32
  11  -1   2    1.01    0.46
  11   1   2    0.56    0.41
  11   1   2    0.88    0.37
 -11   1  -2    0.35    0.21
  11   1   2    0.57    0.43
 -11   1  -2    0.11    0.21
  12  -1   2    1.64    0.63
 -12  -1  -2    1.19    0.35
  12  -1   2    2.18    0.73
  12  -1   2    1.88    0.56
  12   1   2    2.50    0.67
 -12   1  -2    2.04    0.44
  12   1   2    1.02    0.55
  12   1   2    2.28    0.54
  13  -1   2    0.07    0.35
  13  -1   2    0.05    0.37
  13  -1   2   -0.02    0.43
 -13  -1  -2    0.03    0.24
  13   1   2    0.04    0.40
 -13   1  -2    0.07    0.25
  13   1   2    0.19    0.44
  14  -1   2   16.59    1.73
 -14  -1  -2   14.44    1.33
  14  -1   2   17.65    1.68
  14  -1   2   14.54    1.82
 -14   1  -2   17.31    1.22
  14   1   2   17.72    1.79
  14   1   2   16.78    1.91
  15  -1   2    2.37    0.77
  15  -1   2    2.38    0.88
 -15  -1  -2    1.70    0.50
  15   1   2    1.82    0.79
 -15   1  -2    1.24    0.43
  15   1   2    2.53    0.82
  16  -1   2   19.94    2.28
 -16  -1  -2   21.45    1.54
  16  -1   2   20.98    2.15
 -16   1  -2   19.96    1.48
  16   1   2   19.29    2.10
  16   1   2   19.04    2.26
  17  -1   2    2.45    0.97
  17  -1   2    4.30    1.14
 -17  -1  -2    1.72    0.54
 -17   1  -2    2.64    0.64
  17   1   2    2.56    0.96
  17   1   2    3.21    0.97
  18  -1   2   -0.17    0.59
 -18  -1  -2    0.41    0.40
  18  -1   2    0.47    0.68
  18   1   2    0.55    0.69
 -18   1  -2   -0.33    0.37
  18   1   2    0.16    0.56
  19  -2  -2    0.46    0.71
 -19  -2   2   -0.02    0.41
  19  -2  -2   -0.88    0.45
  19   2  -2    0.43    0.63
  19   2  -2    0.24    0.65
 -19   2   2   -0.12    0.40
  18  -2  -2   -0.14    0.59
  18  -2  -2    0.58    0.74
 -18  -2   2   -0.40    0.31
 -18   2   2    0.02    0.39
  18   2  -2   -0.30    0.59
  18   2  -2   -0.04    0.56
 -17  -2   2    0.48    0.45
  17  -2  -2    0.62    0.59
  17  -2  -2    0.26    0.49
  17   2  -2    0.25    0.49
  17   2  -2    0.10    0.46
 -17   2   2   -0.31    0.35
 -16  -2   2    1.49    0.59
  16  -2  -2    3.41    0.93
  16   2  -2    1.54    0.70
 -16   2   2    1.87    0.59
  16   2  -2    1.99    0.77
  15  -2  -2    0.16    0.49
 -15  -2   2    0.79    0.47
  15   2  -2    0.20    0.45
 -15   2   2    0.23    0.36
  15   2  -2    0.03    0.46
 -14  -2   2   12.71    1.32
  14  -2  -2   14.64    1.68
 -14   2   2   12.27    1.29
  14   2  -2   14.13    1.62
  14   2  -2   18.11    1.83
 -13  -2   2    0.36    0.40
 -13  -2   2    0.34    0.36
  13  -2  -2    0.55    0.44
  13   2  -2    0.14    0.22
 -13   2   2   -0.13    0.31
 -13   2   2    0.26    0.31
  13   2  -2    0.12    0.41
  13   2  -2    0.01    0.38
  12  -2  -2   -0.27    0.30
 -12  -2   2   -0.31    0.23
  12  -2  -2    0.43    0.24
 -12  -2   2   -0.22    0.28
  12   2  -2   -0.16    0.31
  12   2  -2    0.01    0.24
 -12   2   2    0.16    0.25
 -12   2   2    0.15    0.30
  11  -2  -2    1.80    0.37
 -11  -2   2    1.76    0.48
 -11  -2   2    1.48    0.43
  11  -2  -2    2.11    0.60
 -11   2   2    1.05    0.37
 -11   2   2    1.30    0.41
  11   2  -2    1.15    0.34
  11   2  -2    0.77    0.41
 -10  -2   2    0.96    0.37
 -10  -2   2    0.77    0.33
  10  -2  -2    0.91    0.28
  10  -2  -2    0.38    0.35
  10   2  -2    0.93    0.31
 -10   2   2    1.04    0.33
 -10   2   2    0.80    0.30
  10   2  -2   -0.08    0.25
 -10   2   2    0.86    0.33
   9  -2  -2    2.49    0.41
  -9  -2   2    1.97    0.43
  -9  -2   2    1.94    0.45
   9  -2  -2    3.52    0.63
  -9  -2   2    1.91    0.41
  -9   2   2    2.27    0.46
  -9   2   2    1.54    0.37
   9   2  -2    1.87    0.48
   9   2  -2    1.94    0.39
  -9   2   2    1.90    0.40
  -8  -2   2    1.00    0.35
   8  -2  -2    0.57    0.26
  -8  -2   2    0.31    0.25
   8  -2  -2    0.32    0.31
   8   2  -2    0.66    0.28
  -8   2   2    0.63    0.27
  -8   2   2    0.66    0.29
  -8   2   2    0.86    0.27
   8   2  -2    0.97    0.35
  -7  -2   2    8.64    0.81
   7  -2  -2    8.24    0.73
  -7  -2   2    8.58    0.84
   7  -2  -2    7.78    0.85
  -7   2   2    8.19    0.75
   7   2  -2    8.34    0.78
   7   2  -2    7.02    0.80
  -7   2   2    8.10    0.75
  -7   2   2    7.96    0.78
   6  -2  -2   57.59    2.67
  -6  -2   2   58.70    2.74
  -6  -2   2   54.40    2.67
   6  -2  -2   55.56    2.76
  -6   2   2   55.72    2.67
   6   2  -2   62.05    2.71
   6   2  -2   56.16    2.75
  -6   2   2   58.28    2.71
  -5  -2   2    0.54    0.25
   5  -2  -2    0.94    0.26
  -5  -2   2    0.84    0.25
   5  -2  -2    0.94    0.29
  -5   2   2    0.68    0.25
   5   2  -2    0.49    0.26
  -5   2   2    0.94    0.26
   5   2  -2    0.64    0.26
  -4  -2   2   98.14    4.27
  -4  -2   2  102.12    4.32
   4  -2  -2   97.58    4.30
   4  -2  -2   96.52    4.43
  -4  -2   2  100.52    4.26
   4  -2  -2   95.09    4.27
  -4   2   2   93.55    4.24
   4   2  -2   99.39    4.29
   4   2  -2  100.88    4.29
  -4   2   2   96.87    4.29
   3  -2  -2    1.12    0.27
  -3  -2   2    0.95    0.26
   3  -2  -2    0.78    0.22
  -3  -2   2    1.02    0.26
  -3  -2   2    0.90    0.22
   3  -2  -2    1.27    0.26
  -3   2   2    1.01    0.26
  -3   2   2    1.26    0.25
   3   2  -2    0.83    0.22
  -2  -2   2   67.39    3.11
  -2  -2   2   73.77    3.13
   2  -2  -2   75.12    3.14
  -2  -2   2   71.19    3.15
   2  -2  -2   73.54    3.15
   2   2  -2   69.35    3.13
  -2   2   2   72.70    3.12
  -2   2   2   70.89    3.15
   1  -2  -2    0.77    0.20
   1  -2  -2    0.46    0.16
  -1  -2   2    0.47    0.16
  -1  -2   2    0.47    0.16
   1   2  -2    0.46    0.17
  -1   2   2    0.40    0.17
   1   2  -2    0.33    0.15
   0  -2  -2   20.23    0.99
   0  -2   2   19.78    0.92
   0  -2   2   20.02    1.01
   0  -2  -2   20.98    0.98
   0  -2   2   19.10    1.00
   0  -2   2   19.65    0.96
   0   2  -2   20.01    0.94
   0   2  -2   20.11    0.96
   0   2   2   20.04    1.02
   0   2   2   20.06    0.99
   1  -2   2    0.52    0.16
   1  -2   2    0.47    0.12
   1  -2   2    0.30    0.19
   1  -2   2    0.59    0.14
  -1  -2  -2    0.46    0.15
   1  -2   2    0.43    0.13
  -1  -2  -2    0.35    0.14
  -1   2  -2    0.38    0.12
   1   2   2    0.11    0.17
  -1   2  -2    0.63    0.12
   1   2   2    0.20    0.13
   1   2   2    0.42    0.15
  -1   2  -2    0.37    0.12
   2  -2   2    2.56    0.30
   2  -2   2    2.32    0.24
  -2  -2  -2    2.29    0.26
   2  -2   2    2.62    0.31
   2  -2   2    1.97    0.34
   2  -2   2    3.23    0.42
  -2  -2  -2    2.31    0.28
  -2  -2  -2    2.21    0.26
   2   2   2    2.22    0.38
  -2   2  -2    2.35    0.21
  -2   2  -2    2.46    0.21
   2   2   2    2.60    0.27
  -2   2  -2    2.81    0.24
   2   2   2    1.94    0.26
   3  -2   2    2.45    0.24
  -3  -2  -2    2.91    0.29
  -3  -2  -2    2.73    0.30
   3  -2   2    1.67    0.34
  -3  -2  -2    2.59    0.28
   3  -2   2    2.45    0.39
   3  -2   2    2.61    0.35
   3  -2   2    3.47    0.39
   3   2   2    2.37    0.23
   3   2   2    2.63    0.39
  -3   2  -2    2.89    0.21
   3   2   2    2.58    0.41
  -3   2  -2    2.65    0.22
   3   2   2    2.62    0.31
   3   2   2    2.62    0.26
  -3   2  -2    2.80    0.24
   4  -2   2   -0.02    0.18
  -4  -2  -2   -0.03    0.10
   4  -2   2    0.10    0.10
  -4  -2  -2    0.04    0.13
   4  -2   2    0.31    0.21
   4  -2   2    0.27    0.18
  -4  -2  -2    0.21    0.13
   4  -2   2    0.15    0.23
  -4   2  -2    0.02    0.09
   4   2   2    0.00    0.11
   4   2   2    0.12    0.10
   4   2   2   -0.04    0.16
   4   2   2   -0.21    0.17
  -4   2  -2    0.10    0.08
  -4   2  -2    0.02    0.08
   4   2   2    0.11    0.21
   5  -2   2    2.37    0.42
   5  -2   2    3.42    0.39
   5  -2   2    3.64    0.51
  -5  -2  -2    3.00    0.36
  -5  -2  -2    3.24    0.35
  -5  -2  -2    3.11    0.37
   5  -2   2    2.94    0.43
   5  -2   2    2.20    0.47
   5   2   2    3.32    0.56
   5   2   2    3.42    0.28
  -5   2  -2    2.73    0.28
   5   2   2    2.72    0.48
  -5   2  -2    3.31    0.30
   5   2   2    3.68    0.36
   5   2   2    4.14    0.50
  -5   2  -2    3.09    0.31
  -6  -2  -2   11.20    0.74
   6  -2   2   13.02    0.87
  -6  -2  -2   11.10    0.71
   6  -2   2   10.15    1.03
   6  -2   2   12.09    0.73
   6  -2   2   12.82    0.90
   6  -2   2   12.13    0.91
  -6  -2  -2   12.60    0.72
  -6   2  -2   11.50    0.65
  -6   2  -2   11.35    0.66
   6   2   2   12.91    1.13
   6   2   2   10.86    0.84
   6   2   2   11.31    1.11
   6   2   2   11.59    0.58
   6   2   2   11.64    0.57
   6   2   2   11.98    0.73
  -6   2  -2   12.83    0.69
  -7  -2  -2    0.61    0.20
   7  -2   2    0.56    0.31
   7  -2   2    0.06    0.21
   7  -2   2    0.65    0.20
   7  -2   2    0.44    0.28
   7  -2   2    0.20    0.29
  -7  -2  -2    0.19    0.15
  -7  -2  -2    0.59    0.24
  -7   2  -2    0.53    0.17
  -7   2  -2    0.37    0.17
   7   2   2    0.32    0.30
   7   2   2    0.33    0.19
   7   2   2    0.22    0.30
   7   2   2    0.35    0.29
   8  -2   2    9.99    0.99
   8  -2   2   11.68    1.21
   8  -2   2   10.71    1.11
  -8  -2  -2   10.94    0.72
   8  -2   2    9.87    1.02
  -8  -2  -2    9.75    0.75
   8  -2   2   10.13    0.66
  -8  -2  -2   12.08    0.76
   8   2   2    9.51    0.83
  -8   2  -2   10.90    0.67
  -8   2  -2   10.03    0.67
   8   2   2    9.23    1.11
   8   2   2    8.46    0.94
   8   2   2   10.32    1.10
  -8   2  -2    8.64    0.67
  -9  -2  -2    0.21    0.20
   9  -2   2    0.85    0.38
   9  -2   2    0.97    0.23
  -9  -2  -2    1.13    0.31
  -9  -2  -2    0.62    0.24
   9  -2   2    0.63    0.36
  -9  -2  -2    0.77    0.26
   9  -2   2    0.62    0.39
   9   2   2    0.47    0.24
  -9   2  -2    0.89    0.25
  -9   2  -2    1.03    0.25
   9   2   2    0.18    0.31
   9   2   2    1.40    0.50
   9   2   2    1.52    0.53
  -9   2  -2    0.57    0.24
  10  -2   2    0.69    0.43
 -10  -2  -2    0.38    0.29
  10  -2   2    0.16    0.33
 -10  -2  -2    0.59    0.26
 -10  -2  -2    0.24    0.22
  10  -2   2    0.98    0.45
 -10   2  -2    0.53    0.23
 -10   2  -2    0.55    0.23
  10   2   2    1.44    0.38
  10   2   2   -0.25    0.30
  10   2   2    1.30    0.52
  10   2   2    0.59    0.36
  11  -2   2    0.99    0.44
  11  -2   2    0.15    0.40
 -11  -2  -2   -0.02    0.21
  11  -2   2   -0.02    0.31
  11   2   2    0.05    0.37
  11   2   2    0.42    0.38
 -11   2  -2    0.61    0.25
  11   2   2    0.38    0.30
 -11   2  -2    0.78    0.27
  11   2   2    0.21    0.43
  12  -2   2   16.04    1.62
  12  -2   2   14.86    1.48
  12  -2   2   15.48    1.74
 -12  -2  -2   14.64    1.10
  12   2   2   14.94    1.68
  12   2   2   16.68    1.63
 -12   2  -2   14.23    1.04
  13  -2   2    0.73    0.57
  13  -2   2    0.04    0.43
  13  -2   2    0.03    0.37
 -13  -2  -2    0.04    0.28
 -13   2  -2    0.36    0.28
  13   2   2    0.55    0.54
  13   2   2    0.66    0.46
  14  -2   2    2.34    0.80
  14  -2   2    2.95    0.75
  14  -2   2    2.93    0.98
 -14  -2  -2    4.45    0.71
  14   2   2    5.62    1.11
 -14   2  -2    3.06    0.58
  14   2   2    5.46    1.01
  15  -2   2    0.19    0.55
  15  -2   2    1.21    0.54
  15  -2   2    1.56    0.70
 -15  -2  -2    0.63    0.39
 -15   2  -2    0.32    0.37
  15   2   2    0.83    0.63
  15   2   2    0.15    0.47
  16  -2   2    1.48    0.73
  16  -2   2    0.61    0.63
 -16  -2  -2   -0.15    0.32
  16   2   2    0.75    0.66
  16   2   2    0.94    0.65
 -16   2  -2    0.90    0.41
  17  -2   2    0.61    0.62
  17  -2   2    0.89    0.65
 -17  -2  -2   -0.31    0.31
  17   2   2   -0.36    0.52
 -17   2  -2   -0.06    0.33
  17   2   2   -0.12    0.58
  18  -2   2    1.95    0.95
 -18  -2  -2    0.69    0.46
  18  -2   2    0.39    0.63
  18   2   2   -0.03    0.61
 -18   2  -2   -0.08    0.40
  18   2   2    0.81    0.74
  19  -3  -2    0.14    0.60
 -19  -3   2   -0.18    0.39
  19  -3  -2    1.01    0.77
 -19   3   2    0.09    0.39
  19   3  -2    0.29    0.60
  19   3  -2   -0.58    0.52
  18  -3  -2    0.63    0.60
  18  -3  -2   -0.02    0.57
 -18  -3   2    0.37    0.47
  18  -3  -2    0.63    0.61
  18   3  -2    0.59    0.71
 -18   3   2   -0.40    0.39
  18   3  -2    0.06    0.62
 -17  -3   2    0.32    0.45
  17  -3  -2   -0.03    0.51
  17  -3  -2   -0.19    0.50
  17   3  -2   -0.20    0.49
  17   3  -2    0.07    0.45
 -17   3   2   -0.18    0.37
 -16  -3   2    4.14    0.84
  16  -3  -2    4.27    1.06
  16   3  -2    4.54    1.04
  16   3  -2    5.11    1.10
 -16   3   2    3.87    0.77
  15  -3  -2    1.12    0.63
 -15  -3   2    0.92    0.48
 -15   3   2   -0.06    0.30
  15   3  -2    0.18    0.50
  15   3  -2    0.26    0.47
 -14  -3   2    0.31    0.37
  14  -3  -2    0.05    0.42
 -14   3   2    0.49    0.39
  14   3  -2   -0.03    0.39
  14   3  -2    0.75    0.52
  13  -3  -2    0.59    0.52
 -13  -3   2   -0.27    0.25
 -13  -3   2   -0.34    0.32
  13   3  -2   -0.12    0.32
 -13   3   2    0.41    0.34
  13   3  -2    0.10    0.44
  13   3  -2    0.50    0.30
 -12  -3   2   -0.13    0.26
  12  -3  -2    0.69    0.47
  12  -3  -2   -0.05    0.21
 -12  -3   2    0.19    0.32
 -12   3   2    0.05    0.28
  12   3  -2    0.25    0.24
  12   3  -2   -0.06    0.35
 -12   3   2    0.28    0.31
  12   3  -2    0.19    0.36
 -11  -3   2    4.12    0.72
  11  -3  -2    5.45    0.88
  11  -3  -2    3.65    0.52
 -11  -3   2    2.87    0.56
  11   3  -2    2.99    0.67
 -11   3   2    3.83    0.63
 -11   3   2    3.66    0.60
  11   3  -2    3.54    0.55
  10  -3  -2    0.97    0.43
  10  -3  -2    0.76    0.28
 -10  -3   2    1.25    0.40
 -10  -3   2    0.83    0.36
 -10   3   2    0.25    0.26
 -10   3   2    0.57    0.30
  10   3  -2    1.53    0.47
  10   3  -2    0.25    0.28
  -9  -3   2    0.51    0.32
  -9  -3   2    0.53    0.27
   9  -3  -2    0.39    0.25
   9  -3  -2    0.94    0.38
   9   3  -2    0.35    0.24
   9   3  -2    0.20    0.29
  -9   3   2    0.63    0.31
  -9   3   2    0.32    0.22
  -9   3   2    0.44    0.27
  -8  -3   2   44.83    2.31
   8  -3  -2   42.70    2.36
  -8  -3   2   44.81    2.25
   8  -3  -2   46.17    2.20
  -8   3   2   43.00    2.21
  -8   3   2   40.23    2.17
  -8   3   2   44.12    2.26
   8   3  -2   43.12    2.21
   8   3  -2   43.93    2.34
   7  -3  -2    0.31    0.21
  -7  -3   2    0.05    0.20
   7  -3  -2   -0.09    0.23
  -7  -3   2    0.09    0.22
  -7  -3   2    0.14    0.20
   7   3  -2   -0.30    0.17
  -7   3   2    0.32    0.20
  -7   3   2   -0.15    0.17
   7   3  -2    0.01    0.20
  -7   3   2    0.36    0.22
   6  -3  -2   12.45    0.84
   6  -3  -2   12.64    0.93
   6  -3  -2   12.18    0.88
  -6  -3   2   13.91    0.90
  -6  -3   2   11.45    0.88
  -6  -3   2   12.61    0.88
  -6   3   2   12.31    0.87
   6   3  -2   14.43    0.90
  -6   3   2   11.48    0.83
   6   3  -2   11.87    0.89
  -5  -3   2    5.81    0.63
  -5  -3   2    5.11    0.60
  -5  -3   2    5.77    0.62
   5  -3  -2    6.21    0.66
   5  -3  -2    6.76    0.70
   5  -3  -2    5.63    0.59
   5   3  -2    7.01    0.67
  -5   3   2    5.97    0.61
  -5   3   2    5.67    0.57
   5   3  -2    6.02    0.67
   4  -3  -2    0.71    0.28
  -4  -3   2    0.70    0.26
   4  -3  -2    0.84    0.26
  -4  -3   2    0.76    0.25
   4  -3  -2    1.03    0.27
  -4   3   2    0.80    0.23
   4   3  -2    1.07    0.29
  -4   3   2    0.71    0.24
  -3  -3   2   13.11    0.84
   3  -3  -2   12.42    0.83
   3  -3  -2   11.61    0.79
   3  -3  -2   13.05    0.84
  -3  -3   2   15.50    0.85
   3   3  -2   12.82    0.82
   3   3  -2   13.50    0.80
  -3   3   2   12.81    0.82
  -3   3   2   12.52    0.80
  -2  -3   2    0.31    0.21
  -2  -3   2    0.48    0.21
   2  -3  -2    1.98    0.32
   2  -3  -2    1.14    0.24
   2  -3  -2    1.13    0.28
   2  -3  -2    0.69    0.22
  -2   3   2    0.69    0.23
   2   3  -2    0.77    0.23
   2   3  -2    0.81    0.22
  -2   3   2    0.61    0.24
   1  -3  -2    2.20    0.32
  -1  -3   2    2.27    0.35
  -1  -3   2    1.80    0.31
   1  -3  -2    2.11    0.34
  -1  -3   2    2.05    0.30
  -1   3   2    2.04    0.34
   1   3  -2    2.22    0.30
   1   3  -2    2.56    0.34
  -1   3   2    2.07    0.29
  -1   3   2    2.67    0.36
   0  -3   2   32.61    1.45
   0  -3  -2   32.94    1.56
   0  -3  -2   34.81    1.59
   0  -3   2   32.62    1.58
   0  -3   2   32.60    1.62
   0  -3   2   30.32    1.54
   0   3  -2   34.72    1.54
   0   3   2   33.50    1.59
   0   3  -2   32.63    1.55
   0   3   2   32.66    1.58
  -1  -3  -2    8.89    0.57
   1  -3   2    8.70    0.55
  -1  -3  -2    7.90    0.57
   1  -3   2    7.79    0.53
   1  -3   2    8.81    0.61
   1  -3   2    8.20    0.46
   1  -3   2    8.94    0.57
   1   3   2    8.04    0.57
   1   3   2    9.84    0.63
  -1   3  -2    8.37    0.52
  -1   3  -2    8.42    0.54
   1   3   2    8.47    0.61
   2  -3   2    0.14    0.15
   2  -3   2    0.13    0.13
  -2  -3  -2    0.14    0.16
   2  -3   2    0.04    0.11
  -2  -3  -2    0.11    0.14
   2  -3   2    0.14    0.21
   2  -3   2   -0.09    0.15
  -2   3  -2    0.02    0.12
   2   3   2    0.13    0.15
   2   3   2   -0.03    0.18
  -2   3  -2    0.07    0.11
  -2   3  -2    0.00    0.13
   2   3   2    0.07    0.15
  -3  -3  -2    0.13    0.14
   3  -3   2    0.04    0.09
   3  -3   2   -0.18    0.12
   3  -3   2   -0.08    0.10
  -3  -3  -2    0.18    0.15
   3  -3   2    0.07    0.17
   3  -3   2    0.00    0.21
  -3  -3  -2    0.31    0.17
  -3   3  -2    0.15    0.13
  -3   3  -2   -0.01    0.10
   3   3   2   -0.07    0.14
   3   3   2   -0.17    0.17
  -3   3  -2    0.02    0.10
   3   3   2    0.05    0.14
  -4  -3  -2    6.17    0.57
  -4  -3  -2    5.82    0.54
  -4  -3  -2    5.39    0.50
   4  -3   2    6.52    0.46
   4  -3   2    7.09    0.64
   4  -3   2    6.64    0.69
   4  -3   2    6.65    0.59
   4   3   2    5.70    0.50
   4   3   2    5.70    0.63
   4   3   2    6.94    0.75
  -4   3  -2    5.75    0.42
  -4   3  -2    6.21    0.42
   4   3   2    6.07    0.34
   4   3   2    5.79    0.56
  -4   3  -2    6.65    0.44
  -5  -3  -2    0.48    0.22
  -5  -3  -2    0.61    0.20
   5  -3   2    0.54    0.24
   5  -3   2    0.25    0.21
   5  -3   2    0.58    0.18
  -5  -3  -2    0.44    0.20
   5  -3   2    0.29    0.26
  -5   3  -2    0.58    0.18
   5   3   2    0.10    0.24
   5   3   2    0.08    0.25
   5   3   2    0.64    0.15
   5   3   2    0.40    0.17
   5   3   2    0.19    0.21
  -5   3  -2    0.52    0.16
  -5   3  -2    0.36    0.14
  -6  -3  -2    3.47    0.46
   6  -3   2    4.44    0.59
   6  -3   2    4.64    0.63
  -6  -3  -2    4.27    0.47
  -6  -3  -2    3.33    0.43
   6  -3   2    4.54    0.44
   6   3   2    4.26    0.39
  -6   3  -2    3.58    0.41
  -6   3  -2    3.98    0.41
   6   3   2    5.42    0.68
   6   3   2    4.79    0.42
   6   3   2    3.97    0.55
  -6   3  -2    4.91    0.43
   6   3   2    3.62    0.64
  -7  -3  -2    0.09    0.19
   7  -3   2   -0.38    0.20
   7  -3   2   -0.08    0.23
   7  -3   2   -0.01    0.15
   7  -3   2    0.29    0.25
   7  -3   2    0.15    0.31
  -7  -3  -2   -0.13    0.14
  -7  -3  -2   -0.24    0.12
  -7   3  -2    0.05    0.15
  -7   3  -2   -0.04    0.13
   7   3   2   -0.40    0.22
   7   3   2    0.08    0.12
   7   3   2   -0.34    0.18
  -7   3  -2   -0.02    0.11
   7   3   2   -0.21    0.12
   7   3   2   -0.09    0.21
   8  -3   2    0.06    0.32
  -8  -3  -2    0.24    0.20
  -8  -3  -2    0.12    0.17
  -8  -3  -2    0.15    0.21
   8  -3   2    0.37    0.30
   8  -3   2    0.42    0.19
   8  -3   2    0.27    0.31
   8   3   2    0.46    0.32
  -8   3  -2    0.00    0.15
  -8   3  -2    0.07    0.17
   8   3   2    0.25    0.34
   8   3   2    0.55    0.20
  -8   3  -2    0.21    0.16
   8   3   2   -0.21    0.25
   8   3   2    0.26    0.12
   9  -3   2    1.49    0.31
   9  -3   2    1.29    0.46
   9  -3   2    2.06    0.58
  -9  -3  -2    1.92    0.37
  -9  -3  -2    1.10    0.33
   9  -3   2    2.33    0.56
  -9  -3  -2    1.99    0.44
   9   3   2    1.60    0.54
  -9   3  -2    2.24    0.37
  -9   3  -2    2.42    0.37
   9   3   2    1.82    0.35
   9   3   2    1.80    0.47
   9   3   2    1.19    0.48
  -9   3  -2    1.83    0.36
 -10  -3  -2    0.67    0.28
  10  -3   2    0.27    0.33
 -10  -3  -2    0.71    0.29
  10  -3   2    1.66    0.56
  10  -3   2    0.67    0.44
 -10  -3  -2    0.79    0.33
  10   3   2    0.53    0.37
  10   3   2    0.61    0.25
  10   3   2   -0.02    0.40
  10   3   2    1.00    0.51
 -10   3  -2    0.79    0.26
 -10   3  -2    1.17    0.29
  11  -3   2    0.56    0.47
  11  -3   2    0.48    0.39
 -11  -3  -2    0.66    0.31
  11  -3   2    0.23    0.37
 -11  -3  -2    0.95    0.36
  11   3   2    1.00    0.50
  11   3   2    0.17    0.36
 -11   3  -2    0.46    0.25
  11   3   2    1.06    0.54
 -12  -3  -2    1.14    0.39
  12  -3   2    2.74    0.68
  12  -3   2    1.60    0.55
  12  -3   2    1.20    0.59
 -12   3  -2    2.30    0.46
  12   3   2    2.99    0.69
  12   3   2    1.41    0.60
  13  -3   2    0.52    0.54
  13  -3   2    0.90    0.52
 -13  -3  -2    1.49    0.46
  13  -3   2    0.21    0.51
  13   3   2    1.06    0.56
 -13   3  -2    0.68    0.33
  13   3   2   -0.30    0.38
  14  -3   2    0.09    0.47
  14  -3   2    0.64    0.50
  14  -3   2    0.21    0.54
 -14  -3  -2    0.13    0.30
  14   3   2   -0.57    0.33
 -14   3  -2   -0.04    0.27
  14   3   2    0.16    0.49
  15  -3   2   -0.37    0.45
  15  -3   2   -0.13    0.42
 -15  -3  -2   -0.11    0.28
  15  -3   2    0.39    0.49
 -15   3  -2   -0.16    0.28
  15   3   2    0.00    0.48
  15   3   2   -0.14    0.42
  16  -3   2    0.66    0.61
  16  -3   2   -0.42    0.41
  16  -3   2   -0.53    0.38
 -16  -3  -2    0.41    0.37
 -16   3  -2    0.55    0.39
  16   3   2    0.73    0.67
  16   3   2    0.15    0.56
 -17  -3  -2    0.34    0.42
  17  -3   2   -0.41    0.55
  17  -3   2   -0.27    0.53
 -17   3  -2   -0.36    0.25
  17   3   2    0.36    0.61
  17   3   2   -0.16    0.53
 -18  -3  -2    0.42    0.45
  18  -3   2    0.12    0.70
  18  -3   2    0.76    0.68
  18   3   2    0.10    0.66
  18   3   2    0.14    0.64
 -18   3  -2   -0.15    0.36
 -19  -4   2    1.17    0.65
  19  -4  -2    1.21    0.76
  19  -4  -2    0.69    0.72
 -19   4   2    2.39    0.74
  19   4  -2    1.27    0.86
  19   4  -2    2.77    1.06
  18  -4  -2    1.56    0.73
  18  -4  -2   -0.31    0.63
  18  -4  -2    1.93    0.89
 -18  -4   2    1.29    0.68
  18   4  -2    2.26    0.89
  18   4  -2    0.38    0.60
 -18   4   2    1.13    0.54
 -17  -4   2   -0.17    0.40
  17  -4  -2   -0.35    0.49
  17   4  -2   -0.10    0.46
  17   4  -2    0.09    0.44
 -17   4   2    0.11    0.38
 -16  -4   2   11.26    1.39
  16  -4  -2   10.23    1.50
 -16   4   2   11.16    1.29
  16   4  -2   12.74    1.69
  16   4  -2   10.26    1.52
 -15  -4   2    3.16    0.71
  15  -4  -2    5.64    1.10
  15   4  -2    3.04    0.89
  15   4  -2    3.56    0.93
 -15   4   2    2.87    0.66
 -14  -4   2    1.41    0.48
  14  -4  -2    0.56    0.52
  14   4  -2    1.01    0.55
 -14   4   2    0.89    0.45
  14   4  -2    1.22    0.61
 -13  -4   2    3.00    0.66
  13  -4  -2    0.79    0.54
 -13  -4   2    2.08    0.56
 -13   4   2    1.12    0.45
  13   4  -2    2.12    0.68
  13   4  -2    1.74    0.44
  13   4  -2    1.14    0.54
  12  -4  -2    3.13    0.48
 -12  -4   2    3.00    0.62
 -12  -4   2    2.54    0.64
  12  -4  -2    2.00    0.64
  12   4  -2    2.68    0.70
  12   4  -2    3.69    0.58
  12   4  -2    2.39    0.68
 -12   4   2    3.03    0.58
 -12   4   2    2.71    0.61
  11  -4  -2   -0.24    0.30
 -11  -4   2   -0.07    0.26
  11  -4  -2    0.15    0.22
 -11  -4   2    0.11    0.32
  11   4  -2    0.03    0.24
 -11   4   2   -0.05    0.23
  11   4  -2    0.28    0.32
 -11   4   2   -0.25    0.24
  11   4  -2    0.30    0.35
 -10  -4   2   16.09    1.42
  10  -4  -2   14.14    1.44
  10  -4  -2   15.09    0.99
 -10  -4   2   14.78    1.31
  10   4  -2   14.06    1.36
 -10   4   2   15.00    1.30
  10   4  -2   14.24    1.21
  10   4  -2   13.06    1.28
 -10   4   2   12.94    1.19
   9  -4  -2    0.84    0.41
  -9  -4   2    0.52    0.31
   9  -4  -2    1.19    0.33
  -9  -4   2    0.86    0.35
  -9  -4   2    0.99    0.35
  -9   4   2    0.28    0.28
  -9   4   2    0.54    0.28
   9   4  -2    0.80    0.41
  -9   4   2    1.20    0.35
   9   4  -2    0.75    0.31
  -8  -4   2   15.37    1.13
  -8  -4   2   15.64    1.11
   8  -4  -2   16.70    1.04
  -8  -4   2   14.37    1.08
   8  -4  -2   16.11    1.19
  -8   4   2   14.57    1.05
  -8   4   2   16.35    1.12
  -8   4   2   15.41    1.03
   8   4  -2   14.74    1.32
   8   4  -2   15.26    1.06
   7  -4  -2    0.08    0.20
   7  -4  -2   -0.24    0.23
  -7  -4   2   -0.31    0.17
  -7  -4   2   -0.08    0.22
   7  -4  -2    0.05    0.19
  -7  -4   2    0.19    0.23
  -7   4   2   -0.10    0.16
   7   4  -2   -0.17    0.17
  -7   4   2   -0.13    0.16
   7   4  -2    0.22    0.24
   6  -4  -2    0.73    0.31
  -6  -4   2    1.06    0.35
   6  -4  -2    0.34    0.22
   6  -4  -2    0.84    0.28
  -6  -4   2    1.20    0.34
  -6   4   2    0.57    0.26
  -6   4   2    0.91    0.31
   6   4  -2    0.85    0.31
   5  -4  -2    0.96    0.32
   5  -4  -2    1.25    0.34
  -5  -4   2    2.15    0.40
   5  -4  -2    1.06    0.31
  -5  -4   2    1.77    0.39
  -5   4   2    1.45    0.33
  -5   4   2    1.16    0.32
   5   4  -2    0.99    0.31
   4  -4  -2   18.11    1.10
  -4  -4   2   18.38    1.09
   4  -4  -2   16.38    1.03
   4  -4  -2   16.75    1.07
  -4  -4   2   15.17    1.02
   4   4  -2   16.61    1.04
   4   4  -2   18.11    1.03
  -4   4   2   17.74    1.06
  -4   4   2   17.71    1.03
   3  -4  -2    6.09    0.62
  -3  -4   2    5.56    0.59
  -3  -4   2    5.88    0.65
   3  -4  -2    5.31    0.60
   3  -4  -2    5.75    0.62
  -3   4   2    5.25    0.58
   3   4  -2    6.05    0.59
  -3   4   2    5.57    0.57
   3   4  -2    5.29    0.58
  -2  -4   2    5.29    0.56
  -2  -4   2    6.96    0.51
  -2  -4   2    5.91    0.61
   2  -4  -2    7.01    0.65
   2  -4  -2    6.90    0.63
   2  -4  -2    6.91    0.66
  -2   4   2    5.92    0.60
  -2   4   2    6.90    0.65
   2   4  -2    6.58    0.64
   2   4  -2    8.34    0.67
   1  -4  -2    0.06    0.20
  -1  -4   2    0.32    0.21
  -1  -4   2    0.57    0.22
  -1  -4   2    0.38    0.23
  -1  -4   2    0.12    0.18
   1  -4  -2    0.33    0.24
  -1   4   2    0.47    0.20
   1   4  -2    0.24    0.19
   1   4  -2    0.31    0.18
  -1   4   2    0.60    0.24
  -1   4   2    0.60    0.19
   0  -4  -2   65.60    2.91
   0  -4   2   61.76    2.87
   0  -4  -2   66.63    2.87
   0  -4   2   62.09    2.69
   0  -4   2   63.07    2.88
   0  -4   2   64.59    2.97
   0   4   2   61.80    2.89
   0   4  -2   63.76    2.84
   0   4   2   65.46    2.87
   0   4   2   61.87    2.90
   0   4  -2   62.15    2.86
  -1  -4  -2    0.87    0.25
   1  -4   2    0.85    0.27
   1  -4   2    1.06    0.25
   1  -4   2    0.93    0.21
   1  -4   2    0.65    0.22
  -1  -4  -2    0.73    0.23
  -1   4  -2    0.45    0.22
  -1   4  -2    0.61    0.20
   1   4   2    0.69    0.23
   1   4   2    1.31    0.28
   1   4   2    0.70    0.23
  -2  -4  -2   95.08    4.42
   2  -4   2  102.19    4.40
   2  -4   2  101.38    4.59
   2  -4   2  104.79    4.56
  -2  -4  -2  104.69    4.50
   2  -4   2  100.95    4.42
  -2   4  -2  103.61    4.39
  -2   4  -2  100.78    4.43
   2   4   2   99.50    4.46
   2   4   2  108.05    4.69
   2   4   2  104.72    4.66
  -2   4  -2  103.86    4.38
   3  -4   2    4.06    0.45
   3  -4   2    5.72    0.41
   3  -4   2    5.32    0.38
  -3  -4  -2    5.13    0.53
   3  -4   2    4.57    0.58
  -3  -4  -2    5.07    0.54
  -3   4  -2    5.08    0.45
   3   4   2    5.18    0.63
  -3   4  -2    5.57    0.51
   3   4   2    5.37    0.57
   3   4   2    4.20    0.47
  -3   4  -2    4.86    0.45
  -4  -4  -2    1.39    0.30
   4  -4   2    1.33    0.26
   4  -4   2    1.82    0.31
   4  -4   2    1.52    0.36
  -4  -4  -2    1.20    0.29
   4  -4   2    1.97    0.38
   4  -4   2    1.92    0.25
  -4  -4  -2    1.54    0.32
   4   4   2    2.50    0.48
   4   4   2    2.05    0.33
   4   4   2    1.90    0.35
  -4   4  -2    2.04    0.28
  -4   4  -2    1.59    0.27
  -4   4  -2    1.40    0.27
  -5  -4  -2    0.59    0.22
  -5  -4  -2    0.55    0.22
   5  -4   2    0.51    0.28
  -5  -4  -2    0.37    0.23
   5  -4   2    0.40    0.18
   5  -4   2    0.16    0.25
   5  -4   2    0.42    0.11
   5  -4   2    0.82    0.26
   5  -4   2    0.75    0.13
   5   4   2    0.33    0.31
   5   4   2    0.34    0.24
   5   4   2    0.42    0.20
   5   4   2    0.75    0.22
  -5   4  -2    0.23    0.15
  -5   4  -2    0.29    0.16
  -5   4  -2    0.28    0.18
   6  -4   2   20.28    1.19
  -6  -4  -2   20.79    1.25
   6  -4   2   22.45    1.35
   6  -4   2   21.05    1.29
  -6  -4  -2   20.37    1.22
   6  -4   2   23.20    1.42
  -6  -4  -2   24.16    1.26
   6   4   2   21.98    1.16
   6   4   2   20.85    1.48
  -6   4  -2   23.59    1.19
   6   4   2   21.10    0.99
   6   4   2   20.40    1.33
  -6   4  -2   21.99    1.14
  -6   4  -2   22.24    1.16
  -7  -4  -2    2.04    0.37
   7  -4   2    2.27    0.36
  -7  -4  -2    3.65    0.49
   7  -4   2    2.40    0.52
  -7  -4  -2    2.97    0.48
   7  -4   2    2.81    0.55
  -7   4  -2    3.19    0.43
   7   4   2    2.88    0.52
   7   4   2    1.23    0.45
  -7   4  -2    2.41    0.36
   7   4   2    3.59    0.60
   7   4   2    2.35    0.35
   7   4   2    2.73    0.29
  -7   4  -2    2.61    0.36
  -8  -4  -2  113.32    5.07
  -8  -4  -2  118.06    5.15
   8  -4   2  111.10    5.32
  -8  -4  -2  117.12    5.07
   8  -4   2  112.63    5.24
   8  -4   2  115.00    5.42
  -8   4  -2  113.10    5.03
   8   4   2  111.19    5.28
   8   4   2  110.48    5.59
   8   4   2  113.77    4.87
   8   4   2  111.47    5.23
   8   4   2  117.95    4.91
  -8   4  -2  111.40    4.96
  -8   4  -2  114.10    4.95
   9  -4   2    0.95    0.27
  -9  -4  -2    0.50    0.26
  -9  -4  -2    0.49    0.25
   9  -4   2    0.19    0.32
   9  -4   2    0.00    0.28
   9  -4   2   -0.07    0.33
  -9  -4  -2    0.14    0.24
   9   4   2    0.64    0.44
  -9   4  -2    0.35    0.19
   9   4   2    0.37    0.17
   9   4   2    0.04    0.13
   9   4   2    0.15    0.32
  -9   4  -2    0.27    0.21
   9   4   2    0.42    0.35
  -9   4  -2    0.28    0.24
 -10  -4  -2    0.75    0.37
  10  -4   2    1.29    0.47
 -10  -4  -2    1.03    0.35
  10  -4   2    1.41    0.54
  10  -4   2    1.52    0.52
 -10   4  -2    0.97    0.31
  10   4   2    0.39    0.43
  10   4   2    0.83    0.45
  10   4   2    0.50    0.40
 -10   4  -2    1.11    0.31
  11  -4   2    1.23    0.57
  11  -4   2    1.47    0.54
 -11  -4  -2    2.63    0.53
 -11  -4  -2    1.87    0.45
  11  -4   2    1.77    0.60
 -11   4  -2    2.49    0.46
  11   4   2    2.26    0.61
  11   4   2    2.57    0.71
  11   4   2    2.26    0.71
 -12  -4  -2    3.82    0.66
  12  -4   2    3.16    0.78
  12  -4   2    6.11    0.96
  12  -4   2    3.16    0.86
 -12  -4  -2    5.55    0.74
 -12   4  -2    5.04    0.68
  12   4   2    7.46    1.11
  12   4   2    6.02    1.02
  13  -4   2    1.23    0.59
 -13  -4  -2    1.62    0.49
  13  -4   2    1.79    0.67
  13  -4   2    1.22    0.65
  13   4   2    0.41    0.54
  13   4   2    0.76    0.52
 -13   4  -2    0.85    0.34
  14  -4   2   11.26    1.64
 -14  -4  -2   10.19    1.16
  14  -4   2   11.17    1.43
  14  -4   2   15.43    1.73
 -14   4  -2   10.50    1.08
  14   4   2   12.59    1.57
  14   4   2    6.24    1.23
  15  -4   2    1.35    0.68
  15  -4   2    1.70    0.85
 -15  -4  -2    1.04    0.47
  15  -4   2    1.90    0.76
 -15   4  -2    1.15    0.46
  15   4   2    0.97    0.62
  15   4   2    1.70    0.70
  16  -4   2    0.00    0.43
 -16  -4  -2    0.47    0.39
  16  -4   2   -0.50    0.44
  16  -4   2    0.08    0.65
 -16   4  -2    0.15    0.32
  16   4   2    0.13    0.51
  16   4   2   -0.14    0.60
 -17  -4  -2    0.32    0.44
  17  -4   2   -0.60    0.49
  17  -4   2   -0.70    0.54
  17   4   2   -1.12    0.47
 -17   4  -2   -0.29    0.30
  17   4   2    0.04    0.57
 -18  -5   2    2.67    0.86
  18  -5  -2    5.90    1.33
  18  -5  -2    2.63    1.02
  18  -5  -2    2.94    0.95
  18   5  -2    3.44    1.10
  18   5  -2    8.31    1.51
 -18   5   2    4.01    0.89
 -17  -5   2    0.27    0.47
  17  -5  -2    1.75    0.82
  17   5  -2    1.67    0.76
 -17   5   2    0.53    0.44
  17   5  -2    0.58    0.67
 -16  -5   2    0.05    0.36
  16  -5  -2    0.00    0.55
 -16   5   2    0.19    0.35
  16   5  -2    0.26    0.53
  16   5  -2   -0.29    0.48
 -15  -5   2    1.81    0.57
  15  -5  -2    0.48    0.53
  15   5  -2    1.31    0.68
  15   5  -2    1.79    0.68
 -15   5   2    0.77    0.47
  14  -5  -2   21.01    2.08
 -14  -5   2   15.97    1.60
 -14  -5   2   16.86    1.68
  14   5  -2   15.88    1.79
 -14   5   2   17.12    1.57
  14   5  -2   17.58    1.82
 -13  -5   2    4.83    0.87
  13  -5  -2    5.27    0.98
 -13  -5   2    4.02    0.77
  13   5  -2    5.66    0.99
  13   5  -2    5.73    0.99
 -13   5   2    4.50    0.77
  13   5  -2    5.05    0.74
 -12  -5   2   29.76    1.98
  12  -5  -2   33.67    1.74
 -12  -5   2   31.76    2.06
  12  -5  -2   34.26    2.21
  12   5  -2   29.23    1.82
  12   5  -2   31.79    2.14
 -12   5   2   32.05    2.00
 -12   5   2   30.52    1.92
  12   5  -2   32.71    2.08
  11  -5  -2    1.73    0.40
 -11  -5   2    1.31    0.44
 -11  -5   2    0.97    0.42
  11  -5  -2    1.30    0.53
  11   5  -2    2.40    0.69
  11   5  -2    1.47    0.49
 -11   5   2    1.91    0.48
  11   5  -2    1.80    0.44
 -11   5   2    1.37    0.49
  10  -5  -2    0.11    0.29
 -10  -5   2    0.01    0.26
 -10  -5   2   -0.06    0.23
  10  -5  -2    0.38    0.28
 -10  -5   2    0.11    0.25
  10   5  -2   -0.08    0.27
  10   5  -2    0.53    0.32
 -10   5   2   -0.01    0.23
  10   5  -2    0.13    0.29
 -10   5   2    0.32    0.34
   9  -5  -2   -0.01    0.29
   9  -5  -2   -0.09    0.20
  -9  -5   2    0.16    0.26
  -9  -5   2   -0.09    0.25
  -9  -5   2    0.17    0.28
  -9   5   2    0.32    0.28
   9   5  -2   -0.01    0.22
   9   5  -2   -0.17    0.24
   9   5  -2    0.67    0.37
  -9   5   2    0.25    0.28
   8  -5  -2  185.91    8.65
  -8  -5   2  194.88    8.37
   8  -5  -2  195.24    8.30
  -8  -5   2  197.87    8.39
   8  -5  -2  196.59    8.49
  -8  -5   2  184.19    8.43
   8   5  -2  189.22    8.37
  -8   5   2  193.02    8.30
   8   5  -2  193.39    8.45
  -8   5   2  188.04    8.29
   8   5  -2  194.03    8.28
  -8   5   2  188.09    8.38
   7  -5  -2   12.36    1.12
  -7  -5   2   11.24    1.07
  -7  -5   2   13.62    1.17
   7  -5  -2   11.48    0.89
   7  -5  -2   12.95    1.19
  -7   5   2   11.87    1.05
   7   5  -2   14.03    0.90
   7   5  -2   12.96    0.97
  -7   5   2   13.02    0.94
   6  -5  -2   88.74    4.22
  -6  -5   2   90.61    4.15
  -6  -5   2   88.21    4.08
   6  -5  -2   89.67    4.16
   6  -5  -2   89.87    4.05
   6   5  -2   87.55    3.90
  -6   5   2   86.67    4.02
   6   5  -2   84.66    4.06
  -6   5   2   87.28    4.08
  -5  -5   2    4.76    0.62
   5  -5  -2    4.33    0.60
   5  -5  -2    4.71    0.66
   5  -5  -2    5.24    0.63
  -5  -5   2    5.50    0.67
   5   5  -2    5.63    0.65
  -5   5   2    4.94    0.58
   5   5  -2    5.66    0.51
   4  -5  -2   19.65    1.29
   4  -5  -2   21.54    1.33
   4  -5  -2   23.17    1.30
  -4  -5   2   21.34    1.32
  -4  -5   2   22.66    1.30
   4   5  -2   22.69    1.27
   4   5  -2   22.43    1.31
   4   5  -2   22.90    1.07
  -4   5   2   22.76    1.32
  -4   5   2   19.53    1.23
  -3  -5   2   13.78    0.96
   3  -5  -2   15.89    1.05
   3  -5  -2   14.55    0.95
   3  -5  -2   16.22    1.03
  -3  -5   2   12.37    0.82
  -3  -5   2   15.15    0.96
   3   5  -2   14.63    0.68
  -3   5   2   15.79    0.99
   3   5  -2   13.55    0.92
  -3   5   2   12.54    0.90
   3   5  -2   14.85    0.97
   2  -5  -2   20.99    1.18
  -2  -5   2   19.48    1.30
   2  -5  -2   16.99    1.10
  -2  -5   2   17.47    1.12
   2  -5  -2   18.45    1.18
  -2  -5   2   18.55    1.04
  -2  -5   2   18.15    1.14
   2   5  -2   19.58    1.14
  -2   5   2   20.48    1.02
  -2   5   2   18.69    1.14
  -2   5   2   19.61    1.13
   2   5  -2   18.65    1.11
  -1  -5   2    0.34    0.20
  -1  -5   2    0.01    0.19
  -1  -5   2    0.10    0.19
  -1  -5   2    0.22    0.22
   1  -5  -2    0.07    0.20
   1  -5  -2    0.60    0.29
  -1   5   2    0.33    0.17
   1   5  -2    0.15    0.17
   1   5  -2    0.69    0.26
  -1   5   2    0.22    0.21
  -1   5   2    0.28    0.24
   0  -5  -2  151.74    6.51
   0  -5  -2  142.27    6.55
   0  -5   2  152.84    6.54
   0  -5   2  145.17    6.26
   0  -5   2  156.43    6.78
   0  -5   2  146.66    6.53
   0   5  -2  150.34    6.54
   0   5   2  149.13    6.66
   0   5  -2  162.61    6.51
   0   5   2  151.50    6.57
   0   5   2  162.76    6.52
  -1  -5  -2    1.25    0.32
   1  -5   2    1.83    0.34
   1  -5   2    1.48    0.34
   1  -5   2    1.69    0.35
  -1  -5  -2    2.51    0.42
   1   5   2    1.35    0.30
  -1   5  -2    1.04    0.28
   1   5   2    1.46    0.33
  -1   5  -2    0.86    0.29
   2  -5   2   42.67    2.02
   2  -5   2   45.29    2.16
  -2  -5  -2   41.59    2.09
   2  -5   2   41.97    2.12
  -2  -5  -2   37.42    2.04
   2   5   2   42.96    2.15
   2   5   2   42.47    2.08
  -2   5  -2   43.98    2.03
  -2   5  -2   41.32    2.04
   2   5   2   42.68    2.18
  -3  -5  -2    7.26    0.69
   3  -5   2    8.50    0.83
  -3  -5  -2    5.25    0.59
   3  -5   2    6.60    0.58
   3  -5   2    6.95    0.65
   3   5   2    5.22    0.65
  -3   5  -2    5.99    0.56
   3   5   2    5.39    0.65
  -3   5  -2    6.09    0.59
   3   5   2    6.19    0.61
  -3   5  -2    5.27    0.53
   4  -5   2   28.95    1.58
  -4  -5  -2   24.48    1.52
   4  -5   2   30.41    1.72
   4  -5   2   30.64    1.46
  -4  -5  -2   33.06    1.64
  -4   5  -2   30.71    1.50
   4   5   2   31.18    1.68
  -4   5  -2   28.05    1.52
  -4   5  -2   28.49    1.49
   4   5   2   29.72    1.73
   4   5   2   29.86    1.56
  -5  -5  -2    0.83    0.30
   5  -5   2    0.67    0.29
   5  -5   2    0.70    0.23
   5  -5   2    0.26    0.29
   5  -5   2    0.45    0.18
  -5  -5  -2    0.35    0.22
  -5  -5  -2    0.49    0.22
   5   5   2    0.59    0.28
  -5   5  -2    0.72    0.22
   5   5   2    0.94    0.37
  -5   5  -2    0.60    0.24
   5   5   2    0.43    0.23
  -5   5  -2    0.37    0.20
  -6  -5  -2   47.21    2.30
  -6  -5  -2   47.60    2.25
   6  -5   2   43.69    2.23
   6  -5   2   46.24    1.99
   6  -5   2   42.05    2.40
   6  -5   2   42.41    2.31
  -6  -5  -2   40.76    2.20
  -6   5  -2   45.70    2.19
  -6   5  -2   43.52    2.13
   6   5   2   45.63    2.53
   6   5   2   46.04    2.31
  -6   5  -2   44.32    2.14
   6   5   2   42.64    2.16
  -7  -5  -2    3.38    0.54
  -7  -5  -2    3.44    0.50
   7  -5   2    2.40    0.41
   7  -5   2    3.08    0.60
   7  -5   2    2.56    0.57
  -7  -5  -2    2.64    0.45
   7   5   2    3.68    0.58
  -7   5  -2    3.21    0.46
   7   5   2    2.66    0.41
   7   5   2    3.43    0.66
  -7   5  -2    2.88    0.41
  -7   5  -2    3.11    0.43
   8  -5   2    4.33    0.75
  -8  -5  -2    4.75    0.65
   8  -5   2    4.65    0.57
  -8  -5  -2    6.19    0.70
  -8  -5  -2    4.67    0.68
   8  -5   2    5.44    0.77
   8   5   2    5.20    0.85
  -8   5  -2    3.83    0.55
  -8   5  -2    4.53    0.55
   8   5   2    4.75    0.76
   8   5   2    5.26    0.57
   8   5   2    4.66    0.31
  -8   5  -2    4.41    0.54
   8   5   2    6.49    0.83
  -9  -5  -2    0.25    0.24
   9  -5   2   -0.04    0.30
   9  -5   2    0.20    0.32
  -9  -5  -2    0.16    0.27
   9  -5   2    0.01    0.28
  -9   5  -2    0.34    0.20
   9   5   2    0.11    0.30
  -9   5  -2    0.29    0.24
   9   5   2    0.35    0.37
   9   5   2    0.05    0.17
   9   5   2   -0.03    0.29
  -9   5  -2   -0.10    0.18
  10  -5   2   15.74    1.49
 -10  -5  -2   13.06    1.23
 -10  -5  -2   16.16    1.41
  10  -5   2   13.27    1.52
  10  -5   2   14.73    1.51
  10  -5   2   17.49    1.07
  10   5   2   15.94    1.54
  10   5   2   15.98    1.69
 -10   5  -2   18.31    1.12
  10   5   2   15.31    0.92
  10   5   2   16.75    1.55
  11  -5   2    0.23    0.45
 -11  -5  -2   -0.08    0.27
  11  -5   2   -0.14    0.33
  11  -5   2    0.83    0.50
 -11   5  -2    0.06    0.22
  11   5   2   -0.02    0.45
  11   5   2   -0.01    0.34
  11   5   2   -0.23    0.30
  12  -5   2    2.78    0.74
  12  -5   2    2.24    0.75
 -12  -5  -2    3.06    0.62
  12  -5   2    2.53    0.72
 -12  -5  -2    3.02    0.61
  12   5   2    2.35    0.65
 -12   5  -2    1.96    0.47
  12   5   2    2.63    0.76
 -13  -5  -2    0.02    0.30
  13  -5   2    0.55    0.49
  13  -5   2    0.33    0.48
  13  -5   2    0.22    0.40
  13   5   2    0.99    0.54
 -13   5  -2    0.06    0.26
  13   5   2   -0.26    0.42
  14  -5   2    5.88    1.24
 -14  -5  -2    8.78    1.10
  14  -5   2    7.19    1.25
  14  -5   2    6.44    1.15
  14   5   2    6.33    1.17
  14   5   2    9.52    1.40
 -14   5  -2    7.37    0.93
  15  -5   2    3.33    0.99
 -15  -5  -2    2.72    0.68
  15  -5   2    3.12    0.94
  15  -5   2    1.58    0.76
 -15   5  -2    2.99    0.63
  15   5   2    4.71    1.10
  15   5   2    2.49    0.83
  16  -5   2   14.70    1.82
 -16  -5  -2   11.28    1.37
  16  -5   2   15.40    1.88
  16  -5   2   15.23    2.06
  16   5   2   15.83    1.97
 -16   5  -2   16.15    1.48
  16   5   2   11.10    1.59
  17  -5   2    1.96    0.85
 -17  -5  -2    1.67    0.59
  17  -5   2    2.11    0.85
  17  -5   2    0.78    0.79
 -17   5  -2    2.32    0.64
  17   5   2    2.54    0.82
  17   5   2    2.73    0.94
 -18  -6   2    0.53    0.58
  18  -6  -2    1.25    0.77
  18  -6  -2    0.72    0.70
  18  -6  -2    1.74    0.90
 -18   6   2    0.81    0.54
  18   6  -2    0.68    0.70
  18   6  -2    0.23    0.65
 -17  -6   2    0.13    0.41
  17  -6  -2    1.12    0.77
 -17   6   2   -0.22    0.35
  17   6  -2    0.57    0.61
  17   6  -2    0.08    0.52
  16  -6  -2    4.60    1.15
 -16  -6   2    5.02    0.95
  16   6  -2    3.88    0.99
 -16   6   2    4.94    0.91
  16   6  -2    6.90    1.20
  15  -6  -2    7.20    1.26
 -15  -6   2    4.17    0.87
  15   6  -2    5.06    1.04
  15   6  -2    2.85    0.91
 -15   6   2    5.18    0.87
 -14  -6   2   31.44    2.17
 -14  -6   2   31.72    2.15
  14  -6  -2   31.15    2.30
  14   6  -2   33.87    2.22
  14   6  -2   30.48    2.25
 -14   6   2   26.51    1.94
  14   6  -2   29.78    1.82
  13  -6  -2    1.76    0.71
 -13  -6   2    2.28    0.63
 -13  -6   2    2.05    0.66
  13   6  -2    1.94    0.50
  13   6  -2    2.36    0.77
  13   6  -2    1.18    0.53
 -13   6   2    2.23    0.58
 -12  -6   2    3.16    0.70
  12  -6  -2    3.09    0.52
  12  -6  -2    1.74    0.62
 -12  -6   2    2.49    0.60
  12   6  -2    2.74    0.58
  12   6  -2    2.72    0.73
 -12   6   2    2.95    0.63
 -12   6   2    3.19    0.70
  12   6  -2    1.84    0.59
 -11  -6   2    4.40    0.75
 -11  -6   2    2.41    0.62
 -11  -6   2    3.19    0.65
  11  -6  -2    3.03    0.51
  11  -6  -2    2.68    0.72
  11   6  -2    4.24    0.76
 -11   6   2    4.26    0.75
 -11   6   2    3.33    0.64
  11   6  -2    2.88    0.61
  11   6  -2    3.89    0.81
 -10  -6   2    4.35    0.76
 -10  -6   2    4.90    0.79
  10  -6  -2    3.40    0.75
  10  -6  -2    4.26    0.61
 -10  -6   2    5.15    0.81
  10   6  -2    4.58    0.81
  10   6  -2    6.10    0.79
 -10   6   2    4.90    0.73
 -10   6   2    3.96    0.65
  10   6  -2    4.19    0.73
  -9  -6   2    0.05    0.28
   9  -6  -2    0.23    0.31
   9  -6  -2   -0.21    0.22
  -9  -6   2    0.25    0.31
   9  -6  -2    0.20    0.24
  -9  -6   2    0.16    0.29
  -9   6   2    0.00    0.25
  -9   6   2   -0.01    0.23
   9   6  -2   -0.20    0.20
   9   6  -2    0.01    0.25
   9   6  -2   -0.37    0.25
   8  -6  -2   67.48    3.47
  -8  -6   2   67.30    3.37
   8  -6  -2   67.26    3.27
  -8  -6   2   69.67    3.44
   8  -6  -2   66.44    3.47
  -8   6   2   73.46    3.41
  -8   6   2   66.86    3.30
   8   6  -2   63.45    3.32
   8   6  -2   68.11    3.23
   7  -6  -2    0.66    0.32
   7  -6  -2    1.12    0.40
  -7  -6   2    1.55    0.42
   7  -6  -2    1.90    0.50
  -7  -6   2    1.53    0.44
   7   6  -2    0.61    0.27
  -7   6   2    1.53    0.44
  -7   6   2    0.82    0.35
   7   6  -2    1.38    0.41
   6  -6  -2    0.35    0.30
   6  -6  -2    0.12    0.23
  -6  -6   2    0.40    0.30
  -6  -6   2    0.20    0.24
   6  -6  -2    0.17    0.25
   6   6  -2    0.25    0.26
   6   6  -2    0.05    0.15
  -6   6   2    0.01    0.26
  -6   6   2    0.03    0.20
   5  -6  -2    0.06    0.22
   5  -6  -2    0.26    0.25
  -5  -6   2   -0.29    0.21
   5  -6  -2    0.17    0.24
  -5  -6   2   -0.27    0.17
  -5   6   2    0.25    0.25
   5   6  -2    0.13    0.23
   5   6  -2    0.21    0.25
  -5   6   2    0.24    0.25
   5   6  -2    0.07    0.13
   4  -6  -2   55.55    2.81
   4  -6  -2   55.27    2.92
  -4  -6   2   57.07    2.86
  -4  -6   2   59.64    2.84
  -4   6   2   61.34    2.82
   4   6  -2   61.29    2.81
   4   6  -2   54.71    2.82
   4   6  -2   56.02    2.48
  -4   6   2   59.59    2.85
  -3  -6   2   -0.15    0.19
  -3  -6   2    0.16    0.23
  -3  -6   2    0.04    0.17
   3  -6  -2    0.29    0.22
   3  -6  -2    0.39    0.27
   3  -6  -2    0.19    0.24
  -3   6   2    0.14    0.25
   3   6  -2    0.15    0.23
  -3   6   2    0.00    0.20
   3   6  -2    0.18    0.21
   2  -6  -2   14.53    0.99
   2  -6  -2   13.11    0.93
   2  -6  -2   13.39    0.99
  -2  -6   2   11.69    0.90
  -2  -6   2   14.09    0.86
  -2  -6   2   13.31    1.00
  -2  -6   2   12.86    0.95
  -2   6   2   13.61    0.96
   2   6  -2   14.54    0.97
   2   6  -2   12.78    0.91
  -2   6   2   15.12    0.97
  -2   6   2   13.58    0.79
   1  -6  -2    0.13    0.25
  -1  -6   2    0.23    0.21
  -1  -6   2   -0.09    0.18
  -1  -6   2    0.02    0.23
  -1  -6   2   -0.01    0.20
   1  -6  -2    0.14    0.23
  -1   6   2    0.35    0.25
   1   6  -2    0.33    0.21
  -1   6   2    0.41    0.19
   1   6  -2    0.02    0.21
  -1   6   2   -0.22    0.20
   0  -6   2  111.48    4.94
   0  -6  -2  108.47    4.74
   0  -6   2  102.09    4.72
   0  -6  -2  110.02    4.80
   0  -6   2  104.05    4.75
   0   6  -2  110.33    4.72
   0   6  -2  105.52    4.75
   0   6   2  101.92    4.77
   0   6   2  103.71    4.77
   1  -6   2   -0.04    0.21
  -1  -6  -2   -0.17    0.19
  -1  -6  -2    0.17    0.23
   1  -6   2    0.03    0.22
   1  -6   2   -0.03    0.19
   1   6   2    0.11    0.19
  -1   6  -2    0.12    0.21
   1   6   2    0.06    0.20
   1   6   2    0.05    0.19
  -1   6  -2    0.00    0.16
   2  -6   2   89.72    4.03
  -2  -6  -2   91.23    3.82
   2  -6   2   86.45    4.19
   2  -6   2   86.54    4.12
  -2  -6  -2   90.42    4.12
  -2  -6  -2   83.28    4.04
   2   6   2   90.67    4.26
  -2   6  -2   93.95    4.07
   2   6   2   94.88    4.21
  -2   6  -2   87.97    4.00
   2   6   2   88.63    4.09
   3  -6   2    2.30    0.49
   3  -6   2    2.28    0.41
  -3  -6  -2    2.00    0.42
  -3  -6  -2    2.51    0.46
  -3  -6  -2    2.78    0.22
   3  -6   2    2.30    0.38
  -3   6  -2    2.24    0.41
   3   6   2    2.69    0.47
  -3   6  -2    2.90    0.42
   3   6   2    1.84    0.39
  -3   6  -2    1.76    0.34
   3   6   2    2.59    0.49
   4  -6   2    7.53    0.88
  -4  -6  -2    7.84    0.80
   4  -6   2    8.53    0.63
   4  -6   2    8.55    0.81
  -4  -6  -2    6.41    0.76
   4   6   2    7.46    0.74
   4   6   2    7.49    0.84
  -4   6  -2    8.45    0.75
   4   6   2    9.19    0.89
  -4   6  -2    9.03    0.80
  -4   6  -2    6.55    0.68
   5  -6   2    0.15    0.19
   5  -6   2    0.05    0.16
  -5  -6  -2    0.25    0.24
  -5  -6  -2    0.25    0.25
   5  -6   2    0.52    0.35
   5   6   2   -0.21    0.19
   5   6   2    0.01    0.22
  -5   6  -2    0.07    0.19
  -5   6  -2    0.36    0.20
   5   6   2    0.46    0.26
  -5   6  -2    0.19    0.19
   6  -6   2   60.96    2.69
  -6  -6  -2   56.82    2.89
   6  -6   2   56.80    3.07
  -6  -6  -2   57.54    2.94
   6  -6   2   56.75    2.91
  -6  -6  -2   59.07    2.88
   6  -6   2   53.89    2.93
  -6   6  -2   59.79    2.80
   6   6   2   58.52    3.18
   6   6   2   62.62    2.87
  -6   6  -2   63.67    2.81
   6   6   2   59.75    3.06
  -6   6  -2   62.33    2.87
   7  -6   2    0.25    0.33
   7  -6   2    0.52    0.17
  -7  -6  -2    0.45    0.27
   7  -6   2    0.34    0.34
   7  -6   2    0.42    0.25
  -7  -6  -2   -0.05    0.20
  -7  -6  -2    0.27    0.30
   7   6   2    0.11    0.33
   7   6   2    0.29    0.24
  -7   6  -2    0.72    0.29
  -7   6  -2    0.22    0.19
  -7   6  -2    0.33    0.22
   7   6   2    0.65    0.34
   8  -6   2   41.08    2.45
  -8  -6  -2   42.52    2.29
   8  -6   2   41.06    2.20
  -8  -6  -2   37.93    2.18
   8  -6   2   39.26    2.32
  -8   6  -2   42.16    2.12
   8   6   2   41.41    2.55
  -8   6  -2   43.22    2.12
   8   6   2   41.74    2.11
   8   6   2   40.61    2.31
  -8   6  -2   41.14    2.17
   8   6   2   42.76    2.32
   9  -6   2    4.19    0.75
  -9  -6  -2    3.83    0.63
   9  -6   2    2.47    0.47
  -9  -6  -2    4.27    0.68
   9  -6   2    4.18    0.80
   9   6   2    3.98    0.86
   9   6   2    3.58    0.72
  -9   6  -2    3.37    0.55
   9   6   2    2.35    0.61
  -9   6  -2    3.71    0.53
   9   6   2    3.99    0.53
  10  -6   2    7.33    1.12
 -10  -6  -2    8.90    1.04
  10  -6   2    8.44    1.18
  10  -6   2    8.29    1.11
 -10  -6  -2    9.24    1.00
  10   6   2   10.33    0.83
  10   6   2    8.24    1.08
 -10   6  -2    8.56    0.87
  10   6   2    9.13    1.14
  10   6   2    7.52    1.17
  11  -6   2   -0.23    0.35
  11  -6   2   -0.07    0.30
 -11  -6  -2   -0.29    0.23
  11  -6   2    0.40    0.46
  11   6   2    0.37    0.44
  11   6   2    0.82    0.58
  11   6   2    0.15    0.39
 -11   6  -2    0.01    0.23
 -12  -6  -2   44.09    2.56
  12  -6   2   48.83    3.01
  12  -6   2   46.22    2.88
  12  -6   2   43.81    2.78
  12   6   2   48.19    2.84
 -12   6  -2   45.39    2.44
  12   6   2   43.64    2.73
 -13  -6  -2    0.23    0.36
  13  -6   2    0.01    0.43
  13  -6   2    0.62    0.53
 -13  -6  -2    0.82    0.45
  13  -6   2    0.16    0.48
 -13   6  -2    0.38    0.34
  13   6   2    0.60    0.50
  13   6   2    0.14    0.47
 -14  -6  -2   11.74    1.28
  14  -6   2    9.91    1.56
  14  -6   2   12.19    1.56
  14  -6   2   10.25    1.46
  14   6   2   11.42    1.53
  14   6   2   13.65    1.60
 -14   6  -2    9.73    1.12
  15  -6   2    0.12    0.61
  15  -6   2   -0.02    0.57
 -15  -6  -2    0.77    0.45
  15  -6   2   -0.07    0.42
  15   6   2    0.28    0.59
 -15   6  -2    0.49    0.40
  15   6   2    0.96    0.68
 -16  -6  -2    0.77    0.49
  16  -6   2    1.26    0.68
  16  -6   2    0.53    0.69
  16  -6   2   -0.03    0.57
  16   6   2   -0.28    0.47
  16   6   2   -0.23    0.55
 -16   6  -2    0.48    0.40
  17  -6   2   -0.14    0.57
  17  -6   2    0.08    0.59
 -17  -6  -2    0.37    0.42
  17  -6   2   -0.05    0.71
  17   6   2   -0.03    0.59
 -17   6  -2   -0.02    0.33
  17   6   2   -0.98    0.50
 -18  -7   2    3.22    0.85
  18  -7  -2    2.94    1.01
  18  -7  -2    2.06    0.82
  18  -7  -2    1.10    0.86
  18   7  -2    3.30    1.04
 -18   7   2    1.28    0.63
  18   7  -2    1.90    0.83
 -17  -7   2    0.40    0.46
  17  -7  -2    0.19    0.58
  17  -7  -2    1.36    0.74
  17   7  -2    0.37    0.62
 -17   7   2   -0.32    0.35
  17   7  -2   -0.98    0.42
  16  -7  -2    4.61    1.10
 -16  -7   2    3.53    0.83
  16   7  -2    3.12    0.92
 -16   7   2    3.90    0.86
  16   7  -2    5.36    1.05
 -15  -7   2    2.27    0.75
  15  -7  -2    2.64    0.91
  15   7  -2    0.68    0.58
  15   7  -2    1.95    0.75
 -15   7   2    0.94    0.51
 -14  -7   2    5.65    0.98
 -14  -7   2    5.72    1.03
  14  -7  -2    3.38    0.90
 -14   7   2    4.11    0.80
  14   7  -2    3.42    0.81
  14   7  -2    3.49    0.89
  14   7  -2    4.39    0.74
 -13  -7   2    3.32    0.78
  13  -7  -2    3.39    0.86
 -13  -7   2    3.89    0.81
  13   7  -2    3.09    0.79
  13   7  -2    4.87    0.92
  13   7  -2    2.72    0.60
 -13   7   2    2.40    0.64
  12  -7  -2    8.20    1.22
 -12  -7   2    8.23    1.11
 -12  -7   2    7.14    1.02
 -12  -7   2    6.35    1.03
  12  -7  -2    7.42    0.82
 -12   7   2    6.21    0.96
  12   7  -2    6.27    0.87
  12   7  -2    7.24    1.11
  12   7  -2    7.56    1.04
 -12   7   2    6.48    0.96
  11  -7  -2    0.10    0.43
  11  -7  -2    1.20    0.39
 -11  -7   2    0.73    0.44
 -11  -7   2    1.41    0.51
 -11  -7   2    0.32    0.41
 -11   7   2    0.72    0.40
  11   7  -2    1.07    0.50
  11   7  -2    1.33    0.46
  11   7  -2    1.53    0.45
 -11   7   2    1.22    0.46
  10  -7  -2    2.07    0.63
 -10  -7   2    1.32    0.48
  10  -7  -2    1.90    0.52
 -10  -7   2    1.75    0.55
  10  -7  -2    3.34    0.58
 -10  -7   2    1.82    0.55
  10   7  -2    3.18    0.63
  10   7  -2    3.07    0.59
  10   7  -2    2.12    0.62
 -10   7   2    2.53    0.55
 -10   7   2    1.47    0.48
   9  -7  -2    1.50    0.47
  -9  -7   2    1.53    0.50
   9  -7  -2    0.62    0.41
   9  -7  -2    0.87    0.36
  -9  -7   2    1.23    0.46
  -9   7   2    0.72    0.36
   9   7  -2    1.01    0.45
   9   7  -2    0.76    0.35
   9   7  -2    1.45    0.44
   8  -7  -2    2.05    0.50
  -8  -7   2    1.65    0.51
   8  -7  -2    2.00    0.55
   8  -7  -2    1.92    0.47
  -8  -7   2    1.56    0.46
  -8   7   2    1.13    0.40
   8   7  -2    1.14    0.43
   8   7  -2    1.61    0.39
  -8   7   2    1.89    0.48
   7  -7  -2    7.05    0.91
  -7  -7   2    7.69    0.92
   7  -7  -2    6.52    0.93
  -7  -7   2    9.26    1.04
   7  -7  -2    7.99    0.87
   7   7  -2    7.54    0.72
   7   7  -2    7.71    0.91
  -7   7   2    8.66    0.98
  -7   7   2   10.23    1.02
  -6  -7   2   30.64    1.81
   6  -7  -2   28.69    1.74
   6  -7  -2   31.26    1.88
  -6  -7   2   32.83    1.90
   6  -7  -2   31.17    1.87
   6   7  -2   29.14    1.79
   6   7  -2   31.81    1.54
   6   7  -2   32.13    1.79
  -6   7   2   29.52    1.80
  -6   7   2   30.65    1.76
   5  -7  -2    0.36    0.30
  -5  -7   2    1.14    0.41
  -5  -7   2    0.54    0.35
   5  -7  -2    1.11    0.37
   5   7  -2    1.13    0.38
   5   7  -2    0.69    0.27
  -5   7   2    1.01    0.35
  -5   7   2    0.60    0.30
   5   7  -2    0.86    0.19
   4  -7  -2    4.79    0.67
   4  -7  -2    5.05    0.72
  -4  -7   2    5.02    0.72
  -4  -7   2    4.72    0.66
  -4   7   2    5.55    0.68
   4   7  -2    5.19    0.70
  -4   7   2    5.22    0.72
   4   7  -2    4.89    0.65
   3  -7  -2   12.10    1.11
  -3  -7   2   13.31    0.97
  -3  -7   2   13.43    1.15
  -3  -7   2   12.48    0.82
   3  -7  -2   11.48    1.03
   3  -7  -2   11.75    1.07
   3   7  -2   13.36    0.95
  -3   7   2   13.11    0.75
  -3   7   2   11.59    1.05
  -3   7   2   12.16    1.09
   3   7  -2   11.66    1.09
  -2  -7   2   43.18    2.44
   2  -7  -2   48.57    2.36
   2  -7  -2   45.41    2.46
   2  -7  -2   46.83    2.38
  -2  -7   2   45.49    2.37
  -2  -7   2   44.98    2.33
  -2  -7   2   47.03    2.24
  -2   7   2   44.80    2.31
   2   7  -2   43.83    2.30
  -2   7   2   46.87    2.16
  -2   7   2   49.20    2.41
   2   7  -2   40.33    2.31
  -1  -7   2   -0.19    0.20
   1  -7  -2    0.14    0.21
  -1  -7   2   -0.18    0.17
   1  -7  -2   -0.26    0.19
  -1  -7   2   -0.28    0.17
   1  -7  -2    0.03    0.25
  -1  -7   2    0.21    0.26
  -1   7   2    0.27    0.27
   1   7  -2   -0.21    0.18
   1   7  -2   -0.02    0.19
  -1   7   2    0.03    0.22
  -1   7   2    0.09    0.15
   0  -7   2   49.63    2.62
   0  -7  -2   51.61    2.54
   0  -7   2   50.13    2.53
   0  -7  -2   51.54    2.57
   0  -7   2   50.87    2.50
   0   7   2   51.57    2.53
   0   7  -2   49.11    2.53
   0   7  -2   50.48    2.51
   0   7   2   50.13    2.44
   0   7   2   49.83    2.55
  -1  -7  -2   14.51    1.07
  -1  -7  -2   15.25    1.05
   1  -7   2   13.92    1.01
   1  -7   2   14.81    1.08
   1  -7   2   15.93    1.04
   1   7   2   14.94    0.97
   1   7   2   15.60    1.05
  -1   7  -2   15.39    1.05
   1   7   2   13.89    1.04
  -1   7  -2   15.31    1.02
  -2  -7  -2    1.75    0.43
   2  -7   2    2.23    0.47
  -2  -7  -2    1.55    0.26
  -2  -7  -2    1.69    0.40
   2  -7   2    1.89    0.42
   2  -7   2    2.21    0.43
  -2   7  -2    2.72    0.45
   2   7   2    2.75    0.46
   2   7   2    2.41    0.51
   2   7   2    1.85    0.39
  -2   7  -2    2.41    0.46
   2   7   2    2.56    0.48
   3  -7   2    1.21    0.41
  -3  -7  -2    1.06    0.36
   3  -7   2    1.04    0.30
  -3  -7  -2    0.83    0.17
  -3  -7  -2    1.12    0.35
   3  -7   2    1.01    0.35
   3   7   2    1.44    0.36
   3   7   2    2.28    0.48
  -3   7  -2    1.36    0.34
   3   7   2    0.78    0.34
  -3   7  -2    1.26    0.37
  -4  -7  -2   28.16    1.72
  -4  -7  -2   32.80    1.83
   4  -7   2   32.40    1.67
   4  -7   2   33.05    1.80
   4  -7   2   32.82    1.88
  -4   7  -2   29.90    1.67
   4   7   2   29.20    1.83
  -4   7  -2   31.15    1.68
  -4   7  -2   32.09    1.74
   4   7   2   30.57    1.86
   4   7   2   30.38    1.73
  -5  -7  -2    0.18    0.25
   5  -7   2    0.64    0.36
   5  -7   2    0.24    0.21
  -5  -7  -2    0.53    0.30
   5  -7   2    0.00    0.21
  -5   7  -2    0.23    0.20
   5   7   2    0.12    0.23
   5   7   2    0.43    0.28
  -5   7  -2    0.03    0.20
  -5   7  -2   -0.04    0.18
   5   7   2    0.26    0.31
   6  -7   2   12.81    1.14
   6  -7   2   12.73    0.84
   6  -7   2   11.77    1.25
  -6  -7  -2   14.56    1.25
  -6  -7  -2   11.66    1.09
  -6   7  -2   13.03    0.98
   6   7   2   13.11    0.97
  -6   7  -2   12.65    0.91
  -6   7  -2   12.72    0.93
   6   7   2   14.24    1.30
   6   7   2   13.45    1.35
   7  -7   2    1.04    0.27
   7  -7   2    1.82    0.48
  -7  -7  -2    1.48    0.43
   7  -7   2    1.23    0.47
   7  -7   2    0.67    0.30
  -7  -7  -2    1.31    0.40
  -7   7  -2    1.53    0.41
  -7   7  -2    0.99    0.32
  -7   7  -2    1.12    0.35
   7   7   2    1.03    0.36
   7   7   2    1.89    0.57
   8  -7   2    2.24    0.60
   8  -7   2    2.31    0.63
  -8  -7  -2    3.55    0.61
   8  -7   2    2.72    0.33
   8  -7   2    2.64    0.51
  -8  -7  -2    1.92    0.53
   8   7   2    3.03    0.73
  -8   7  -2    2.78    0.54
  -8   7  -2    2.38    0.46
   8   7   2    3.50    0.56
   9  -7   2    0.27    0.37
   9  -7   2    0.60    0.40
  -9  -7  -2    0.80    0.40
   9  -7   2    0.73    0.33
  -9  -7  -2    0.65    0.35
   9   7   2    1.05    0.35
   9   7   2    0.83    0.46
   9   7   2    0.83    0.51
   9   7   2    1.52    0.48
  -9   7  -2    0.27    0.30
  -9   7  -2    0.79    0.31
 -10  -7  -2   18.11    1.39
  10  -7   2   19.09    1.34
  10  -7   2   19.84    1.92
  10  -7   2   18.25    1.84
 -10  -7  -2   21.07    1.52
  10  -7   2   22.30    1.89
  10   7   2   19.48    2.01
  10   7   2   19.91    1.72
  10   7   2   21.60    1.28
  10   7   2   19.23    1.74
 -10   7  -2   18.47    1.29
  11  -7   2    4.16    0.90
 -11  -7  -2    4.17    0.76
  11  -7   2    5.46    1.03
  11  -7   2    5.00    0.97
 -11   7  -2    3.49    0.62
  11   7   2    3.32    0.93
  11   7   2    2.99    0.74
  11   7   2    4.47    0.88
  12  -7   2    0.85    0.53
 -12  -7  -2    1.24    0.51
  12  -7   2    1.70    0.74
  12  -7   2    1.40    0.60
  12   7   2    2.51    0.69
 -12   7  -2    0.93    0.40
  12   7   2    0.96    0.57
 -13  -7  -2    0.22    0.39
  13  -7   2    0.76    0.67
 -13  -7  -2    1.29    0.50
  13  -7   2    1.33    0.62
  13  -7   2    1.14    0.62
  13   7   2    0.22    0.44
 -13   7  -2    0.72    0.39
  13   7   2    1.06    0.61
  14  -7   2    2.24    0.78
  14  -7   2    1.58    0.71
 -14  -7  -2    1.79    0.58
  14  -7   2    1.59    0.80
 -14  -7  -2    2.75    0.71
  14   7   2    2.62    0.82
  14   7   2    1.98    0.74
 -14   7  -2    1.83    0.54
  15  -7   2    2.81    0.90
  15  -7   2    3.51    1.00
  15  -7   2    1.43    0.76
 -15  -7  -2    1.72    0.59
  15   7   2    1.07    0.68
 -15   7  -2    1.41    0.50
  15   7   2    2.21    0.80
  16  -7   2    2.59    1.00
  16  -7   2    3.06    1.02
 -16  -7  -2    1.70    0.60
  16  -7   2    2.72    0.95
 -16   7  -2    2.93    0.72
  16   7   2    2.41    0.86
  16   7   2    2.80    0.86
 -17  -7  -2    1.12    0.57
  17  -7   2    0.47    0.71
  17  -7   2    0.10    0.72
  17  -7   2   -0.05    0.71
  17   7   2   -0.99    0.35
  17   7   2    0.26    0.65
 -17   7  -2    0.17    0.42
  18  -8  -2    0.71    0.67
 -18  -8   2    0.04    0.51
  18  -8  -2   -0.33    0.59
  18  -8  -2    0.12    0.67
 -18   8   2   -0.18    0.41
  18   8  -2   -0.27    0.62
 -17  -8   2    1.33    0.70
  17  -8  -2    1.31    0.74
  17  -8  -2    1.16    0.81
  17   8  -2    0.98    0.68
 -17   8   2    1.92    0.69
 -16  -8   2    0.14    0.50
  16  -8  -2    0.13    0.62
 -16   8   2    0.63    0.46
  16   8  -2    1.22    0.67
  16   8  -2    0.17    0.54
  15  -8  -2   -0.40    0.46
 -15  -8   2    0.73    0.55
  15   8  -2    0.53    0.52
  15   8  -2    0.34    0.51
 -15   8   2    0.14    0.40
  14  -8  -2    1.54    0.67
 -14  -8   2    0.98    0.66
 -14  -8   2    0.29    0.44
  14   8  -2    0.49    0.38
 -14   8   2    0.27    0.39
  14   8  -2    1.11    0.62
  14   8  -2    0.45    0.48
  13  -8  -2    4.63    1.00
 -13  -8   2    3.87    0.91
 -13  -8   2    2.49    0.71
 -13   8   2    3.61    0.75
  13   8  -2    3.21    0.73
  13   8  -2    4.43    1.00
  13   8  -2    3.46    0.71
  12  -8  -2    7.13    0.83
 -12  -8   2    5.95    1.04
 -12  -8   2    5.89    0.99
  12  -8  -2    5.05    1.01
 -12  -8   2    5.51    0.95
  12   8  -2    7.66    1.00
 -12   8   2    6.78    0.99
  12   8  -2    5.98    1.03
  12   8  -2    5.18    0.86
 -11  -8   2    1.47    0.59
 -11  -8   2    1.11    0.54
  11  -8  -2    1.05    0.53
  11  -8  -2    1.11    0.51
 -11  -8   2    1.89    0.58
  11  -8  -2    1.11    0.42
  11   8  -2    1.20    0.47
  11   8  -2    1.68    0.61
 -11   8   2    2.10    0.58
  11   8  -2    1.09    0.44
 -11   8   2    0.73    0.40
 -10  -8   2    0.29    0.36
  10  -8  -2    0.31    0.33
  10  -8  -2   -0.37    0.27
  10  -8  -2    0.73    0.48
 -10  -8   2    0.21    0.35
 -10   8   2   -0.18    0.30
  10   8  -2    0.19    0.33
 -10   8   2   -0.18    0.26
  10   8  -2    0.43    0.37
  10   8  -2    0.38    0.28
   9  -8  -2   -0.05    0.35
   9  -8  -2    0.05    0.28
  -9  -8   2    0.51    0.41
   9  -8  -2    0.91    0.38
  -9  -8   2    0.50    0.35
   9   8  -2   -0.02    0.21
  -9   8   2    0.37    0.31
  -9   8   2   -0.18    0.25
   9   8  -2    0.68    0.40
   8  -8  -2    4.66    0.78
  -8  -8   2    5.73    0.86
  -8  -8   2    5.52    0.88
   8  -8  -2    5.04    0.89
   8  -8  -2    6.84    0.82
   8   8  -2    5.96    0.85
  -8   8   2    7.12    0.91
  -8   8   2    4.73    0.73
   8   8  -2    6.12    0.68
   7  -8  -2   13.78    1.34
  -7  -8   2   10.86    1.14
  -7  -8   2   11.67    1.28
   7  -8  -2   14.21    1.24
   7  -8  -2    9.86    1.10
  -7   8   2   13.23    1.25
   7   8  -2   13.84    0.85
  -7   8   2   10.46    1.08
   7   8  -2   11.10    1.13
   6  -8  -2    0.54    0.34
  -6  -8   2    0.52    0.33
   6  -8  -2    0.18    0.27
  -6  -8   2    0.65    0.38
   6   8  -2    0.19    0.31
  -6   8   2    0.97    0.36
   6   8  -2    0.15    0.26
  -6   8   2    1.12    0.39
  -5  -8   2   -0.11    0.23
   5  -8  -2   -0.09    0.24
   5  -8  -2    0.16    0.26
  -5  -8   2    0.18    0.27
   5   8  -2    0.16    0.24
  -5   8   2    0.26    0.28
  -5   8   2   -0.31    0.20
   5   8  -2    0.16    0.30
  -4  -8   2    5.08    0.58
   4  -8  -2    4.81    0.70
  -4  -8   2    5.12    0.77
  -4  -8   2    5.35    0.73
   4  -8  -2    7.62    0.94
   4   8  -2    5.62    0.77
   4   8  -2    7.62    0.85
  -4   8   2    5.69    0.52
  -4   8   2    5.05    0.74
  -4   8   2    6.01    0.77
   3  -8  -2    0.05    0.24
   3  -8  -2    0.33    0.32
  -3  -8   2    0.09    0.24
  -3  -8   2    0.35    0.32
   3  -8  -2    0.45    0.32
  -3  -8   2    0.65    0.24
   3   8  -2   -0.01    0.20
  -3   8   2    0.66    0.33
  -3   8   2    0.39    0.18
  -3   8   2   -0.14    0.20
   3   8  -2    0.49    0.33
   2  -8  -2    3.01    0.55
   2  -8  -2    2.26    0.55
  -2  -8   2    1.43    0.41
  -2  -8   2    2.30    0.42
   2  -8  -2    2.61    0.54
  -2  -8   2    2.31    0.50
  -2  -8   2    1.76    0.46
   2   8  -2    2.16    0.49
  -2   8   2    2.24    0.51
  -2   8   2    2.54    0.35
  -2   8   2    2.42    0.50
   2   8  -2    2.48    0.46
   1  -8  -2   12.53    1.16
  -1  -8   2   10.19    1.02
   1  -8  -2   10.69    1.05
   1  -8  -2    9.75    0.98
  -1  -8   2    9.65    0.98
  -1  -8   2   10.01    0.91
  -1  -8   2   12.43    1.15
  -1   8   2   10.09    0.97
   1   8  -2   13.42    1.09
  -1   8   2    8.93    0.66
  -1   8   2    7.43    0.89
   1   8  -2    9.70    1.00
   0  -8  -2    0.59    0.29
   0  -8   2    0.46    0.29
   0  -8   2    0.56    0.30
   0  -8   2    1.65    0.39
   0  -8  -2    0.13    0.26
   0  -8   2    0.24    0.24
   0   8   2    1.25    0.40
   0   8  -2    0.27    0.25
   0   8   2    1.04    0.36
   0   8   2    1.06    0.28
   0   8  -2    0.19    0.26
   1  -8   2    0.33    0.26
  -1  -8  -2   -0.42    0.18
   1  -8   2    0.21    0.24
  -1  -8  -2    0.24    0.25
   1  -8   2    0.24    0.30
  -1  -8  -2   -0.04    0.15
  -1   8  -2    0.12    0.24
   1   8   2    0.01    0.18
  -1   8  -2    0.17    0.25
   1   8   2    0.02    0.23
   1   8   2    0.15    0.24
   2  -8   2    0.51    0.33
   2  -8   2    1.06    0.36
  -2  -8  -2    2.41    0.53
  -2  -8  -2    1.67    0.41
   2  -8   2    0.78    0.33
  -2  -8  -2    1.33    0.27
  -2   8  -2    0.90    0.32
   2   8   2    0.73    0.37
   2   8   2    1.66    0.44
   2   8   2    0.58    0.31
  -2   8  -2    1.20    0.38
   2   8   2    0.62    0.30
   3  -8   2    8.83    1.00
  -3  -8  -2    9.36    0.57
   3  -8   2   11.38    0.99
   3  -8   2    9.16    0.95
  -3  -8  -2    9.22    0.96
  -3  -8  -2    8.93    0.97
   3   8   2    9.45    0.98
  -3   8  -2   10.10    0.97
   3   8   2   11.57    1.15
  -3   8  -2    7.97    0.84
   3   8   2    7.09    0.86
   4  -8   2    1.09    0.42
   4  -8   2    1.58    0.38
  -4  -8  -2    1.65    0.46
  -4  -8  -2    0.89    0.38
   4  -8   2    1.26    0.39
   4   8   2    1.77    0.50
   4   8   2    1.99    0.49
   4   8   2    1.65    0.43
  -4   8  -2    1.75    0.40
  -4   8  -2    1.87    0.44
   5  -8   2   16.31    1.50
   5  -8   2   15.45    1.15
  -5  -8  -2   13.70    1.28
   5  -8   2   16.04    1.04
  -5  -8  -2   16.39    1.19
  -5   8  -2   15.34    1.07
  -5   8  -2   14.42    1.05
   5   8   2   13.22    1.21
   5   8   2   17.59    1.53
  -5   8  -2   15.60    1.11
   5   8   2   11.69    1.25
  -6  -8  -2    1.83    0.52
   6  -8   2    2.88    0.55
   6  -8   2    3.01    0.65
   6  -8   2    2.69    0.46
  -6  -8  -2    3.18    0.61
  -6   8  -2    2.18    0.44
   6   8   2    3.02    0.63
   6   8   2    3.27    0.66
   6   8   2    3.18    0.58
  -6   8  -2    3.24    0.58
  -6   8  -2    4.11    0.63
   7  -8   2    0.49    0.37
   7  -8   2   -0.16    0.22
  -7  -8  -2   -0.10    0.26
   7  -8   2   -0.04    0.19
  -7  -8  -2   -0.09    0.24
  -7   8  -2   -0.23    0.21
   7   8   2   -0.28    0.22
  -7   8  -2   -0.15    0.20
   7   8   2   -0.03    0.23
   8  -8   2   10.21    0.71
   8  -8   2    9.61    1.02
   8  -8   2    8.48    1.16
  -8  -8  -2   10.61    1.11
  -8  -8  -2   11.18    1.22
  -8   8  -2    8.74    0.95
   8   8   2   12.25    1.42
   8   8   2   10.14    1.03
  -8   8  -2   10.72    1.08
   9  -8   2    1.40    0.55
  -9  -8  -2    1.00    0.44
  -9  -8  -2    2.48    0.63
   9  -8   2    1.06    0.58
   9  -8   2    1.87    0.48
   9   8   2    2.18    0.49
  -9   8  -2    1.54    0.43
   9   8   2    1.82    0.63
  10  -8   2    0.12    0.38
 -10  -8  -2    0.15    0.32
  10  -8   2    0.17    0.27
  10  -8   2   -0.04    0.42
 -10  -8  -2   -0.23    0.33
  10   8   2   -0.07    0.44
  10   8   2    0.23    0.35
  10   8   2   -0.16    0.24
 -10   8  -2   -0.08    0.21
  11  -8   2    2.66    0.59
 -11  -8  -2    4.64    0.81
  11  -8   2    1.81    0.71
 -11  -8  -2    3.44    0.75
  11  -8   2    2.96    0.75
  11  -8   2    4.21    0.93
  11   8   2    2.61    0.83
  11   8   2    3.60    0.65
 -11   8  -2    4.98    0.73
  11   8   2    2.86    0.73
  12  -8   2    0.29    0.49
 -12  -8  -2    0.16    0.38
  12  -8   2    0.09    0.46
  12  -8   2    0.30    0.50
 -12   8  -2    0.90    0.40
  12   8   2    0.43    0.46
  13  -8   2   -0.60    0.38
  13  -8   2    0.27    0.49
  13  -8   2    0.27    0.56
  13   8   2    0.21    0.47
 -13   8  -2    0.30    0.34
  14  -8   2    0.80    0.65
  14  -8   2   -0.08    0.53
 -14  -8  -2    0.37    0.46
  14  -8   2   -0.09    0.48
 -14  -8  -2    0.19    0.38
 -14   8  -2   -0.22    0.27
  14   8   2   -0.46    0.40
  15  -8   2    1.51    0.78
  15  -8   2    0.95    0.70
 -15  -8  -2    0.55    0.48
  15  -8   2   -0.77    0.43
  15   8   2    1.75    0.77
 -15   8  -2    1.51    0.53
  16  -8   2    1.00    0.76
  16  -8   2    0.76    0.65
  16  -8   2    0.46    0.67
 -16  -8  -2    0.08    0.44
  16   8   2    0.44    0.61
 -16   8  -2    0.53    0.43
  17  -9  -2   -0.49    0.55
  17  -9  -2    0.34    0.59
 -17  -9   2    0.06    0.51
  17   9  -2    0.29    0.56
 -17   9   2    0.97    0.56
 -16  -9   2    0.12    0.51
  16  -9  -2    0.72    0.60
  16  -9  -2    1.92    0.80
  16   9  -2    0.58    0.50
 -16   9   2   -0.12    0.41
  15  -9  -2    0.69    0.63
 -15  -9   2    0.18    0.50
  15   9  -2    0.27    0.55
 -15   9   2    2.56    0.71
 -14  -9   2   12.10    1.51
  14  -9  -2    9.50    1.51
 -14  -9   2   10.02    1.49
  14   9  -2    9.75    1.52
  14   9  -2   10.77    1.24
 -14   9   2   10.10    1.29
 -13  -9   2    0.36    0.44
 -13  -9   2   -0.39    0.32
 -13  -9   2   -0.26    0.41
  13  -9  -2    0.31    0.54
  13   9  -2    0.02    0.44
 -13   9   2    0.18    0.36
  13   9  -2    0.09    0.40
  13   9  -2    0.22    0.44
  12  -9  -2    3.06    0.85
 -12  -9   2    3.67    0.85
  12  -9  -2    3.09    0.76
 -12  -9   2    2.91    0.75
 -12  -9   2    5.31    0.93
  12  -9  -2    3.35    0.61
  12   9  -2    4.22    0.81
  12   9  -2    3.94    0.75
 -12   9   2    3.86    0.79
  12   9  -2    2.34    0.75
 -12   9   2    3.66    0.81
 -11  -9   2    0.91    0.47
  11  -9  -2    0.66    0.37
 -11  -9   2    1.01    0.56
  11  -9  -2    0.78    0.45
  11  -9  -2    1.60    0.60
 -11  -9   2    0.80    0.48
  11   9  -2    0.73    0.49
 -11   9   2    0.99    0.52
 -11   9   2    0.95    0.44
  11   9  -2    1.19    0.42
  11   9  -2    0.23    0.40
  10  -9  -2    2.91    0.76
  10  -9  -2    2.33    0.65
  10  -9  -2    2.46    0.57
 -10  -9   2    4.20    0.81
 -10  -9   2    3.78    0.77
 -10   9   2    3.77    0.79
  10   9  -2    3.29    0.58
 -10   9   2    3.48    0.68
  10   9  -2    1.99    0.60
   9  -9  -2    5.05    0.77
   9  -9  -2    4.72    0.86
  -9  -9   2    6.29    1.03
   9  -9  -2    5.22    0.94
  -9  -9   2    3.62    0.76
  -9   9   2    5.36    0.90
   9   9  -2    5.00    0.65
   9   9  -2    5.08    0.85
  -9   9   2    5.85    0.86
   8  -9  -2   36.51    2.14
   8  -9  -2   38.11    2.30
  -8  -9   2   40.89    2.35
  -8  -9   2   34.97    2.21
  -8   9   2   33.84    2.13
   8   9  -2   39.50    2.25
  -8   9   2   33.32    2.18
   7  -9  -2    0.18    0.27
  -7  -9   2    0.41    0.33
  -7  -9   2    0.22    0.34
   7  -9  -2   -0.22    0.28
  -7   9   2    0.10    0.28
   7   9  -2    0.11    0.30
  -7   9   2    0.17    0.30
  -6  -9   2   48.84    2.75
  -6  -9   2   53.07    2.86
   6  -9  -2   49.98    2.71
   6  -9  -2   51.00    2.86
   6   9  -2   52.08    2.72
   6   9  -2   47.36    2.74
  -6   9   2   53.54    2.75
  -6   9   2   49.55    2.76
   5  -9  -2   23.13    1.59
  -5  -9   2   24.34    1.62
   5  -9  -2   22.71    1.65
  -5  -9   2   22.40    1.63
   5   9  -2   24.20    1.59
   5   9  -2   23.87    1.62
  -5   9   2   23.49    1.62
  -5   9   2   26.17    1.28
  -5   9   2   26.37    1.63
  -4  -9   2    0.05    0.20
  -4  -9   2    0.05    0.27
   4  -9  -2    0.00    0.25
  -4  -9   2    0.58    0.32
   4  -9  -2   -0.35    0.20
   4  -9  -2   -0.06    0.25
  -4   9   2    0.14    0.30
  -4   9   2    0.02    0.14
   4   9  -2    0.07    0.29
   4   9  -2    0.39    0.28
  -4   9   2   -0.07    0.22
   3  -9  -2    0.45    0.33
  -3  -9   2    2.18    0.49
  -3  -9   2    1.78    0.50
  -3  -9   2    2.12    0.42
  -3  -9   2    1.71    0.50
   3  -9  -2    2.13    0.53
   3  -9  -2    2.08    0.48
   3   9  -2    2.47    0.50
  -3   9   2    2.60    0.33
   3   9  -2    1.64    0.48
  -3   9   2    1.47    0.46
  -3   9   2    1.69    0.50
   2  -9  -2    5.46    0.83
   2  -9  -2    5.29    0.76
  -2  -9   2    4.73    0.72
   2  -9  -2    4.69    0.75
  -2  -9   2    5.20    0.66
  -2  -9   2    6.32    0.82
  -2  -9   2    5.19    0.73
  -2   9   2    5.25    0.52
   2   9  -2    4.16    0.65
  -2   9   2    4.03    0.65
  -2   9   2    3.24    0.62
   2   9  -2    4.23    0.69
   1  -9  -2    0.05    0.25
   1  -9  -2    0.14    0.30
  -1  -9   2    0.28    0.27
   1  -9  -2    0.00    0.25
  -1  -9   2    0.75    0.36
  -1  -9   2   -0.12    0.21
  -1  -9   2    0.18    0.09
  -1  -9   2    0.15    0.26
   1   9  -2    0.01    0.24
  -1   9   2    0.29    0.30
  -1   9   2   -0.11    0.21
   1   9  -2    0.43    0.28
  -1   9   2    0.32    0.19
   0  -9   2   19.78    1.40
   0  -9   2   18.94    1.44
   0  -9   2   22.19    1.41
   0  -9  -2   22.77    1.49
   0  -9  -2   22.19    1.43
   0  -9   2   22.02    1.38
   0   9   2   22.17    1.25
   0   9  -2   19.08    1.36
   0   9   2   21.03    1.44
   0   9  -2   20.56    1.41
   0   9   2   21.30    1.40
  -1  -9  -2    3.32    0.47
  -1  -9  -2    2.52    0.56
   1  -9   2    4.14    0.64
   1  -9   2    2.54    0.52
  -1  -9  -2    2.61    0.57
   1  -9   2    3.15    0.63
  -1   9  -2    2.96    0.59
   1   9   2    3.93    0.65
   1   9   2    4.00    0.65
  -1   9  -2    2.54    0.52
   1   9   2    4.45    0.59
   2  -9   2    2.13    0.48
  -2  -9  -2    2.18    0.50
  -2  -9  -2    1.92    0.33
   2  -9   2    1.90    0.48
   2  -9   2    1.81    0.49
  -2  -9  -2    1.41    0.47
   2   9   2    1.02    0.38
  -2   9  -2    1.77    0.46
   2   9   2    1.34    0.38
   2   9   2    2.48    0.50
  -2   9  -2    1.42    0.38
   3  -9   2   25.97    1.69
  -3  -9  -2   25.88    1.30
   3  -9   2   25.49    1.57
  -3  -9  -2   23.89    1.65
   3  -9   2   28.25    1.73
  -3  -9  -2   22.84    1.59
   3   9   2   27.69    1.63
   3   9   2   28.82    1.66
   3   9   2   24.67    1.62
  -3   9  -2   25.13    1.55
  -3   9  -2   24.34    1.58
   3   9   2   25.95    1.76
  -4  -9  -2    6.69    0.43
   4  -9   2    7.50    0.83
  -4  -9  -2    5.92    0.84
   4  -9   2    7.59    0.98
   4  -9   2    5.83    0.79
  -4  -9  -2    5.41    0.83
   4   9   2    6.66    0.88
  -4   9  -2    7.02    0.87
   4   9   2    8.97    1.10
   4   9   2    6.81    0.87
  -4   9  -2    5.74    0.78
   5  -9   2    9.48    1.15
  -5  -9  -2    7.15    0.92
   5  -9   2    5.28    0.79
   5  -9   2    6.59    0.77
  -5  -9  -2    9.86    1.12
  -5   9  -2    6.52    0.79
   5   9   2    7.44    0.88
  -5   9  -2    9.33    0.99
   5   9   2    8.00    1.03
   5   9   2    8.08    1.03
   6  -9   2    3.32    0.71
   6  -9   2    2.85    0.60
  -6  -9  -2    3.09    0.64
   6  -9   2    2.98    0.52
  -6  -9  -2    3.54    0.69
   6   9   2    4.17    0.78
   6   9   2    3.43    0.63
  -6   9  -2    4.75    0.71
  -6   9  -2    3.18    0.56
   6   9   2    2.56    0.62
  -7  -9  -2    7.26    1.00
   7  -9   2    5.47    0.67
   7  -9   2    6.40    0.87
  -7  -9  -2    5.90    0.84
   7  -9   2    4.32    0.88
  -7   9  -2    6.73    0.86
   7   9   2    6.24    0.97
   7   9   2    6.45    0.96
   7   9   2    5.96    0.81
  -7   9  -2    4.73    0.72
  -8  -9  -2    2.45    0.61
   8  -9   2    2.73    0.46
  -8  -9  -2    2.61    0.65
   8  -9   2    3.56    0.65
   8  -9   2    1.90    0.65
  -8   9  -2    1.71    0.46
   8   9   2    3.77    0.83
  -8   9  -2    2.31    0.56
   8   9   2    2.13    0.53
   9  -9   2   -0.35    0.38
  -9  -9  -2    0.13    0.35
   9  -9   2    0.60    0.38
  -9  -9  -2    0.42    0.41
  -9   9  -2   -0.17    0.23
   9   9   2   -0.28    0.38
   9   9   2    0.22    0.30
  10  -9   2    2.49    0.75
 -10  -9  -2    1.82    0.62
  10  -9   2    2.14    0.56
 -10  -9  -2    2.24    0.60
  10   9   2    2.76    0.57
 -10   9  -2    1.06    0.44
  10   9   2    2.77    0.82
  10   9   2    1.79    0.59
 -11  -9  -2    1.62    0.54
 -11  -9  -2    1.31    0.61
  11  -9   2    1.25    0.58
  11  -9   2    1.11    0.48
  11  -9   2    0.40    0.45
  11  -9   2    0.56    0.54
  11   9   2    1.97    0.65
 -11   9  -2    1.09    0.44
  11   9   2    1.10    0.42
  11   9   2    0.36    0.52
  12  -9   2   -0.24    0.40
  12  -9   2    0.81    0.54
 -12  -9  -2   -0.01    0.40
  12  -9   2   -0.40    0.37
 -12   9  -2    0.11    0.30
  12   9   2    0.01    0.39
 -13  -9  -2    1.37    0.60
  13  -9   2    2.34    0.84
  13  -9   2    0.77    0.65
  13  -9   2    1.44    0.71
 -13   9  -2    2.30    0.61
  13   9   2    1.60    0.70
 -14  -9  -2    6.96    1.13
  14  -9   2    8.64    1.53
 -14  -9  -2    7.95    1.21
  14  -9   2    6.51    1.26
  14  -9   2    6.96    1.34
 -14   9  -2    6.67    0.99
  15  -9   2    0.27    0.64
  15  -9   2    1.51    0.77
 -15  -9  -2    0.46    0.47
 -15  -9  -2    1.06    0.54
  15  -9   2    0.29    0.64
  15   9   2   -0.09    0.45
 -15   9  -2   -0.14    0.29
  16  -9   2    1.63    0.86
 -16  -9  -2    2.78    0.82
  16  -9   2    3.27    1.03
  16  -9   2    4.43    1.16
 -16   9  -2    3.76    0.81
  16   9   2    2.25    0.89
  17 -10  -2   -0.39    0.57
 -17 -10   2   -0.58    0.42
  17 -10  -2   -0.55    0.49
  17  10  -2    0.09    0.52
 -17  10   2    0.14    0.49
  16 -10  -2    4.38    1.21
  16 -10  -2    5.80    1.30
 -16 -10   2    4.72    1.06
 -16  10   2    6.93    1.13
  16  10  -2    5.09    1.17
  15 -10  -2    5.51    1.21
 -15 -10   2    4.34    0.99
  15 -10  -2    2.14    0.92
 -15  10   2    4.87    0.97
  15  10  -2    3.73    1.03
 -14 -10   2   20.40    2.12
  14 -10  -2   19.42    2.18
 -14 -10   2   19.26    2.02
  14  10  -2   20.46    2.17
 -14  10   2   19.09    1.82
  14  10  -2   17.92    1.73
 -13 -10   2    3.96    0.89
  13 -10  -2    4.87    1.08
 -13 -10   2    6.05    1.13
 -13 -10   2    3.65    0.84
  13  10  -2    7.91    1.29
 -13  10   2    3.04    0.75
  13  10  -2    4.01    0.81
  12 -10  -2    3.83    0.81
  12 -10  -2    3.17    0.87
 -12 -10   2    5.96    1.07
  12 -10  -2    2.92    0.62
 -12 -10   2    3.95    0.90
 -12 -10   2    1.80    0.69
  12  10  -2    2.71    0.78
  12  10  -2    4.67    0.87
 -12  10   2    2.90    0.80
 -12  10   2    2.63    0.66
  11 -10  -2    0.08    0.41
  11 -10  -2   -0.13    0.26
  11 -10  -2   -0.11    0.41
 -11 -10   2    0.41    0.41
 -11 -10   2   -0.20    0.34
 -11  10   2    0.34    0.37
  11  10  -2    0.11    0.37
 -11  10   2   -0.31    0.33
  11  10  -2   -0.11    0.31
 -10 -10   2    1.22    0.59
  10 -10  -2    0.40    0.42
  10 -10  -2    0.95    0.43
 -10 -10   2    0.36    0.49
 -10  10   2    0.74    0.41
  10  10  -2    0.97    0.48
 -10  10   2    0.36    0.36
  -9 -10   2    3.10    0.75
   9 -10  -2    2.66    0.66
   9 -10  -2    3.10    0.64
  -9 -10   2    2.62    0.69
  -9  10   2    1.91    0.57
   9  10  -2    2.25    0.61
  -9  10   2    2.46    0.64
  -8 -10   2   29.78    2.06
   8 -10  -2   32.28    2.09
  -8 -10   2   28.36    1.98
   8 -10  -2   30.74    1.91
   8  10  -2   31.54    1.98
  -8  10   2   28.32    1.90
  -8  10   2   27.86    1.97
  -7 -10   2    0.92    0.55
   7 -10  -2    2.51    0.63
   7 -10  -2    1.70    0.53
  -7 -10   2    1.68    0.54
   7  10  -2    2.02    0.56
  -7  10   2    1.70    0.56
  -7  10   2    1.68    0.50
  -6 -10   2   20.05    1.73
   6 -10  -2   15.49    1.48
   6 -10  -2   20.13    1.52
  -6 -10   2   16.08    1.57
  -6  10   2   20.44    1.48
   6  10  -2   15.67    1.52
  -6  10   2   19.59    1.42
   5 -10  -2    8.81    1.13
  -5 -10   2    7.04    1.01
   5 -10  -2    7.92    1.02
  -5 -10   2    8.48    1.04
   5  10  -2    8.49    1.02
  -5  10   2    9.35    1.11
   5  10  -2    7.82    1.02
  -5  10   2    6.39    0.90
   4 -10  -2   17.62    1.32
  -4 -10   2   17.29    1.11
   4 -10  -2   14.30    1.49
   4 -10  -2   16.34    1.50
  -4 -10   2   18.24    1.62
  -4 -10   2   17.94    1.55
   4  10  -2   20.76    1.39
  -4  10   2   17.19    0.95
   4  10  -2   16.31    1.53
  -4  10   2   16.05    1.53
  -4  10   2   17.72    1.50
  -3 -10   2    0.56    0.35
  -3 -10   2    0.08    0.34
  -3 -10   2    0.66    0.31
   3 -10  -2    1.57    0.50
   3 -10  -2    0.24    0.31
  -3 -10   2    0.39    0.33
   3 -10  -2    0.75    0.42
  -3  10   2    0.51    0.19
  -3  10   2    0.29    0.33
  -3  10   2    0.34    0.31
   3  10  -2    0.77    0.36
   3  10  -2    0.75    0.40
  -2 -10   2   23.80    1.72
   2 -10  -2   31.43    1.81
  -2 -10   2   28.70    1.87
  -2 -10   2   27.42    1.74
   2 -10  -2   28.04    1.86
   2 -10  -2   25.36    1.75
  -2 -10   2   30.23    1.64
   2  10  -2   28.27    1.74
   2  10  -2   27.23    1.78
  -2  10   2   28.03    1.80
  -2  10   2   26.50    1.43
  -2  10   2   24.42    1.68
   1 -10  -2    0.02    0.26
  -1 -10   2   -0.07    0.27
   1 -10  -2   -0.44    0.24
  -1 -10   2    0.21    0.32
  -1 -10   2   -0.10    0.08
  -1 -10   2   -0.13    0.21
  -1 -10   2   -0.11    0.26
   1 -10  -2   -0.02    0.22
   1  10  -2    0.34    0.32
  -1  10   2    0.08    0.18
  -1  10   2   -0.10    0.23
   1  10  -2   -0.34    0.18
  -1  10   2   -0.02    0.28
   0 -10   2  121.69    5.74
   0 -10  -2  127.88    5.81
   0 -10   2  125.42    5.82
   0 -10  -2  124.19    5.60
   0 -10   2  122.56    6.02
   0 -10  -2  126.77    5.89
   0 -10   2  124.17    5.73
   0  10  -2  128.64    5.86
   0  10   2  128.62    5.87
   0  10   2  124.79    5.69
   0  10   2  126.97    5.79
   0  10  -2  123.23    5.74
  -1 -10  -2    0.53    0.35
   1 -10   2    0.73    0.36
  -1 -10  -2    0.90    0.41
  -1 -10  -2    0.54    0.26
   1 -10   2    0.48    0.35
   1 -10   2    0.31    0.30
   1  10   2    0.30    0.37
   1  10   2    0.63    0.37
  -1  10  -2    0.78    0.34
   1  10   2    0.84    0.29
  -1  10  -2    0.42    0.34
   2 -10   2   14.66    1.33
  -2 -10  -2   13.83    1.31
  -2 -10  -2   13.48    0.86
   2 -10   2   12.76    1.29
   2 -10   2   11.35    1.16
  -2 -10  -2   12.70    1.30
  -2  10  -2    9.77    1.07
   2  10   2   10.62    1.18
   2  10   2   13.14    0.99
  -2  10  -2   12.37    1.23
   2  10   2   11.79    1.17
  -3 -10  -2    1.42    0.30
  -3 -10  -2    1.95    0.56
   3 -10   2    1.65    0.49
  -3 -10  -2    0.95    0.42
   3 -10   2    1.81    0.48
   3 -10   2    1.40    0.49
  -3  10  -2    2.60    0.53
  -3  10  -2    1.69    0.51
   3  10   2    2.11    0.56
   3  10   2    1.01    0.37
   3  10   2    1.14    0.40
   4 -10   2    6.42    0.89
  -4 -10  -2   10.05    1.13
   4 -10   2    8.46    0.94
  -4 -10  -2    7.40    0.95
   4 -10   2   10.88    1.23
  -4 -10  -2    8.73    0.58
   4  10   2    9.20    1.06
  -4  10  -2    8.87    1.01
   4  10   2    8.30    1.00
  -4  10  -2    7.87    0.91
   5 -10   2    1.02    0.50
   5 -10   2    1.37    0.42
  -5 -10  -2    2.05    0.58
   5 -10   2    1.83    0.51
  -5 -10  -2    1.66    0.51
   5  10   2    1.54    0.50
  -5  10  -2    1.87    0.51
  -5  10  -2    1.53    0.43
   5  10   2    2.00    0.54
   6 -10   2   49.81    2.85
  -6 -10  -2   58.05    2.90
   6 -10   2   51.87    2.63
  -6 -10  -2   51.44    2.87
   6 -10   2   49.61    2.94
  -6  10  -2   49.63    2.75
  -6  10  -2   44.59    2.63
   6  10   2   50.01    2.91
   6  10   2   50.71    2.76
  -7 -10  -2    3.56    0.73
   7 -10   2    4.52    0.64
  -7 -10  -2    3.82    0.78
   7 -10   2    4.53    0.89
   7 -10   2    3.66    0.71
   7  10   2    4.68    0.87
   7  10   2    7.18    0.94
  -7  10  -2    4.85    0.75
  -7  10  -2    5.68    0.85
   8 -10   2   16.22    1.73
  -8 -10  -2   16.77    1.67
   8 -10   2   15.96    1.09
   8 -10   2   15.68    1.46
  -8 -10  -2   17.27    1.59
  -8  10  -2   15.76    1.47
   8  10   2   13.27    1.59
   8  10   2   16.12    1.45
  -8  10  -2   13.56    1.33
  -9 -10  -2    0.21    0.40
   9 -10   2   -0.48    0.33
   9 -10   2    0.18    0.33
  -9 -10  -2    0.54    0.43
   9  10   2   -0.14    0.27
  -9  10  -2   -0.09    0.24
   9  10   2    0.33    0.44
  10 -10   2    7.89    1.25
 -10 -10  -2    7.31    1.10
 -10 -10  -2    7.10    1.15
  10 -10   2    6.98    0.99
 -10  10  -2    8.78    1.09
  10  10   2    8.60    1.34
  10  10   2    9.17    1.03
  11 -10   2   -0.05    0.36
  11 -10   2   -0.23    0.46
 -11 -10  -2   -0.01    0.42
 -11 -10  -2    0.71    0.46
  11 -10   2    0.70    0.55
  11  10   2    0.48    0.39
  11  10   2    0.14    0.42
  11  10   2    0.32    0.51
 -11  10  -2    0.58    0.36
  12 -10   2   24.48    2.34
  12 -10   2   24.56    1.78
 -12 -10  -2   24.72    2.18
  12 -10   2   25.56    2.55
 -12  10  -2   22.03    1.69
  12  10   2   28.48    2.47
  13 -10   2   -0.25    0.41
  13 -10   2    0.07    0.49
 -13 -10  -2    0.41    0.47
  13  10   2    0.48    0.50
 -13  10  -2    0.17    0.35
  14 -10   2    4.34    1.17
  14 -10   2    4.57    1.04
 -14 -10  -2    3.73    0.91
 -14 -10  -2    5.44    1.06
  14  10   2    5.89    1.14
 -14  10  -2    5.27    0.87
 -15 -10  -2   -0.40    0.38
  15 -10   2    0.54    0.65
  15 -10   2   -0.52    0.46
 -15 -10  -2   -0.07    0.46
 -15  10  -2    0.33    0.40
  15  10   2    0.80    0.62
  16 -10   2    1.50    0.90
 -16 -10  -2   -0.02    0.44
  16 -10   2   -0.22    0.58
  16  10   2    0.53    0.65
 -16  10  -2   -0.04    0.39
  16 -11  -2    2.81    1.00
  16 -11  -2    2.63    0.99
 -16 -11   2    3.25    1.02
 -16  11   2    4.01    0.93
  16  11  -2    3.96    1.10
  15 -11  -2    0.40    0.56
 -15 -11   2    0.87    0.59
  15  11  -2    0.51    0.63
 -15  11   2    0.96    0.55
 -14 -11   2   10.19    1.47
 -14 -11   2    9.69    1.41
 -14 -11   2    9.05    1.49
  14 -11  -2    9.48    1.57
  14  11  -2    8.43    1.43
  14  11  -2   10.46    1.32
 -14  11   2   12.47    1.51
 -13 -11   2    1.05    0.64
 -13 -11   2   -0.18    0.51
  13 -11  -2   -0.53    0.37
 -13 -11   2    0.05    0.48
  13  11  -2   -0.02    0.40
 -13  11   2    0.64    0.46
  13  11  -2    0.41    0.55
 -12 -11   2   22.98    2.22
  12 -11  -2   21.97    2.01
 -12 -11   2   20.71    2.07
 -12 -11   2   18.60    1.93
  12  11  -2   22.89    1.99
 -12  11   2   19.77    1.88
 -12  11   2   19.84    1.96
  12  11  -2   18.00    2.02
  11 -11  -2   -0.41    0.29
 -11 -11   2   -0.23    0.40
 -11 -11   2   -0.18    0.37
  11 -11  -2   -0.19    0.38
 -11  11   2   -0.02    0.44
 -11  11   2    0.11    0.37
  11  11  -2   -0.39    0.36
 -10 -11   2    1.18    0.57
  10 -11  -2    0.81    0.43
  10 -11  -2    1.03    0.54
 -10 -11   2    0.33    0.48
 -10  11   2    0.29    0.44
  10  11  -2    0.39    0.45
 -10  11   2    0.54    0.43
  -9 -11   2   -0.07    0.36
   9 -11  -2    0.52    0.39
  -9 -11   2   -0.27    0.34
   9 -11  -2    0.44    0.41
  -9  11   2    0.11    0.38
   9  11  -2    0.25    0.40
  -9  11   2   -0.17    0.37
   8 -11  -2   37.83    2.29
  -8 -11   2   38.07    2.45
   8 -11  -2   40.36    2.50
  -8 -11   2   37.93    2.38
  -8  11   2   37.24    2.32
   8  11  -2   34.76    2.29
  -8  11   2   34.23    2.30
  -7 -11   2    0.52    0.47
   7 -11  -2    0.33    0.40
   7 -11  -2    1.56    0.60
  -7 -11   2    0.28    0.39
  -7  11   2    0.86    0.43
  -7  11   2    1.04    0.50
   7  11  -2    0.00    0.32
  -6 -11   2   24.47    1.77
   6 -11  -2   25.22    1.85
   6 -11  -2   23.76    1.72
  -6 -11   2   26.10    1.85
  -6  11   2   28.19    1.80
   6  11  -2   22.72    1.74
  -6  11   2   27.16    1.83
  -5 -11   2   -0.14    0.29
   5 -11  -2    0.22    0.37
  -5 -11   2    0.02    0.32
   5 -11  -2    0.63    0.41
  -5  11   2    0.07    0.32
  -5  11   2   -0.06    0.27
   5  11  -2    0.12    0.36
   5  11  -2    0.06    0.31
  -4 -11   2   -0.13    0.29
  -4 -11   2   -0.24    0.29
   4 -11  -2   -0.05    0.31
  -4 -11   2    0.05    0.22
   4 -11  -2    0.14    0.34
   4  11  -2    0.18    0.30
  -4  11   2   -0.24    0.28
  -4  11   2   -0.17    0.25
   4  11  -2    0.15    0.33
   3 -11  -2    6.38    0.96
  -3 -11   2    7.92    0.87
   3 -11  -2    7.92    1.00
  -3 -11   2   11.62    1.20
   3 -11  -2    9.07    1.15
  -3 -11   2    7.71    1.03
  -3  11   2    6.84    0.97
   3  11  -2    7.12    1.00
  -3  11   2    6.84    0.93
   3  11  -2    7.51    0.98
   2 -11  -2   50.61    2.94
  -2 -11   2   51.91    2.61
  -2 -11   2   46.76    2.78
  -2 -11   2   48.92    2.90
   2 -11  -2   47.90    2.79
  -2 -11   2   53.44    2.81
   2 -11  -2   51.59    2.79
   2  11  -2   52.12    2.77
   2  11  -2   46.67    2.76
  -2  11   2   48.52    2.40
  -2  11   2   52.14    2.78
  -2  11   2   51.20    2.85
  -1 -11   2    1.76    0.51
  -1 -11   2    2.84    0.58
   1 -11  -2    3.49    0.60
   1 -11  -2    3.43    0.70
   1 -11  -2    2.67    0.63
  -1 -11   2    1.64    0.52
  -1 -11   2    1.97    0.58
   1 -11  -2    2.23    0.62
   1  11  -2    2.57    0.64
  -1  11   2    2.07    0.55
  -1  11   2    2.76    0.62
  -1  11   2    3.36    0.47
   1  11  -2    2.59    0.59
   0 -11  -2   40.05    2.40
   0 -11   2   41.71    2.34
   0 -11   2   41.77    2.28
   0 -11  -2   39.23    2.34
   0 -11   2   39.46    2.47
   0 -11   2   42.19    2.39
   0 -11  -2   38.81    2.14
   0  11   2   38.54    2.38
   0  11   2   40.87    2.11
   0  11  -2   43.54    2.36
   0  11  -2   33.18    2.28
   0  11   2   41.42    2.36
   1 -11   2    0.37    0.35
  -1 -11  -2    0.31    0.32
   1 -11   2    0.17    0.33
  -1 -11  -2    0.66    0.41
  -1 -11  -2    0.50    0.29
   1 -11   2   -0.20    0.28
  -1  11  -2    0.92    0.44
   1  11   2    0.06    0.22
  -1  11  -2    0.26    0.33
   1  11   2    0.59    0.43
   1  11   2    0.70    0.35
   2 -11   2    0.20    0.34
  -2 -11  -2    0.08    0.30
  -2 -11  -2    0.17    0.30
   2 -11   2    0.60    0.37
  -2 -11  -2    0.12    0.21
   2 -11   2   -0.08    0.33
   2  11   2   -0.02    0.26
  -2  11  -2    0.58    0.34
   2  11   2    0.33    0.35
  -2  11  -2    0.10    0.28
   2  11   2    0.47    0.30
  -3 -11  -2    1.33    0.52
   3 -11   2    1.25    0.47
   3 -11   2    2.30    0.55
  -3 -11  -2    1.45    0.52
   3 -11   2    1.77    0.58
  -3 -11  -2    1.73    0.36
   3  11   2    2.20    0.52
  -3  11  -2    1.39    0.50
   3  11   2    1.28    0.49
  -3  11  -2    1.55    0.47
  -4 -11  -2   33.21    2.17
   4 -11   2   34.18    2.02
  -4 -11  -2   35.80    2.17
   4 -11   2   36.54    2.20
   4 -11   2   32.80    2.12
   4  11   2   30.71    2.03
  -4  11  -2   32.22    2.06
   4  11   2   31.17    2.02
  -4  11  -2   32.53    2.00
   5 -11   2    2.75    0.68
   5 -11   2    2.65    0.63
  -5 -11  -2    4.09    0.78
  -5 -11  -2    2.28    0.61
   5 -11   2    3.46    0.65
   5  11   2    4.21    0.78
   5  11   2    3.59    0.70
  -5  11  -2    2.00    0.54
  -5  11  -2    5.45    0.86
   6 -11   2   18.95    1.84
  -6 -11  -2   16.46    1.67
  -6 -11  -2   20.74    1.81
   6 -11   2   19.54    1.74
   6 -11   2   17.54    1.31
  -6  11  -2   21.88    1.51
   6  11   2   22.35    1.62
  -6  11  -2   15.92    1.49
   7 -11   2    1.94    0.49
  -7 -11  -2    1.50    0.57
   7 -11   2    2.46    0.75
  -7 -11  -2    1.93    0.60
   7 -11   2    2.29    0.61
  -7  11  -2    2.23    0.55
   7  11   2    2.64    0.61
  -7  11  -2    2.47    0.63
   7  11   2    3.22    0.78
   8 -11   2    6.61    0.82
  -8 -11  -2    6.57    0.99
   8 -11   2    6.54    1.17
   8 -11   2   10.15    1.18
  -8 -11  -2    8.11    1.17
   8  11   2    6.86    1.13
  -8  11  -2    6.36    0.96
   8  11   2    6.20    0.93
  -8  11  -2    5.29    0.82
   9 -11   2    0.06    0.47
  -9 -11  -2   -0.09    0.41
   9 -11   2   -0.37    0.32
  -9 -11  -2    0.07    0.44
   9  11   2    0.30    0.34
   9  11   2    0.16    0.39
  -9  11  -2   -0.13    0.27
  10 -11   2   20.45    2.05
 -10 -11  -2   21.46    1.96
  10 -11   2   22.35    1.74
 -10 -11  -2   24.57    2.15
  10 -11   2   23.47    2.32
  10  11   2   24.18    1.64
 -10  11  -2   22.29    1.65
  10  11   2   24.82    2.43
  11 -11   2    1.69    0.73
  11 -11   2    1.28    0.56
 -11 -11  -2    2.20    0.76
  11 -11   2    0.92    0.58
 -11 -11  -2    1.48    0.60
  11  11   2    1.28    0.62
 -11  11  -2    1.03    0.46
  11  11   2    1.33    0.48
 -12 -11  -2    0.25    0.48
  12 -11   2   -0.36    0.46
  12 -11   2    0.37    0.56
  12 -11   2    0.57    0.43
  12  11   2   -0.51    0.43
 -12  11  -2    0.48    0.40
  13 -11   2    0.64    0.58
 -13 -11  -2   -0.12    0.40
  13 -11   2   -0.01    0.56
  13  11   2    0.27    0.48
 -13  11  -2    0.05    0.35
  14 -11   2    0.96    0.89
 -14 -11  -2    3.05    0.85
  14 -11   2    3.79    1.06
 -14  11  -2    3.80    0.80
  14  11   2    2.33    0.83
  15 -11   2    1.95    0.90
 -15 -11  -2    1.88    0.76
  15 -11   2    3.46    1.04
 -15 -11  -2    3.44    0.96
  15  11   2    2.32    0.87
 -15  11  -2    3.24    0.80
  16 -12  -2    5.67    1.36
 -16 -12   2    4.32    1.16
 -16  12   2    7.81    1.29
  16  12  -2    8.30    1.52
  15 -12  -2    1.88    0.82
 -15 -12   2    1.81    0.77
  15  12  -2    2.21    0.84
 -15  12   2    2.62    0.79
 -14 -12   2    8.53    1.45
 -14 -12   2    9.62    1.47
 -14 -12   2    9.78    1.49
  14 -12  -2    7.31    1.45
  14  12  -2    7.27    1.40
  14  12  -2    6.03    1.09
 -14  12   2    5.89    1.11
 -13 -12   2   -0.53    0.40
  13 -12  -2    1.02    0.60
 -13 -12   2   -0.31    0.47
 -13 -12   2    0.38    0.52
  13 -12  -2   -0.19    0.49
  13  12  -2    0.18    0.47
 -13  12   2   -0.26    0.38
  13  12  -2   -0.05    0.50
  12 -12  -2    2.18    0.83
 -12 -12   2    1.57    0.72
  12 -12  -2    1.74    0.70
 -12 -12   2    1.52    0.66
  12  12  -2    3.10    0.82
 -12  12   2    3.11    0.77
  12  12  -2    2.22    0.76
 -11 -12   2    3.35    0.89
  11 -12  -2    2.04    0.61
 -11 -12   2    4.46    0.98
  11 -12  -2    2.80    0.79
 -11  12   2    3.42    0.84
  11  12  -2    2.93    0.82
 -11  12   2    1.88    0.71
 -10 -12   2   18.52    1.98
  10 -12  -2   20.81    2.00
  10 -12  -2   20.51    1.76
 -10 -12   2   18.60    1.94
 -10  12   2   19.54    1.90
  10  12  -2   16.94    1.74
 -10  12   2   17.31    1.84
  -9 -12   2    3.60    0.85
   9 -12  -2    2.57    0.73
   9 -12  -2    5.41    0.87
  -9 -12   2    1.65    0.66
  -9  12   2    3.81    0.81
   9  12  -2    3.49    0.82
  -9  12   2    2.76    0.77
   8 -12  -2    4.83    0.97
   8 -12  -2    2.65    0.68
  -8 -12   2    1.96    0.69
  -8 -12   2    3.17    0.82
  -8  12   2    3.48    0.75
  -8  12   2    2.92    0.71
   8  12  -2    2.95    0.74
  -7 -12   2    1.10    0.57
   7 -12  -2    1.96    0.57
  -7 -12   2    0.76    0.50
   7 -12  -2    1.26    0.51
  -7  12   2    0.54    0.46
   7  12  -2    1.40    0.60
  -7  12   2    0.62    0.48
   6 -12  -2   13.26    1.55
   6 -12  -2   11.43    1.31
  -6 -12   2    9.85    1.25
  -6 -12   2   11.11    1.35
   6  12  -2   12.46    1.44
  -6  12   2   11.74    1.36
  -6  12   2    9.36    1.19
  -5 -12   2    3.01    0.68
  -5 -12   2    2.20    0.65
   5 -12  -2    4.15    0.82
   5 -12  -2    2.02    0.64
  -5  12   2    2.35    0.64
  -5  12   2    2.47    0.62
   5  12  -2    3.11    0.70
  -4 -12   2   31.69    2.15
  -4 -12   2   29.98    1.77
   4 -12  -2   33.53    2.24
   4 -12  -2   28.83    2.04
  -4 -12   2   35.29    2.15
   4  12  -2   30.73    2.06
   4  12  -2   31.07    2.03
  -4  12   2   28.78    2.03
  -4  12   2   31.11    2.04
  -3 -12   2    0.10    0.36
  -3 -12   2    0.26    0.42
   3 -12  -2   -0.14    0.32
  -3 -12   2    0.40    0.31
   3 -12  -2    0.59    0.36
   3 -12  -2   -0.13    0.30
   3  12  -2    0.08    0.28
   3  12  -2    0.26    0.33
  -3  12   2    0.23    0.31
  -3  12   2    0.18    0.35
  -2 -12   2    4.39    0.72
  -2 -12   2    6.38    0.97
   2 -12  -2    7.17    1.06
   2 -12  -2    4.32    0.84
  -2 -12   2    4.32    0.80
   2 -12  -2    5.79    0.84
   2  12  -2    4.89    0.93
  -2  12   2    4.51    0.80
   2  12  -2    7.06    0.98
  -2  12   2    5.14    0.90
  -1 -12   2    1.65    0.45
  -1 -12   2    1.38    0.54
   1 -12  -2    1.00    0.42
   1 -12  -2    1.71    0.52
   1 -12  -2    1.79    0.58
  -1 -12   2    2.45    0.65
  -1  12   2    2.48    0.60
  -1  12   2    0.37    0.40
   1  12  -2    1.80    0.58
  -1  12   2    1.36    0.33
   1  12  -2    1.08    0.43
   0 -12  -2   10.43    1.02
   0 -12   2    7.71    1.10
   0 -12  -2    9.80    1.20
   0 -12   2    7.96    1.08
   0 -12   2    8.93    1.05
   0 -12  -2    6.34    0.99
   0  12  -2   12.55    1.35
   0  12  -2    9.85    1.17
   0  12   2    9.43    1.16
   0  12   2    8.55    0.85
   0  12   2   10.65    1.25
   1 -12   2    1.33    0.53
   1 -12   2    0.32    0.42
  -1 -12  -2    1.00    0.37
  -1 -12  -2    0.95    0.48
  -1 -12  -2    0.73    0.42
   1 -12   2    0.79    0.49
  -1  12  -2    0.96    0.44
  -1  12  -2    0.76    0.46
   1  12   2    0.29    0.34
   1  12   2    0.26    0.34
   1  12   2    0.74    0.33
   2 -12   2   43.31    2.51
  -2 -12  -2   45.32    2.59
  -2 -12  -2   42.25    2.62
  -2 -12  -2   43.67    2.21
   2 -12   2   40.65    2.47
   2 -12   2   40.28    2.61
   2  12   2   43.85    2.59
  -2  12  -2   42.63    2.55
  -2  12  -2   40.33    2.46
   2  12   2   44.27    2.40
  -3 -12  -2    2.81    0.70
   3 -12   2    1.02    0.51
  -3 -12  -2    2.12    0.65
   3 -12   2    1.55    0.53
   3 -12   2    1.13    0.50
   3  12   2    2.36    0.53
  -3  12  -2    2.53    0.64
  -3  12  -2    1.86    0.54
   3  12   2    2.63    0.66
   4 -12   2    2.25    0.59
   4 -12   2    1.49    0.58
  -4 -12  -2    3.11    0.73
   4 -12   2    3.73    0.78
  -4 -12  -2    2.64    0.64
  -4  12  -2    2.28    0.63
  -4  12  -2    2.18    0.60
   4  12   2    2.27    0.59
   4  12   2    2.89    0.63
  -5 -12  -2    5.50    0.96
   5 -12   2    8.26    1.13
   5 -12   2    6.81    1.06
  -5 -12  -2    4.77    0.88
   5 -12   2    4.41    0.79
   5  12   2    9.18    1.12
   5  12   2    6.50    1.03
  -5  12  -2    7.53    1.02
  -5  12  -2    5.48    0.86
  -6 -12  -2   18.48    1.80
   6 -12   2   17.92    1.69
  -6 -12  -2   19.54    1.77
   6 -12   2   19.30    1.87
   6 -12   2   16.96    1.49
   6  12   2   19.18    1.79
  -6  12  -2   16.52    1.64
   6  12   2   17.33    1.69
  -6  12  -2   14.77    1.49
   7 -12   2    2.33    0.73
  -7 -12  -2    4.99    0.94
  -7 -12  -2    2.85    0.74
   7 -12   2    1.80    0.61
   7 -12   2    2.10    0.55
   7  12   2    5.59    1.05
  -7  12  -2    3.74    0.76
  -7  12  -2    3.31    0.70
   7  12   2    2.61    0.68
   8 -12   2   11.66    1.31
   8 -12   2    7.73    0.94
  -8 -12  -2    8.75    1.28
  -8 -12  -2    8.76    1.21
   8 -12   2    7.73    1.27
  -8  12  -2    6.60    1.00
   8  12   2    7.98    1.09
   8  12   2    9.81    1.37
  -8  12  -2    9.41    1.22
   9 -12   2    6.56    1.24
  -9 -12  -2   10.84    1.47
  -9 -12  -2    8.99    1.27
   9 -12   2    8.15    1.15
   9  12   2    8.79    1.37
  -9  12  -2    6.02    0.95
   9  12   2    9.60    1.19
  10 -12   2    0.57    0.44
 -10 -12  -2    0.40    0.46
 -10 -12  -2   -0.12    0.37
  10 -12   2    1.44    0.68
  10 -12   2   -0.01    0.46
 -10  12  -2    0.05    0.35
  10  12   2    0.88    0.52
  10  12   2    0.56    0.56
  11 -12   2    2.99    0.92
  11 -12   2    3.02    0.83
 -11 -12  -2    3.12    0.77
  11 -12   2    3.62    0.81
 -11 -12  -2    2.27    0.85
 -11  12  -2    2.91    0.74
  11  12   2    3.09    0.73
  12 -12   2    6.32    1.04
 -12 -12  -2    6.28    1.20
  12 -12   2    7.78    1.40
  12 -12   2    7.42    1.30
 -12  12  -2    6.25    1.06
  12  12   2    8.78    1.38
 -13 -12  -2   -0.55    0.40
  13 -12   2    0.66    0.64
  13 -12   2    0.03    0.57
  13 -12   2   -0.08    0.43
 -13  12  -2    0.34    0.42
  13  12   2    0.07    0.52
  14 -12   2    3.92    1.13
  14 -12   2    0.81    0.81
 -14 -12  -2    2.16    0.79
 -14  12  -2    2.22    0.70
  14  12   2    3.76    1.02
 -15 -13   2    0.46    0.62
 -15 -13   2    1.58    0.79
  15 -13  -2    0.10    0.66
 -15 -13   2    0.84    0.79
 -15  13   2    1.35    0.69
  15  13  -2    2.28    0.89
 -14 -13   2    1.01    0.66
  14 -13  -2    1.09    0.69
 -14 -13   2    1.05    0.78
  14 -13  -2    1.55    0.86
 -14 -13   2    1.97    0.83
  14  13  -2    1.91    0.72
 -14  13   2    1.79    0.75
  14  13  -2    1.11    0.67
  13 -13  -2    0.11    0.51
 -13 -13   2   -0.17    0.54
 -13 -13   2    0.13    0.53
 -13 -13   2    0.56    0.61
  13 -13  -2    0.40    0.64
  13  13  -2    0.48    0.60
  13  13  -2   -0.09    0.54
 -13  13   2   -0.11    0.46
  12 -13  -2    1.73    0.72
 -12 -13   2    2.18    0.81
 -12 -13   2    2.96    0.84
  12 -13  -2    2.92    0.95
  12  13  -2    3.98    0.92
 -12  13   2    2.21    0.73
  11 -13  -2   -0.36    0.42
  11 -13  -2    0.12    0.41
  11 -13  -2    0.06    0.52
 -11 -13   2    0.70    0.55
 -11 -13   2    0.12    0.50
  11  13  -2   -0.03    0.44
 -11  13   2    0.17    0.38
 -11  13   2    0.49    0.56
 -10 -13   2    1.02    0.65
 -10 -13   2    1.37    0.55
  10 -13  -2   -0.58    0.41
  10 -13  -2    0.83    0.48
  10 -13  -2    0.26    0.51
 -10  13   2    0.67    0.47
 -10  13   2    1.17    0.61
  10  13  -2    1.08    0.59
   9 -13  -2    7.35    1.22
   9 -13  -2    8.76    1.37
   9 -13  -2    8.85    1.22
  -9 -13   2    8.03    1.33
   9  13  -2    7.78    1.20
  -9  13   2    9.17    1.32
  -9  13   2   10.96    1.37
   8 -13  -2   -0.03    0.40
  -8 -13   2    0.03    0.43
   8 -13  -2    0.83    0.57
  -8 -13   2    0.55    0.50
   8 -13  -2    0.34    0.49
  -8  13   2    0.48    0.45
  -8  13   2    0.06    0.46
   8  13  -2    0.42    0.45
   7 -13  -2    0.25    0.44
   7 -13  -2    0.18    0.49
  -7 -13   2    0.79    0.53
  -7 -13   2   -0.18    0.35
   7 -13  -2    0.40    0.43
  -7  13   2   -0.17    0.36
   7  13  -2   -0.20    0.34
  -7  13   2    0.27    0.41
  -6 -13   2   -0.20    0.38
   6 -13  -2    0.53    0.50
   6 -13  -2   -0.22    0.35
  -6 -13   2   -0.23    0.36
   6 -13  -2    0.40    0.46
  -6  13   2    0.43    0.43
   6  13  -2   -0.28    0.31
  -6  13   2   -0.15    0.39
  -5 -13   2    8.43    1.21
  -5 -13   2    9.18    1.28
   5 -13  -2   12.31    1.43
   5 -13  -2   11.57    1.38
   5  13  -2   11.90    1.44
  -5  13   2    9.64    1.26
  -5  13   2   12.35    1.47
  -4 -13   2   -0.12    0.37
  -4 -13   2   -0.22    0.38
   4 -13  -2    0.19    0.40
  -4 -13   2    0.00    0.29
   4 -13  -2    0.76    0.40
   4  13  -2    0.21    0.37
  -4  13   2   -0.36    0.28
  -4  13   2   -0.04    0.41
   3 -13  -2   14.68    1.46
   3 -13  -2   13.66    1.54
  -3 -13   2   13.91    1.29
  -3 -13   2   10.90    1.40
  -3  13   2   14.67    1.53
   3  13  -2   14.33    1.51
   3  13  -2   15.06    1.60
  -3  13   2   13.26    1.53
   2 -13  -2    0.69    0.42
  -2 -13   2    1.65    0.50
  -2 -13   2    0.27    0.39
   2 -13  -2    0.62    0.47
   2  13  -2    1.49    0.56
   2  13  -2    1.96    0.64
  -2  13   2    1.85    0.59
  -2  13   2    1.06    0.51
  -1 -13   2   -0.43    0.27
   1 -13  -2   -0.28    0.24
   1 -13  -2    0.11    0.41
  -1 -13   2    0.28    0.42
  -1  13   2    0.16    0.39
  -1  13   2   -0.18    0.34
   1  13  -2   -0.30    0.31
   1  13  -2   -0.05    0.28
   0 -13  -2    4.92    0.77
   0 -13   2    5.84    0.95
   0 -13   2    6.27    0.92
   0 -13  -2    7.48    1.08
   0 -13  -2    3.89    0.83
   0  13  -2    6.15    0.95
   0  13   2    4.01    0.84
   0  13  -2    5.44    0.90
   0  13   2    4.29    0.85
   1 -13   2    5.34    0.88
   1 -13   2    6.57    1.03
  -1 -13  -2    4.87    0.92
   1 -13   2    5.47    0.96
  -1 -13  -2    5.30    0.93
  -1 -13  -2    5.36    0.74
  -1  13  -2    4.79    0.89
  -1  13  -2    8.50    1.10
   1  13   2    5.55    0.73
   1  13   2    4.97    0.95
   2 -13   2    1.26    0.52
  -2 -13  -2    0.86    0.55
  -2 -13  -2    0.71    0.38
  -2 -13  -2    0.45    0.44
   2 -13   2    0.80    0.53
   2 -13   2    2.16    0.62
  -2  13  -2    0.63    0.45
  -2  13  -2    1.20    0.53
   2  13   2    1.16    0.52
   2  13   2    0.70    0.33
  -3 -13  -2    6.53    1.07
  -3 -13  -2    5.48    0.99
   3 -13   2    4.87    0.89
   3 -13   2    5.01    0.89
   3 -13   2    6.73    1.07
  -3  13  -2    7.19    1.08
   3  13   2    5.92    0.85
  -3  13  -2    6.00    0.93
   3  13   2    3.77    0.86
   4 -13   2   16.65    1.70
  -4 -13  -2   17.58    1.77
  -4 -13  -2   16.41    1.69
   4 -13   2   15.49    1.52
   4 -13   2   18.64    1.79
  -4  13  -2   17.07    1.70
  -4  13  -2   13.01    1.42
   4  13   2   14.08    1.46
   4  13   2   15.77    1.63
   5 -13   2   -0.33    0.42
   5 -13   2    0.35    0.38
   5 -13   2    0.46    0.38
  -5 -13  -2    0.22    0.38
  -5 -13  -2   -0.20    0.35
  -5  13  -2    0.04    0.34
  -5  13  -2   -0.50    0.30
   5  13   2    0.14    0.39
   5  13   2    0.37    0.42
   6 -13   2    3.32    0.70
   6 -13   2    3.56    0.86
  -6 -13  -2    4.02    0.86
   6 -13   2    3.28    0.81
  -6 -13  -2    3.45    0.83
   6  13   2    5.22    0.94
   6  13   2    3.25    0.76
  -6  13  -2    2.21    0.61
  -6  13  -2    3.25    0.75
   7 -13   2    6.97    1.19
  -7 -13  -2    3.22    0.83
   7 -13   2    4.28    0.78
  -7 -13  -2    5.79    1.07
   7 -13   2    5.00    0.95
  -7  13  -2    3.66    0.77
   7  13   2    5.54    1.00
   7  13   2    5.11    1.01
  -7  13  -2    4.76    0.91
  -8 -13  -2    4.81    1.00
  -8 -13  -2    6.31    1.12
   8 -13   2    4.84    0.90
   8 -13   2    4.39    0.98
   8 -13   2    4.18    0.73
  -8  13  -2    4.35    0.93
   8  13   2    4.79    0.89
  -8  13  -2    3.67    0.82
   8  13   2    4.93    1.01
   9 -13   2    0.30    0.45
  -9 -13  -2   -0.17    0.46
   9 -13   2    0.27    0.42
  -9 -13  -2   -0.57    0.40
   9 -13   2   -0.46    0.41
  -9  13  -2   -0.34    0.28
   9  13   2   -0.03    0.38
   9  13   2    0.07    0.40
 -10 -13  -2    6.10    1.08
  10 -13   2    6.98    1.32
  10 -13   2    8.58    1.34
 -10 -13  -2    8.98    1.37
  10 -13   2    5.44    1.01
 -10  13  -2    8.52    1.19
  10  13   2    6.70    1.05
  11 -13   2    1.89    0.71
 -11 -13  -2    2.15    0.72
  11 -13   2    0.34    0.55
 -11 -13  -2    2.04    0.79
  11 -13   2    0.82    0.63
  11  13   2    0.59    0.48
 -11  13  -2    1.01    0.50
  12 -13   2    1.16    0.75
  12 -13   2    1.01    0.67
 -12 -13  -2    0.68    0.56
  12 -13   2    1.13    0.60
 -12  13  -2    1.23    0.60
  12  13   2    2.06    0.79
  13 -13   2    3.16    1.02
 -13 -13  -2    3.86    1.05
  13 -13   2    3.91    0.91
  13 -13   2    2.98    1.02
 -13  13  -2    2.99    0.75
  13  13   2    3.72    1.01
  14 -13   2    0.78    0.71
  14 -13   2   -0.80    0.66
 -14 -13  -2   -0.49    0.44
  14  13   2   -0.10    0.59
 -14  13  -2    0.26    0.42
 -14 -14   2    2.19    0.86
 -14 -14   2    1.25    0.79
  14 -14  -2    2.74    1.06
  14 -14  -2    1.55    0.79
 -14 -14   2    2.47    0.91
 -14  14   2    1.44    0.70
  14  14  -2    2.52    0.84
  14  14  -2    3.10    1.05
  13 -14  -2    6.84    1.29
 -13 -14   2    4.84    1.16
  13 -14  -2    6.06    1.37
 -13 -14   2    7.27    1.31
 -13 -14   2    7.36    1.33
 -13  14   2    6.52    1.22
  13  14  -2    9.00    1.33
  13  14  -2    5.64    1.21
 -12 -14   2    1.72    0.80
  12 -14  -2    1.95    0.79
 -12 -14   2    3.10    0.86
  12 -14  -2    1.88    0.81
  12  14  -2    2.78    0.89
 -12  14   2    2.29    0.79
 -11 -14   2    1.86    0.85
  11 -14  -2    1.77    0.75
  11 -14  -2    1.98    0.64
  11 -14  -2    0.99    0.67
 -11 -14   2    1.57    0.76
 -11  14   2    0.83    0.53
  11  14  -2    0.62    0.62
 -11  14   2    1.11    0.72
 -10 -14   2    1.52    0.70
  10 -14  -2    0.51    0.52
  10 -14  -2    1.29    0.67
  10 -14  -2    0.40    0.54
 -10 -14   2    0.30    0.49
 -10  14   2   -0.11    0.39
  10  14  -2    1.12    0.67
 -10  14   2    0.79    0.57
   9 -14  -2   -0.85    0.30
   9 -14  -2    0.04    0.46
  -9 -14   2    0.02    0.48
  -9 -14   2   -0.12    0.51
   9  14  -2    0.37    0.51
  -9  14   2    0.36    0.52
  -9  14   2   -0.08    0.39
   8 -14  -2    2.67    0.75
  -8 -14   2    3.20    0.89
  -8 -14   2    2.85    0.83
   8 -14  -2    0.74    0.65
  -8  14   2    3.10    0.75
  -8  14   2    4.46    0.98
   8  14  -2    2.61    0.77
   7 -14  -2    5.20    0.99
  -7 -14   2    5.52    1.14
  -7 -14   2    5.06    1.08
   7 -14  -2    4.39    0.97
   7  14  -2    4.76    1.00
  -7  14   2    5.85    1.04
  -7  14   2    4.22    0.98
  -6 -14   2    7.78    1.24
  -6 -14   2    7.73    1.24
   6 -14  -2    6.32    1.05
   6 -14  -2    6.75    1.13
   6  14  -2    7.64    1.18
  -6  14   2    7.43    1.19
  -6  14   2    6.33    1.11
  -5 -14   2    1.99    0.73
   5 -14  -2    1.80    0.63
   5 -14  -2    1.97    0.67
   5  14  -2    2.50    0.72
  -5  14   2    1.24    0.60
  -5  14   2    0.93    0.47
  -4 -14   2    0.47    0.53
   4 -14  -2    0.64    0.45
   4 -14  -2    1.60    0.60
   4  14  -2    0.27    0.45
  -4  14   2   -0.06    0.34
  -4  14   2    1.37    0.60
  -3 -14   2    0.86    0.45
   3 -14  -2    0.06    0.43
  -3 -14   2    0.74    0.58
   3 -14  -2    1.49    0.54
   3  14  -2    1.32    0.60
  -3  14   2    0.54    0.41
  -3  14   2    1.97    0.66
   2 -14  -2    1.63    0.61
  -2 -14   2    2.15    0.60
  -2 -14   2    1.28    0.61
   2 -14  -2    2.70    0.67
   2  14  -2    2.27    0.65
   2  14  -2    3.06    0.76
  -2  14   2    1.95    0.64
  -2  14   2    1.70    0.56
   1 -14  -2   20.40    1.49
  -1 -14   2   16.68    1.61
  -1 -14   2   18.29    1.80
   1 -14  -2   18.52    1.88
   1  14  -2   21.00    1.86
  -1  14   2   21.19    1.91
   1  14  -2   18.53    1.85
  -1  14   2   18.88    1.86
   0 -14  -2   14.31    1.34
   0 -14   2   13.50    1.42
   0 -14   2   13.55    1.56
   0 -14  -2   14.42    1.66
   0  14  -2   15.18    1.55
   0  14   2   10.85    1.41
   0  14  -2   14.56    1.57
  -1 -14  -2    0.84    0.38
   1 -14   2    0.59    0.53
  -1 -14  -2    0.73    0.56
   1 -14   2    0.35    0.43
   1  14   2    0.17    0.39
  -1  14  -2    0.98    0.47
  -1  14  -2    0.10    0.41
   2 -14   2   -0.12    0.38
  -2 -14  -2    0.29    0.44
   2 -14   2    0.22    0.43
  -2 -14  -2    0.50    0.49
  -2  14  -2   -0.12    0.38
  -2  14  -2    0.41    0.47
   2  14   2    0.19    0.43
  -3 -14  -2    0.49    0.44
   3 -14   2   -0.20    0.37
  -3 -14  -2    0.25    0.44
   3 -14   2    0.64    0.50
   3 -14   2   -0.20    0.38
  -3  14  -2    0.69    0.52
   3  14   2    1.24    0.49
   3  14   2    0.66    0.50
  -3  14  -2   -0.14    0.36
   4 -14   2   -0.56    0.32
  -4 -14  -2    0.06    0.40
   4 -14   2    0.03    0.35
  -4 -14  -2    0.74    0.51
   4 -14   2    0.36    0.43
   4  14   2    0.05    0.36
   4  14   2    0.62    0.45
  -4  14  -2    0.24    0.44
  -4  14  -2    0.45    0.44
   5 -14   2    2.74    0.70
   5 -14   2    2.84    0.79
  -5 -14  -2    2.24    0.72
  -5 -14  -2    1.80    0.68
   5 -14   2    2.49    0.79
  -5  14  -2    1.63    0.57
  -5  14  -2    2.71    0.73
   5  14   2    0.77    0.49
   5  14   2    1.61    0.59
   6 -14   2    5.11    0.88
  -6 -14  -2    6.25    1.10
   6 -14   2    5.20    0.97
   6 -14   2    6.19    1.14
  -6 -14  -2    4.66    0.98
   6  14   2    5.47    0.99
   6  14   2    5.16    1.00
  -6  14  -2    4.60    0.98
  -6  14  -2    4.58    0.87
   7 -14   2   -0.35    0.39
   7 -14   2    0.21    0.54
   7 -14   2    0.13    0.39
  -7 -14  -2   -0.44    0.36
  -7 -14  -2   -0.08    0.42
  -7  14  -2   -0.03    0.37
  -7  14  -2   -0.09    0.39
   7  14   2   -0.21    0.41
   7  14   2    0.18    0.47
   8 -14   2    3.17    0.69
   8 -14   2    1.71    0.80
  -8 -14  -2    1.91    0.72
   8 -14   2    2.85    0.81
  -8 -14  -2    1.51    0.68
   8 -14   2    2.56    0.75
  -8  14  -2    2.18    0.67
   8  14   2    2.49    0.72
  -8  14  -2    2.18    0.77
   8  14   2    2.03    0.73
   9 -14   2    4.45    0.97
   9 -14   2    6.38    1.11
  -9 -14  -2    6.54    1.21
  -9 -14  -2    5.61    1.09
   9 -14   2    5.63    1.20
   9  14   2    6.67    1.10
  -9  14  -2    5.43    1.00
 -10 -14  -2    9.83    1.50
  10 -14   2    8.31    1.48
  10 -14   2    9.43    1.39
 -10 -14  -2    7.73    1.36
  10 -14   2    9.90    1.31
 -10  14  -2    7.23    1.14
  10  14   2    7.54    1.19
  11 -14   2    5.90    1.20
 -11 -14  -2    7.90    1.44
  11 -14   2    4.84    1.18
  11 -14   2    7.71    1.22
 -11 -14  -2    4.59    1.05
  11  14   2    6.36    1.05
 -11  14  -2    8.55    1.31
 -12 -14  -2    0.19    0.60
  12 -14   2    0.84    0.67
  12 -14   2    1.14    0.76
  12 -14   2    0.16    0.55
  12  14   2    1.58    0.74
 -12  14  -2   -0.04    0.44
  13 -14   2   -0.31    0.47
  13 -14   2   -0.38    0.57
 -13 -14  -2   -0.10    0.53
  13 -14   2   -0.06    0.65
 -13  14  -2   -0.30    0.35
  13  14   2   -0.52    0.50
 -14 -15   2    4.92    1.35
 -13 -15   2   -0.10    0.60
  13 -15  -2   -0.08    0.60
 -13 -15   2    0.40    0.64
 -13 -15   2    0.59    0.71
 -13  15   2   -0.41    0.41
  13  15  -2    0.44    0.51
  13  15  -2    0.69    0.68
 -12 -15   2   11.39    1.76
  12 -15  -2    8.21    1.58
 -12 -15   2    9.32    1.55
 -12  15   2   13.08    1.69
  12  15  -2   10.42    1.48
  11 -15  -2    1.23    0.63
 -11 -15   2    1.68    0.80
 -11 -15   2    1.64    0.88
  11 -15  -2    1.19    0.71
  11  15  -2    2.05    0.81
 -11  15   2    1.78    0.69
 -11  15   2    0.53    0.60
 -10 -15   2    0.48    0.53
 -10 -15   2   -0.90    0.35
  10 -15  -2   -0.38    0.44
  10 -15  -2   -0.34    0.39
  10  15  -2    0.38    0.58
 -10  15   2   -0.10    0.53
 -10  15   2    0.30    0.46
  -9 -15   2    2.66    0.84
   9 -15  -2    1.41    0.67
   9 -15  -2    3.04    0.96
   9  15  -2    2.16    0.81
  -9  15   2    2.15    0.83
  -9  15   2    2.67    0.83
   8 -15  -2   17.19    2.05
   8 -15  -2   18.06    1.92
  -8 -15   2   19.70    2.14
   8  15  -2   20.79    2.10
  -8  15   2   23.16    2.16
  -8  15   2   20.79    2.16
   7 -15  -2    0.25    0.47
   7 -15  -2    0.25    0.46
  -7 -15   2   -0.29    0.43
   7  15  -2    0.11    0.44
  -7  15   2   -0.10    0.47
  -7  15   2    0.13    0.50
  -6 -15   2   12.83    1.71
   6 -15  -2   16.53    1.85
   6 -15  -2   17.39    1.86
  -6  15   2   13.15    1.65
  -6  15   2   16.80    1.76
   6  15  -2   13.78    1.68
   5 -15  -2    9.83    1.43
   5 -15  -2    9.39    1.40
  -5 -15   2    9.84    1.44
   5  15  -2    9.98    1.37
  -5  15   2    7.99    1.19
  -5  15   2    6.42    1.18
  -4 -15   2    0.55    0.51
   4 -15  -2    1.07    0.55
   4 -15  -2    0.82    0.52
  -4  15   2    0.89    0.51
  -4  15   2    0.51    0.50
   4  15  -2    0.53    0.53
   3 -15  -2    1.29    0.58
  -3 -15   2    0.80    0.55
   3 -15  -2    0.69    0.55
   3  15  -2    0.85    0.59
  -3  15   2    1.91    0.66
  -3  15   2    3.40    0.88
  -2 -15   2    9.60    1.16
   2 -15  -2    7.96    1.26
   2 -15  -2    8.94    1.18
  -2 -15   2    6.33    1.14
  -2  15   2    8.68    1.26
   2  15  -2    7.87    1.22
  -2  15   2   10.19    1.38
   1 -15  -2   -0.08    0.31
  -1 -15   2    0.45    0.40
   1 -15  -2    0.47    0.50
  -1 -15   2    0.35    0.43
  -1  15   2   -0.32    0.35
   1  15  -2    0.17    0.41
   1  15  -2    0.09    0.42
   0 -15  -2    8.63    1.30
   0 -15   2    9.67    1.27
   0 -15  -2   10.83    1.19
   0 -15   2    8.57    1.30
   0  15   2   10.60    1.41
   0  15  -2   10.76    1.46
   0  15  -2   13.07    1.52
   1 -15   2    6.09    1.13
  -1 -15  -2    5.72    1.09
   1 -15   2    6.35    1.08
  -1  15  -2    3.94    0.85
  -1  15  -2    7.50    1.17
   1  15   2    5.33    1.01
   2 -15   2    0.56    0.55
   2 -15   2   -0.32    0.32
  -2 -15  -2    0.04    0.41
  -2  15  -2   -0.05    0.40
  -2  15  -2    0.30    0.40
   2  15   2    0.42    0.45
  -3 -15  -2   13.21    1.76
  -3 -15  -2    9.73    1.40
   3 -15   2   12.43    1.44
   3 -15   2   10.31    1.41
   3  15   2   12.01    1.55
  -3  15  -2   12.03    1.52
  -3  15  -2   10.97    1.38
   4 -15   2   14.69    1.67
   4 -15   2   13.22    1.52
  -4 -15  -2   10.73    1.49
  -4 -15  -2   12.04    1.56
   4  15   2   15.14    1.55
  -4  15  -2   12.35    1.57
   4  15   2   12.32    1.58
  -4  15  -2   14.78    1.63
   5 -15   2    1.40    0.64
  -5 -15  -2    2.11    0.72
  -5 -15  -2    2.25    0.75
   5 -15   2    2.70    0.87
   5 -15   2    2.87    0.75
  -5  15  -2    1.93    0.66
  -5  15  -2    3.68    0.86
   5  15   2    2.13    0.73
   5  15   2    2.30    0.74
  -6 -15  -2    7.59    1.23
   6 -15   2    6.37    1.21
  -6 -15  -2    6.21    1.19
   6 -15   2    8.20    1.16
   6 -15   2    8.30    1.33
   6  15   2    8.58    1.25
  -6  15  -2    6.40    1.06
  -6  15  -2    8.95    1.34
   6  15   2    7.65    1.25
   7 -15   2    8.46    1.31
   7 -15   2    7.44    1.08
  -7 -15  -2    6.66    1.20
  -7 -15  -2    5.45    1.13
   7 -15   2    5.07    1.11
  -7  15  -2    5.39    0.99
   7  15   2    6.41    1.13
  -7  15  -2    6.71    1.17
   7  15   2    7.91    1.29
   8 -15   2    0.53    0.69
   8 -15   2    0.71    0.55
  -8 -15  -2    0.29    0.60
  -8 -15  -2    0.78    0.62
  -8  15  -2    0.78    0.58
  -8  15  -2   -0.03    0.42
   8  15   2    0.15    0.50
   9 -15   2    0.92    0.67
  -9 -15  -2    0.51    0.59
  -9 -15  -2    0.42    0.63
   9 -15   2    0.11    0.66
  -9  15  -2    0.32    0.46
   9  15   2    0.03    0.46
 -10 -15  -2    4.17    1.08
  10 -15   2    4.51    1.03
 -10 -15  -2    5.33    1.22
  10 -15   2    4.70    1.25
  10  15   2    4.10    0.95
 -10  15  -2    2.67    0.80
 -11 -15  -2   -0.25    0.49
 -11 -15  -2    0.71    0.57
  11 -15   2    0.40    0.65
  11 -15   2    0.03    0.56
  11  15   2   -0.08    0.47
 -11  15  -2    0.25    0.52
 -12 -15  -2   -0.38    0.57
 -12 -15  -2   -0.22    0.58
  12 -15   2    0.50    0.58
  12 -15   2    0.20    0.60
  12 -15   2    1.60    0.88
 -12  15  -2   -0.06    0.47
 -13 -16   2    0.90    0.79
  13 -16  -2    1.13    0.80
  13  16  -2    1.16    0.70
 -13  16   2    1.29    0.71
  13  16  -2    0.76    0.72
 -12 -16   2    0.13    0.63
  12 -16  -2    0.09    0.62
 -12  16   2    0.16    0.54
  12  16  -2    0.15    0.61
  11 -16  -2   -0.46    0.51
 -11 -16   2   -0.32    0.57
 -11  16   2    0.18    0.48
 -11  16   2    0.48    0.69
  11  16  -2   -0.75    0.48
  10 -16  -2   13.21    1.63
  10 -16  -2   10.17    1.71
 -10 -16   2   13.75    1.97
 -10  16   2   11.19    1.71
  10  16  -2   13.96    1.78
 -10  16   2   14.64    1.83
   9 -16  -2    2.58    0.84
  -9 -16   2    3.90    1.10
   9 -16  -2    2.19    0.97
  -9  16   2    3.02    0.91
  -9  16   2    3.19    0.98
   9  16  -2    2.97    0.94
   8 -16  -2    3.00    0.90
   8 -16  -2    2.68    0.82
  -8 -16   2    3.91    1.06
  -8  16   2    3.48    0.96
   8  16  -2    2.83    0.89
  -8  16   2    4.26    0.99
   7 -16  -2   -0.65    0.47
  -7 -16   2    0.18    0.48
   7 -16  -2   -0.87    0.40
   7  16  -2    0.20    0.53
  -7  16   2   -0.08    0.40
  -7  16   2   -0.07    0.37
   6 -16  -2    3.23    0.92
   6 -16  -2    4.01    0.97
  -6 -16   2    3.11    0.91
   6  16  -2    1.43    0.68
  -6  16   2    2.06    0.82
  -6  16   2    3.18    0.88
   5 -16  -2    2.83    0.85
  -5 -16   2    2.69    0.84
   5 -16  -2    3.25    0.91
  -5  16   2    2.45    0.76
  -5  16   2    3.13    0.82
   5  16  -2    1.48    0.69
   4 -16  -2   25.14    2.34
  -4 -16   2   24.36    2.36
   4 -16  -2   27.14    2.45
  -4  16   2   26.98    2.38
  -4  16   2   24.91    2.45
   4  16  -2   27.89    2.51
  -3 -16   2   -0.04    0.41
   3 -16  -2   -0.13    0.43
   3 -16  -2    0.36    0.44
  -3  16   2    0.07    0.40
   3  16  -2    0.02    0.49
   2 -16  -2    3.69    0.81
  -2 -16   2    2.15    0.75
  -2 -16   2    2.57    0.72
   2 -16  -2    3.77    0.95
   2  16  -2    2.17    0.74
  -2  16   2    2.12    0.71
  -1 -16   2    0.58    0.49
  -1 -16   2    1.39    0.64
   1 -16  -2    0.81    0.48
   1 -16  -2   -0.03    0.43
  -1  16   2    0.32    0.50
   1  16  -2   -0.22    0.43
   0 -16   2   10.41    1.30
   0 -16   2    9.15    1.35
   0 -16  -2    7.67    1.30
   0  16   2    6.86    1.24
   0  16  -2    6.76    1.11
   0  16  -2    8.65    1.32
   1 -16   2    0.20    0.47
   1 -16   2    0.37    0.49
  -1 -16  -2   -0.35    0.38
   1  16   2    0.45    0.46
  -1  16  -2   -0.24    0.37
  -1  16  -2   -0.23    0.37
   2 -16   2   24.05    2.23
   2 -16   2   27.92    2.06
  -2 -16  -2   24.83    2.39
  -2  16  -2   30.72    2.61
  -2  16  -2   28.78    2.09
   2  16   2   21.46    2.24
   3 -16   2    0.90    0.61
  -3 -16  -2    0.65    0.57
   3 -16   2    0.45    0.51
  -3  16  -2    1.08    0.58
   3  16   2    0.06    0.48
  -3  16  -2    0.17    0.46
  -4 -16  -2    0.05    0.53
   4 -16   2   -0.03    0.42
   4 -16   2    0.12    0.51
  -4  16  -2   -0.63    0.33
  -4  16  -2    0.10    0.39
   4  16   2   -0.44    0.33
  -5 -16  -2    2.61    0.82
   5 -16   2    5.79    1.17
   5 -16   2    4.38    0.93
  -5  16  -2    3.65    0.86
   5  16   2    2.71    0.84
  -5  16  -2    3.51    0.92
   6 -16   2    7.10    1.35
  -6 -16  -2    8.56    1.40
   6 -16   2    8.04    1.17
  -6 -16  -2    9.41    1.40
   6  16   2    8.36    1.37
  -6  16  -2   10.09    1.41
  -6  16  -2    8.32    1.34
   7 -16   2    0.51    0.53
  -7 -16  -2    0.51    0.60
   7 -16   2    0.93    0.68
  -7 -16  -2    0.11    0.57
  -7  16  -2   -0.51    0.38
  -7  16  -2    0.44    0.49
   7  16   2    0.34    0.56
   8 -16   2   13.11    1.86
  -8 -16  -2   12.80    1.74
   8 -16   2   14.43    1.80
  -8 -16  -2   13.63    1.80
  -8  16  -2   12.40    1.59
  -8  16  -2    8.94    1.47
   8  16   2   16.85    1.92
   9 -16   2    0.59    0.64
  -9 -16  -2   -0.13    0.48
   9 -16   2    0.93    0.62
  -9 -16  -2   -0.17    0.54
  -9  16  -2    0.59    0.53
   9  16   2   -0.47    0.48
 -10 -16  -2    0.04    0.58
  10 -16   2   -0.29    0.52
 -10 -16  -2   -0.79    0.50
  10 -16   2    0.05    0.64
 -10  16  -2    0.47    0.51
  10  16   2   -0.33    0.51
 -11 -16  -2    1.11    0.80
  11 -16   2    2.58    1.03
  11 -16   2    0.45    0.65
 -11 -16  -2    0.77    0.67
 -11  16  -2    1.54    0.72
  11  16   2   -0.09    0.52
 -11 -17   2    0.60    0.72
  11 -17  -2   -0.26    0.59
  11  17  -2    0.43    0.68
 -11  17   2    0.37    0.62
 -11  17   2    0.15    0.60
  10 -17  -2    2.36    0.82
  10 -17  -2    2.63    1.06
 -10 -17   2    1.01    0.79
 -10  17   2    1.44    0.75
 -10  17   2    2.59    0.94
  10  17  -2    5.83    1.26
   9 -17  -2    2.28    0.81
  -9 -17   2    3.70    1.08
   9 -17  -2    1.23    0.85
  -9  17   2    5.64    1.28
  -9  17   2    3.21    0.94
   9  17  -2    4.23    1.09
  -8 -17   2    0.77    0.71
   8 -17  -2    1.73    0.73
   8 -17  -2    0.86    0.66
   8  17  -2    1.43    0.75
  -8  17   2    1.96    0.81
  -8  17   2    0.31    0.55
   7 -17  -2    0.95    0.74
   7 -17  -2    1.70    0.73
  -7 -17   2    1.43    0.74
  -7  17   2    1.68    0.81
   7  17  -2    0.59    0.63
  -7  17   2    0.63    0.65
  -6 -17   2    8.03    1.47
   6 -17  -2    9.42    1.46
   6 -17  -2    8.19    1.36
  -6  17   2    8.37    1.49
  -6  17   2    8.53    1.39
   6  17  -2    7.73    1.37
   5 -17  -2    2.89    0.89
   5 -17  -2    1.49    0.77
  -5 -17   2    2.01    0.82
  -5  17   2    1.99    0.79
  -5  17   2    1.58    0.67
   5  17  -2    3.17    0.91
  -4 -17   2    0.68    0.59
   4 -17  -2   -0.13    0.48
   4 -17  -2    0.79    0.51
  -4  17   2    0.05    0.44
   4  17  -2    0.59    0.60
  -3 -17   2    2.73    0.90
   3 -17  -2    2.37    0.77
   3 -17  -2    2.12    0.82
  -3  17   2    4.13    1.01
   3  17  -2    0.92    0.62
  -2 -17   2    7.37    1.33
   2 -17  -2    8.19    1.22
   2 -17  -2    7.58    1.35
  -2  17   2    7.79    1.35
   2  17  -2    9.51    1.46
  -1 -17   2    0.68    0.60
  -1 -17   2    0.59    0.53
   1 -17  -2    0.35    0.57
   1 -17  -2    0.73    0.49
   1  17  -2   -0.04    0.48
  -1  17   2    0.28    0.52
   0 -17  -2    3.48    0.99
   0 -17   2    7.33    1.18
   0 -17   2    4.92    1.06
   0  17   2    7.78    1.27
   0  17  -2    7.51    1.31
   1 -17   2    0.11    0.46
   1 -17   2   -0.54    0.41
  -1 -17  -2    0.15    0.55
  -1  17  -2   -0.03    0.38
   1  17   2   -0.50    0.43
  -1  17  -2    0.83    0.56
   2 -17   2    1.84    0.77
[truncated: 1,853,918 more chars]
