# Supplementary material for: Chlorido­{2-[(4-chloro­phen­yl)imino­meth­yl]pyridine-κ2N,N′}(η6-toluene)­ruthenium(II) hexa­fluoridophosphate
Source: IUCrdata. 2025 Mar 8;10(Pt 3):x250103. doi: 10.1107/S2414314625001038 (PMC11969398; doi:10.1107/S2414314625001038)
Supplement: Supplementary file 2 [file x-10-x250103-Isup2.hkl]

data_I                                                                          
_shelx_title ' p21c in P2(1)/c'                                                 
_shelx_refln_list_code          4                                               
_shelx_F_calc_maximum      702.88                                               
_exptl_crystal_F_000      2336.00                                               
_reflns_d_resolution_high  0.7569                                               
                                                                                
loop_                                                                           
 _space_group_symop_operation_xyz                                               
 'x, y, z'                                                                      
 '-x, y+1/2, -z+1/2'                                                            
 '-x, -y, -z'                                                                   
 'x, -y-1/2, z-1/2'                                                             
                                                                                
_cell_length_a    15.4238                                                       
_cell_length_b    16.1528                                                       
_cell_length_c    18.2354                                                       
_cell_angle_alpha  90.000                                                       
_cell_angle_beta  111.508                                                       
_cell_angle_gamma  90.000                                                       
                                                                                
_shelx_F_squared_multiplier     1.000                                           
                                                                                
loop_                                                                           
 _refln_index_h                                                                 
 _refln_index_k                                                                 
 _refln_index_l                                                                 
 _refln_F_squared_calc                                                          
 _refln_F_squared_meas                                                          
 _refln_F_squared_sigma                                                         
 _refln_observed_status                                                         
   1   0   0         11.51          1.96         7.66 o                         
   2   0   0        272.60        310.98        24.58 o                         
   3   0   0        143.54        112.16        26.09 o                         
   4   0   0      36061.95      36550.77       650.79 o                         
   5   0   0         52.10         41.03        29.05 o                         
   6   0   0      40165.53      39684.97       781.95 o                         
   7   0   0       2242.93       2335.80       110.08 o                         
   8   0   0       7581.24       7351.82       225.37 o                         
   9   0   0       1430.53       1222.98        86.12 o                         
  10   0   0       3211.29       3149.63       252.59 o                         
  11   0   0        522.59        831.93       115.35 o                         
  12   0   0      26535.67      26150.34       830.10 o                         
  13   0   0        311.88        272.82       115.40 o                         
  14   0   0       1586.19       1550.26       210.89 o                         
  15   0   0        991.34        809.80       168.15 o                         
  16   0   0       3186.60       3099.99       312.01 o                         
  17   0   0        274.66        299.37       159.46 o                         
  18   0   0       2832.98       2711.47       317.29 o                         
   2   1   0      65523.44      63617.62       887.84 o                         
   3   1   0         18.15         30.18        16.91 o                         
   4   1   0       5926.53       5773.17       100.28 o                         
   5   1   0        392.22        369.28        34.51 o                         
   6   1   0      14623.77      14832.10       204.39 o                         
   7   1   0        447.37        379.02        30.92 o                         
   8   1   0      55722.48      55228.05       767.99 o                         
   9   1   0       2515.43       2720.09        99.57 o                         
  10   1   0        307.41        383.42        38.57 o                         
  11   1   0        372.91        252.88        79.37 o                         
  12   1   0       4165.01       3517.52       192.04 o                         
  13   1   0        445.56        456.23        94.76 o                         
  14   1   0      22021.33      22128.97       508.39 o                         
  15   1   0       1400.65       1275.72       132.11 o                         
  16   1   0       3712.51       3811.76       266.87 o                         
  17   1   0         62.93        221.37       103.90 o                         
  18   1   0       2310.29       2311.14       213.20 o                         
   0   2   0      50414.86      49743.82      2121.77 o                         
   1   2   0         10.48        -15.76        15.76 o                         
   2   2   0      87132.11      86821.19      1098.02 o                         
   3   2   0          3.65        -14.59        18.51 o                         
   4   2   0       1842.11       2115.57        69.45 o                         
   5   2   0        218.15        254.67        27.56 o                         
   6   2   0       5010.69       4644.71       105.06 o                         
   7   2   0       1658.73       1578.38        59.73 o                         
   8   2   0          6.64         -6.24        20.24 o                         
   9   2   0       1119.40       1092.78        56.02 o                         
  10   2   0       4313.03       4647.04       121.92 o                         
  11   2   0        419.51        499.18        77.91 o                         
  12   2   0       1971.33       1874.12       204.11 o                         
  13   2   0        142.59         79.38        84.93 o                         
  14   2   0        124.79        230.69        85.71 o                         
  15   2   0          9.85        -35.40        93.15 o                         
  16   2   0       2038.01       1850.50       161.78 o                         
  17   2   0         33.12        -12.55        89.31 o                         
  18   2   0        658.89        610.75       141.31 o                         
   1   3   0       4766.71       4797.44        92.69 o                         
   2   3   0       5037.94       5563.54        98.23 o                         
   3   3   0       3268.98       3466.36        80.68 o                         
   4   3   0        120.31         47.18        24.36 o                         
   5   3   0         20.71         44.74        23.24 o                         
   6   3   0         44.31        -19.93        21.35 o                         
   7   3   0       2848.00       2781.95        86.32 o                         
   8   3   0       3045.16       3422.15        99.67 o                         
   9   3   0        233.37        281.04        33.11 o                         
  10   3   0        102.22        127.28        34.39 o                         
  11   3   0       1364.91       1214.48        88.39 o                         
  12   3   0        636.88        512.51        92.16 o                         
  13   3   0         79.37        144.35       113.16 o                         
  14   3   0       1237.41       1271.67       129.04 o                         
  15   3   0          3.71         84.33        77.36 o                         
  16   3   0        296.02        291.68        97.30 o                         
  17   3   0         16.55         -6.18        83.92 o                         
  18   3   0          4.09        -13.21       101.40 o                         
   0   4   0     368002.81     344743.06      5811.53 o                         
   1   4   0        108.47        103.45        27.65 o                         
   2   4   0      39474.12      39256.75       580.48 o                         
   3   4   0         18.24         -1.66        23.97 o                         
   4   4   0      25249.32      25751.84       367.20 o                         
   5   4   0       4631.15       4293.38       122.40 o                         
   6   4   0      16709.67      16517.75       260.03 o                         
   7   4   0        493.28        496.05        40.46 o                         
   8   4   0      21933.19      23315.50       341.22 o                         
   9   4   0        115.31         50.48        31.71 o                         
  10   4   0        579.62        628.14        62.11 o                         
  11   4   0       1417.31       1442.38        99.52 o                         
  12   4   0      14303.19      14518.92       346.17 o                         
  13   4   0          4.93        -61.64        71.24 o                         
  14   4   0        129.21        289.88        88.18 o                         
  15   4   0        513.60        469.63        97.46 o                         
  16   4   0         27.46         17.79        84.88 o                         
  17   4   0          4.65         -1.28        89.65 o                         
  18   4   0        535.64        490.23       131.10 o                         
   1   5   0        120.07         77.41        25.33 o                         
   2   5   0         16.81         60.97        29.70 o                         
   3   5   0        865.91        682.13        47.15 o                         
   4   5   0      10090.54       9550.25       171.83 o                         
   5   5   0        316.82        293.44        37.64 o                         
   6   5   0        626.62        951.25        57.21 o                         
   7   5   0       1458.23       1109.96        63.37 o                         
   8   5   0      37659.36      34726.25       464.71 o                         
   9   5   0       2131.47       2367.22       100.35 o                         
  10   5   0       3587.62       4330.69       152.18 o                         
  11   5   0        465.82        432.07        87.02 o                         
  12   5   0       3143.34       3354.49       171.01 o                         
  13   5   0       1295.18       1534.28       166.20 o                         
  14   5   0      17238.50      17809.12       478.87 o                         
  15   5   0       1024.46       1103.36       131.49 o                         
  16   5   0       4430.98       4322.17       248.04 o                         
  17   5   0          3.02         44.16        93.22 o                         
  18   5   0       1470.70       1745.18       190.11 o                         
   0   6   0      41492.34      43019.19       736.57 o                         
   1   6   0       3263.82       3418.40        91.72 o                         
   2   6   0      18437.27      16301.57       280.46 o                         
   3   6   0        182.77        260.97        36.62 o                         
   4   6   0      16632.50      15921.75       290.27 o                         
   5   6   0       6953.65       6974.55       148.91 o                         
   6   6   0      55004.16      53509.81       733.43 o                         
   7   6   0       5657.27       5374.39       142.28 o                         
   8   6   0       6604.26       6889.02       165.77 o                         
   9   6   0        469.81        402.02        53.26 o                         
  10   6   0      10349.86       9833.07       226.25 o                         
  11   6   0       1171.63       1232.66       146.89 o                         
  12   6   0       5297.29       5316.39       223.43 o                         
  13   6   0        251.41        202.26       108.13 o                         
  14   6   0        263.34        174.74        98.11 o                         
  15   6   0        617.45        645.68       118.17 o                         
  16   6   0       6418.05       5860.30       290.98 o                         
  17   6   0        405.54        342.05       109.87 o                         
  18   6   0        790.04        708.69       139.44 o                         
   1   7   0       1362.57       1496.83        62.39 o                         
   2   7   0      25926.57      25868.48       385.23 o                         
   3   7   0      13337.04      13894.27       246.66 o                         
   4   7   0      16204.56      16316.92       313.04 o                         
   5   7   0        132.64        115.12        41.53 o                         
   6   7   0       2926.57       2694.35       134.06 o                         
   7   7   0        125.91        182.27        42.53 o                         
   8   7   0       7079.45       7056.32       183.97 o                         
   9   7   0       1355.92       1409.29        88.37 o                         
  10   7   0       4064.98       3984.36       154.64 o                         
  11   7   0       3812.44       3811.70       189.71 o                         
  12   7   0       4678.69       4452.60       187.38 o                         
  13   7   0         73.93         42.99        74.26 o                         
  14   7   0       1865.00       1743.88       167.86 o                         
  15   7   0       1035.09        655.22       129.02 o                         
  16   7   0        309.34        360.59       112.96 o                         
  17   7   0         63.28        -91.14        91.14 o                         
   0   8   0      28464.54      27045.56       509.59 o                         
   1   8   0          1.65        -24.13        24.13 o                         
   2   8   0       2561.38       2458.90        98.11 o                         
   3   8   0       9190.44       8751.78       176.84 o                         
   4   8   0       2959.64       3114.75       107.65 o                         
   5   8   0       3142.82       3299.16       164.22 o                         
   6   8   0         65.26         27.21        43.09 o                         
   7   8   0       1586.63       1502.59       103.02 o                         
   8   8   0       1469.84       1485.88        98.85 o                         
   9   8   0        673.71        674.87        72.74 o                         
  10   8   0       2956.50       3091.99       150.46 o                         
  11   8   0        179.79         64.66        57.88 o                         
  12   8   0        254.16        369.86        75.95 o                         
  13   8   0        333.80        295.75        86.83 o                         
  14   8   0         17.00         -7.26        87.22 o                         
  15   8   0        326.10        248.88       100.46 o                         
  16   8   0       1046.37        981.97       152.98 o                         
  17   8   0        482.06        442.54       152.48 o                         
   1   9   0       4776.62       4528.45       139.24 o                         
   2   9   0        386.27        329.58        44.74 o                         
   3   9   0       6097.20       6360.99       210.22 o                         
   4   9   0         29.05        101.92        36.98 o                         
   5   9   0        586.37        688.16        66.63 o                         
   6   9   0       4397.39       4167.83       165.68 o                         
   7   9   0       4509.77       4395.26       195.85 o                         
   8   9   0      11002.23      10703.10       362.98 o                         
   9   9   0        452.82        591.84        81.24 o                         
  10   9   0        244.86        270.20        64.01 o                         
  11   9   0       3377.21       3259.86       175.47 o                         
  12   9   0       3051.32       2810.98       157.96 o                         
  13   9   0       1485.42       1162.92       139.43 o                         
  14   9   0       4213.74       4683.62       343.28 o                         
  15   9   0         42.74         57.62        98.74 o                         
  16   9   0       1922.01       1915.39       198.18 o                         
  17   9   0        529.79        280.76       141.19 o                         
   0  10   0      24790.63      27378.86       633.78 o                         
   1  10   0       8424.29       8543.47       175.82 o                         
   2  10   0      42963.61      40714.19       571.81 o                         
   3  10   0        419.80        488.59        57.02 o                         
   4  10   0      27113.23      27302.62       432.88 o                         
   5  10   0        424.87        438.38        73.85 o                         
   6  10   0      12557.18      11882.72       273.65 o                         
   7  10   0        306.47        262.37        75.71 o                         
   8  10   0       6857.66       7103.72       311.41 o                         
   9  10   0       1121.91       1218.46       108.09 o                         
  10  10   0       3720.90       3686.22       180.01 o                         
  11  10   0       1958.18       2255.88       211.88 o                         
  12  10   0       2863.40       2964.79       185.52 o                         
  13  10   0         35.00         87.87        86.47 o                         
  14  10   0        815.94        718.83       133.62 o                         
  15  10   0        385.79        758.93       136.50 o                         
  16  10   0       3151.89       3667.35       269.14 o                         
   1  11   0       4345.25       4854.56       147.32 o                         
   2  11   0      18143.48      17909.75       305.97 o                         
   3  11   0       4145.54       4693.07       158.54 o                         
   4  11   0      17089.88      17242.86       329.23 o                         
   5  11   0       1785.79       1998.49       123.67 o                         
   6  11   0        860.08        919.26        89.90 o                         
   7  11   0        356.42        235.44        68.44 o                         
   8  11   0      13296.07      13817.76       336.83 o                         
   9  11   0         97.43         61.20        66.38 o                         
  10  11   0       5145.12       5760.60       235.87 o                         
  11  11   0        302.42        357.45       101.17 o                         
  12  11   0       4976.05       5409.55       263.41 o                         
  13  11   0        128.59         96.25        91.79 o                         
  14  11   0       6817.10       7357.94       402.10 o                         
  15  11   0        946.71        686.58       142.56 o                         
  16  11   0        776.30        672.09       224.53 o                         
   0  12   0       6472.57       6576.75       299.06 o                         
   1  12   0        156.81         99.85        64.50 o                         
   2  12   0       4123.99       3796.30       146.69 o                         
   3  12   0       2243.59       2077.94       112.38 o                         
   4  12   0       3322.10       3160.87       148.82 o                         
   5  12   0        525.81        651.02        89.33 o                         
   6  12   0      12725.23      12995.21       334.96 o                         
   7  12   0       1283.43       1143.66       123.68 o                         
   8  12   0        370.92        342.04        80.38 o                         
   9  12   0        150.01         79.71        70.47 o                         
  10  12   0       5744.49       5939.84       249.34 o                         
  11  12   0        927.82        664.59       127.99 o                         
  12  12   0       6780.29       6791.28       302.33 o                         
  13  12   0        660.75        734.52       138.52 o                         
  14  12   0          4.80        -14.95       102.36 o                         
  15  12   0        113.35        -33.28       102.50 o                         
   1  13   0       3952.89       4428.99       192.03 o                         
   2  13   0       4504.47       4569.16       190.61 o                         
   3  13   0        195.41        239.53        64.30 o                         
   4  13   0       6339.00       6288.22       254.35 o                         
   5  13   0       3737.24       4138.83       203.44 o                         
   6  13   0       1724.25       1711.54       139.66 o                         
   7  13   0        302.59        227.63        80.72 o                         
   8  13   0       1161.76       1235.91       126.00 o                         
   9  13   0        423.41        439.11       114.63 o                         
  10  13   0        931.89        867.91       128.53 o                         
  11  13   0       2632.86       2550.16       242.35 o                         
  12  13   0        466.78        459.61       113.76 o                         
  13  13   0        696.31        770.25       145.70 o                         
  14  13   0        345.00        379.02       162.42 o                         
  15  13   0        587.73       1409.60       476.42 o                         
   0  14   0       1325.22       1526.58       180.73 o                         
   1  14   0       2243.05       2195.78       146.10 o                         
   2  14   0       5659.77       6263.59       264.92 o                         
   3  14   0       4476.63       4628.48       237.92 o                         
   4  14   0       2417.00       2471.23       174.54 o                         
   5  14   0         32.84         39.41        69.28 o                         
   6  14   0       1434.50       1274.24       141.55 o                         
   7  14   0          1.30        -19.16        69.92 o                         
   8  14   0       2735.55       3015.74       187.39 o                         
   9  14   0       1015.94       1175.84       139.18 o                         
  10  14   0        212.67        298.80       102.43 o                         
  11  14   0         13.11        -92.46        92.46 o                         
  12  14   0          2.69        -91.94        91.94 o                         
  13  14   0       3148.12       3346.46       258.18 o                         
  14  14   0       1689.43       1797.40       195.56 o                         
   1  15   0       1359.45       1353.98       135.76 o                         
   2  15   0       6065.32       6156.82       403.06 o                         
   3  15   0       1434.57       1329.88       152.25 o                         
   4  15   0       1312.78       1198.71       190.36 o                         
   5  15   0       3471.18       3697.01       244.33 o                         
   6  15   0        781.25        768.63       127.96 o                         
   7  15   0       3654.19       3381.23       221.30 o                         
   8  15   0       7729.68       8408.65       365.51 o                         
   9  15   0        487.28        404.17       100.10 o                         
  10  15   0       2508.38       2618.79       223.91 o                         
  11  15   0        721.72        770.06       151.51 o                         
  12  15   0        956.29        981.96       164.41 o                         
  13  15   0        583.46        613.99       133.95 o                         
   0  16   0      19224.25      19946.12       755.86 o                         
   1  16   0         30.49        -77.81        77.81 o                         
   2  16   0       1268.33       1286.36       160.51 o                         
   3  16   0         63.75        -18.99        84.91 o                         
   4  16   0       3843.62       3604.81       247.07 o                         
   5  16   0          0.51        -56.78        89.73 o                         
   6  16   0       8938.08       9545.79       523.86 o                         
   7  16   0        112.03         60.05        93.41 o                         
   8  16   0        350.42        320.09       108.42 o                         
   9  16   0        203.18          8.91        96.01 o                         
  10  16   0       1046.33       1150.49       191.87 o                         
  11  16   0        204.22         80.67       134.22 o                         
  12  16   0       3807.43       3587.27       278.14 o                         
   1  17   0         96.21        -40.14        95.21 o                         
   2  17   0       7404.95       7095.13       399.51 o                         
   3  17   0        177.28         43.20       100.34 o                         
   4  17   0       4629.20       4944.75       301.26 o                         
   5  17   0        224.07         43.36       100.09 o                         
   6  17   0         79.95         92.40       102.65 o                         
   7  17   0          1.19        112.51       108.87 o                         
   8  17   0       5544.08       6027.74       398.66 o                         
   9  17   0        637.27        516.10       144.31 o                         
  10  17   0        890.90        952.59       212.08 o                         
  11  17   0        780.75       1141.95       223.35 o                         
   0  18   0       1202.08       1593.07       336.02 o                         
   1  18   0       1840.09       2122.13       220.95 o                         
   2  18   0        639.82        810.96       163.12 o                         
   3  18   0       1400.31       1411.22       229.36 o                         
   4  18   0        507.79        286.25       147.53 o                         
   5  18   0        252.80        198.92       115.63 o                         
   6  18   0        983.20       1072.69       170.15 o                         
   7  18   0       1157.92        850.96       164.10 o                         
   8  18   0        738.82        605.00       150.81 o                         
   9  18   0       2478.77       2639.70       297.37 o                         
  10  18   0       1667.74       1992.68       280.19 o                         
   1  19   0       2773.84       2991.09       307.56 o                         
   2  19   0        217.89         12.24       119.83 o                         
   3  19   0        344.70        166.67       141.81 o                         
   4  19   0       1339.95       1386.36       207.12 o                         
   5  19   0       4004.53       3898.31       315.69 o                         
   6  19   0          1.98         -4.40       116.90 o                         
   7  19   0       1039.45       1058.05       177.09 o                         
   8  19   0         32.97         86.55       121.79 o                         
   0  20   0       2867.03       2379.57       417.19 o                         
   1  20   0        682.13        488.63       183.46 o                         
   2  20   0        102.50        301.16       173.59 o                         
   3  20   0       2007.86       1717.20       232.68 o                         
   4  20   0          9.70          5.47       132.21 o                         
   5  20   0         28.64        249.76       148.31 o                         
   6  20   0       1054.50       1206.84       214.47 o                         
   1  21   0       1602.85       1809.70       298.40 o                         
   2  21   0        829.43        831.07       217.16 o                         
   3  21   0          1.06        141.82       165.18 o                         
 -19   1   1         94.70        -46.39       100.35 o                         
 -18   1   1          1.40        -85.00        85.00 o                         
 -17   1   1        217.04        305.94       107.09 o                         
 -16   1   1       4314.94       4827.56       475.47 o                         
 -15   1   1         58.85        -17.84        83.10 o                         
 -14   1   1        163.60        206.51        88.80 o                         
 -13   1   1        143.42         52.98        72.76 o                         
 -12   1   1         66.05        -15.79        48.37 o                         
 -11   1   1        145.05        134.87        46.41 o                         
 -10   1   1       3512.66       3679.40       121.38 o                         
  -9   1   1       2018.93       1997.72       104.78 o                         
  -8   1   1       1270.26       1186.46        62.85 o                         
  -7   1   1        504.99        629.75        46.39 o                         
  -6   1   1      21391.29      20982.99       318.31 o                         
  -5   1   1       1657.35       1731.67        67.62 o                         
  -4   1   1        575.86        763.33        46.28 o                         
  -3   1   1          0.45        -23.80        23.80 o                         
  -2   1   1         17.36        -12.81        17.03 o                         
  -1   1   1        150.02        166.33        24.13 o                         
   0   1   1      26330.21      26344.00       422.59 o                         
   1   1   1        319.26        265.92        12.96 o                         
   2   1   1      17039.98      17143.95       201.35 o                         
   3   1   1        175.34        176.63        22.33 o                         
   4   1   1         97.65         71.84        16.82 o                         
   5   1   1       1040.26       1011.92        44.49 o                         
   6   1   1      40319.11      40517.52       499.62 o                         
   7   1   1        516.63        490.86        29.40 o                         
   8   1   1       6840.45       6484.40       128.28 o                         
   9   1   1        463.58        466.87        48.45 o                         
  10   1   1        877.80        986.43        68.04 o                         
  11   1   1        306.57        334.10        57.44 o                         
  12   1   1       4330.62       3944.76       173.72 o                         
  13   1   1         88.15         11.07        57.64 o                         
  14   1   1       1206.14       1277.71       130.37 o                         
  15   1   1        128.90        157.43        78.05 o                         
  16   1   1       1274.54       1233.39       187.80 o                         
  17   1   1        349.57        333.30       108.68 o                         
  18   1   1       1931.80       2381.55       211.97 o                         
 -19   2   1        853.12        937.70       160.84 o                         
 -18   2   1       3675.82       3533.55       288.53 o                         
 -17   2   1         27.96        -12.97        89.28 o                         
 -16   2   1        149.22         77.50        89.30 o                         
 -15   2   1        635.18        630.97       113.96 o                         
 -14   2   1      38622.66      39425.27       917.54 o                         
 -13   2   1       1648.10       1602.33       155.29 o                         
 -12   2   1       5906.77       5483.34       191.75 o                         
 -11   2   1        958.05        904.08        73.72 o                         
 -10   2   1         12.13         70.64        33.74 o                         
  -9   2   1        473.01        435.31        45.78 o                         
  -8   2   1      30960.11      30494.09       458.38 o                         
  -7   2   1       2705.98       3088.03        94.22 o                         
  -6   2   1      79250.95      78180.55      1007.98 o                         
  -5   2   1       1446.05       1323.00        58.32 o                         
  -4   2   1     141889.36     145172.72      2015.37 o                         
  -3   2   1       2137.21       2050.13        72.64 o                         
  -2   2   1     338683.72     332342.50      4820.49 o                         
  -1   2   1        476.96        505.81        38.05 o                         
   0   2   1         21.47          2.58        17.71 o                         
   1   2   1        517.08        489.90        28.36 o                         
   2   2   1        185.00        227.81        19.90 o                         
   3   2   1        257.78        281.82        19.96 o                         
   4   2   1      10919.08       9916.72       131.11 o                         
   5   2   1         16.36         14.93        14.99 o                         
   6   2   1       2372.76       2615.10        74.76 o                         
   7   2   1          6.99         -1.32        21.22 o                         
   8   2   1      24643.69      25460.38       340.92 o                         
   9   2   1        947.77       1130.59        58.00 o                         
  10   2   1      25376.58      25110.00       381.75 o                         
  11   2   1        284.96        231.95        52.63 o                         
  12   2   1      11952.00      12289.84       299.28 o                         
  13   2   1       2152.17       2192.02       149.08 o                         
  14   2   1      14478.15      14297.21       525.33 o                         
  15   2   1        288.55        352.43        92.22 o                         
  16   2   1       5654.04       5788.22       313.73 o                         
  17   2   1         16.10          4.95        93.31 o                         
  18   2   1        915.04        897.57       151.40 o                         
 -19   3   1         10.31        -12.17       105.46 o                         
 -18   3   1         69.76        -91.66        91.66 o                         
 -17   3   1        857.98        921.64       157.36 o                         
 -16   3   1       9809.56       9670.77       401.87 o                         
 -15   3   1        249.36        234.76       104.05 o                         
 -14   3   1       2092.60       2034.33       182.02 o                         
 -13   3   1        103.92        348.01        93.56 o                         
 -12   3   1       2011.95       2067.58       122.27 o                         
 -11   3   1        660.90        709.85        67.80 o                         
 -10   3   1      23941.79      23314.29       358.73 o                         
  -9   3   1        229.11        299.70        41.49 o                         
  -8   3   1          1.03         13.53        28.72 o                         
  -7   3   1        241.33        167.77        33.13 o                         
  -6   3   1      71108.61      74147.81      1015.54 o                         
  -5   3   1      11246.51      11050.03       202.33 o                         
  -4   3   1      12104.31      14701.10       264.72 o                         
  -3   3   1       1052.44        975.49        56.79 o                         
  -2   3   1       9628.09       9408.64       147.64 o                         
  -1   3   1        244.37        263.17        28.11 o                         
   0   3   1      15498.06      16055.90       240.53 o                         
   1   3   1       3736.72       3616.15        84.11 o                         
   2   3   1      11451.84      11705.64       168.87 o                         
   3   3   1       2066.42       1992.33        64.17 o                         
   4   3   1        281.71        366.91        24.83 o                         
   5   3   1        461.06        574.21        35.29 o                         
   6   3   1     110736.90     105251.26      1191.39 o                         
   7   3   1       5077.55       5297.95       103.21 o                         
   8   3   1      25782.34      26704.80       375.56 o                         
   9   3   1         40.01         53.66        27.76 o                         
  10   3   1       1775.72       1748.66        77.65 o                         
  11   3   1        111.43         45.85        46.72 o                         
  12   3   1      13477.00      14646.63       368.54 o                         
  13   3   1       1234.82        948.22       108.80 o                         
  14   3   1       2051.56       2042.70       177.05 o                         
  15   3   1        416.95        290.40        91.81 o                         
  16   3   1       1042.34        802.33       130.52 o                         
  17   3   1        996.50       1108.55       156.80 o                         
  18   3   1       4988.10       4927.61       302.28 o                         
 -18   4   1       4546.00       4739.25       327.14 o                         
 -17   4   1         24.00        -29.59        88.81 o                         
 -16   4   1        130.22        169.83        94.36 o                         
 -15   4   1        552.35        562.03       124.95 o                         
 -14   4   1       5798.24       5888.29       309.65 o                         
 -13   4   1       1354.01       1227.35       178.65 o                         
 -12   4   1      15570.05      15404.53       364.76 o                         
 -11   4   1         21.14        -11.96        40.11 o                         
 -10   4   1       4363.72       4475.81       170.17 o                         
  -9   4   1       2162.04       1988.99       104.53 o                         
  -8   4   1      37917.19      36348.66       544.11 o                         
  -7   4   1       2445.44       2672.29       109.86 o                         
  -6   4   1      12614.78      11813.55       212.09 o                         
  -5   4   1        817.03        744.14        53.13 o                         
  -4   4   1      12600.50      12100.46       207.83 o                         
  -3   4   1        288.37        339.29        35.68 o                         
  -2   4   1       7816.10       7463.06       147.20 o                         
  -1   4   1         16.77         -0.62        23.76 o                         
   0   4   1      45107.96      46497.47       642.74 o                         
   1   4   1         88.28        103.23        34.34 o                         
   2   4   1      10357.68       9983.84       162.09 o                         
   3   4   1       5201.47       4959.56        99.66 o                         
   4   4   1      22053.16      21343.98       297.51 o                         
   5   4   1        410.22        396.65        34.25 o                         
   6   4   1       1363.77       1479.39        54.85 o                         
   7   4   1         48.90         64.37        22.96 o                         
   8   4   1      14936.76      15665.12       218.88 o                         
   9   4   1        761.75        753.99        53.37 o                         
  10   4   1       4637.05       5012.16       169.22 o                         
  11   4   1        715.72        688.20        81.10 o                         
  12   4   1         94.02        162.83        68.60 o                         
  13   4   1         73.73         49.45        85.95 o                         
  14   4   1      12283.29      11734.59       377.88 o                         
  15   4   1        938.58       1092.61       162.24 o                         
  16   4   1       1243.26       1551.60       155.08 o                         
  17   4   1        490.19        490.07       112.89 o                         
  18   4   1        144.53         51.15       104.76 o                         
 -18   5   1         91.49        101.19       103.61 o                         
 -17   5   1        430.04        373.45       109.35 o                         
 -16   5   1          7.55         68.71        90.51 o                         
 -15   5   1        421.06        388.46       110.70 o                         
 -14   5   1       2592.48       2444.75       203.92 o                         
 -13   5   1        466.15        466.13       102.86 o                         
 -12   5   1       4570.30       4498.36       227.47 o                         
 -11   5   1        980.01       1013.06        97.82 o                         
 -10   5   1       1696.28       1826.93       102.97 o                         
  -9   5   1       1185.16       1334.82        89.55 o                         
  -8   5   1       1534.76       1525.22        76.86 o                         
  -7   5   1         20.68         56.31        33.48 o                         
  -6   5   1        537.05        652.00        59.67 o                         
  -5   5   1        957.31       1047.73        73.79 o                         
  -4   5   1      10733.65      10880.04       197.40 o                         
  -3   5   1       1445.87       1800.51        84.67 o                         
  -2   5   1        541.17        523.83        39.96 o                         
  -1   5   1       8834.31       8485.52       162.98 o                         
   0   5   1       2495.76       2436.88        93.78 o                         
   1   5   1       6814.08       6708.01       127.35 o                         
   2   5   1       2671.35       2839.50        85.72 o                         
   3   5   1       4956.73       5195.72       111.33 o                         
   4   5   1        913.27        957.87        65.80 o                         
   5   5   1        142.21        138.35        29.97 o                         
   6   5   1       3564.68       3974.33       116.94 o                         
   7   5   1        118.22        121.11        25.57 o                         
   8   5   1       2272.74       2384.45        75.51 o                         
   9   5   1       1212.89       1288.01        70.97 o                         
  10   5   1       1904.63       1964.41       128.01 o                         
  11   5   1        338.20        355.67        61.53 o                         
  12   5   1        700.42        628.76        85.19 o                         
  13   5   1        885.90        998.18       118.03 o                         
  14   5   1        183.57         87.78        79.12 o                         
  15   5   1         11.02        -12.14        72.06 o                         
  16   5   1        600.07        564.96       112.17 o                         
  17   5   1         57.25        -42.19        88.48 o                         
  18   5   1        520.97        545.28       140.91 o                         
 -18   6   1          0.32        -86.26        86.26 o                         
 -17   6   1        223.66        282.66       102.38 o                         
 -16   6   1        118.68         96.98        92.33 o                         
 -15   6   1         21.50         -8.84        95.49 o                         
 -14   6   1      11794.85      12136.90       446.56 o                         
 -13   6   1       1083.94        928.31       109.22 o                         
 -12   6   1        659.17        482.09        80.34 o                         
 -11   6   1        351.46        317.60        56.51 o                         
 -10   6   1        332.57        382.44        62.05 o                         
  -9   6   1       1916.37       2049.39       103.22 o                         
  -8   6   1      15174.99      15951.70       288.63 o                         
  -7   6   1       5656.13       5853.59       167.95 o                         
  -6   6   1       4784.68       4384.54       144.05 o                         
  -5   6   1       3236.31       3477.55       136.05 o                         
  -4   6   1       5150.71       5372.93       149.63 o                         
  -3   6   1         18.72         34.84        30.44 o                         
  -2   6   1      20218.64      18579.43       272.81 o                         
  -1   6   1       1626.20       1578.80        75.65 o                         
   0   6   1       1686.01       2422.90        84.82 o                         
   1   6   1       7086.96       6720.05       135.00 o                         
   2   6   1       1971.66       2554.78        86.27 o                         
   3   6   1        797.29        839.62        52.12 o                         
   4   6   1       1066.64       1027.44        61.05 o                         
   5   6   1       2813.79       2623.00        92.82 o                         
   6   6   1        352.66        479.41        53.63 o                         
   7   6   1         63.36         83.04        33.73 o                         
   8   6   1        369.81        471.13        49.22 o                         
   9   6   1        543.34        499.74        51.46 o                         
  10   6   1       3749.03       3760.22       150.29 o                         
  11   6   1        286.74        155.52        60.22 o                         
  12   6   1       4293.83       4105.57       203.05 o                         
  13   6   1       2003.12       1886.59       137.85 o                         
  14   6   1        843.84        784.70       116.30 o                         
  15   6   1         28.30         45.46        82.80 o                         
  16   6   1       1082.87       1143.61       145.03 o                         
  17   6   1         49.73          5.01        88.35 o                         
 -18   7   1        112.69         32.57       102.50 o                         
 -17   7   1          2.43        -90.10        90.10 o                         
 -16   7   1       2871.97       3101.49       332.02 o                         
 -15   7   1        551.70        553.73       141.13 o                         
 -14   7   1       3275.60       3078.04       233.13 o                         
 -13   7   1        328.94        393.93       100.31 o                         
 -12   7   1        929.86       1160.96       109.36 o                         
 -11   7   1          1.69          2.95        46.40 o                         
 -10   7   1       6781.61       6960.01       200.97 o                         
  -9   7   1        358.25        288.12        56.45 o                         
  -8   7   1         21.39         -6.01        37.93 o                         
  -7   7   1        688.45        710.38        68.28 o                         
  -6   7   1      69946.82      71717.00      1066.68 o                         
  -5   7   1       4256.07       4254.41       177.82 o                         
  -4   7   1       6621.91       6456.05       173.12 o                         
  -3   7   1       7919.49       8051.08       179.51 o                         
  -2   7   1      14058.77      14440.85       251.50 o                         
  -1   7   1       1309.67       1400.27        66.61 o                         
   0   7   1      62348.34      62936.58       806.79 o                         
   1   7   1       2420.10       2595.66        93.69 o                         
   2   7   1      33203.70      31538.04       455.54 o                         
   3   7   1        359.92        393.77        42.92 o                         
   4   7   1       1725.18       1740.37        87.09 o                         
   5   7   1       9834.60       9574.87       189.45 o                         
   6   7   1      60628.18      60415.24       831.44 o                         
   7   7   1        297.11        169.27        41.64 o                         
   8   7   1      13060.89      13375.21       248.57 o                         
   9   7   1        567.39        626.05        60.59 o                         
  10   7   1       2542.08       2560.89       127.99 o                         
  11   7   1        347.25        379.44        74.62 o                         
  12   7   1       5795.04       5411.07       260.96 o                         
  13   7   1        114.77         48.86        66.43 o                         
  14   7   1       2990.07       3505.02       212.90 o                         
  15   7   1         67.95          0.13        78.94 o                         
  16   7   1        302.33        385.95       105.89 o                         
  17   7   1        724.24        780.99       137.44 o                         
 -17   8   1        259.50        280.59       119.58 o                         
 -16   8   1        292.52        178.42       104.44 o                         
 -15   8   1        217.02         42.32        92.61 o                         
 -14   8   1      12342.49      13408.40       477.74 o                         
 -13   8   1       2965.16       2789.63       166.57 o                         
 -12   8   1      25191.29      23910.43       493.80 o                         
 -11   8   1        134.97        -38.55        47.58 o                         
 -10   8   1       1496.32       1492.84       122.28 o                         
  -9   8   1       6535.00       6690.29       214.52 o                         
  -8   8   1      28606.11      29318.12       506.27 o                         
  -7   8   1        321.62        300.07        64.13 o                         
  -6   8   1      81836.35      85885.11      1448.93 o                         
  -5   8   1       2058.87       2358.81       116.61 o                         
  -4   8   1       2885.81       2798.32       111.74 o                         
  -3   8   1       5473.11       5454.00       145.13 o                         
  -2   8   1      29570.41      31507.56       463.49 o                         
  -1   8   1      14892.61      15780.74       255.92 o                         
   0   8   1      29690.84      27285.09       378.64 o                         
   1   8   1        581.66        539.65        48.90 o                         
   2   8   1      64806.40      64587.23       874.98 o                         
   3   8   1        706.19        905.50        59.33 o                         
   4   8   1      17017.20      18084.11       299.65 o                         
   5   8   1       2421.32       2361.33       107.87 o                         
   6   8   1        102.35         -2.59        40.24 o                         
   7   8   1        559.39        493.57        63.65 o                         
   8   8   1      30801.85      30886.28       504.68 o                         
   9   8   1       1513.54       1661.26        99.28 o                         
  10   8   1       4868.39       4866.42       180.81 o                         
  11   8   1        222.98         36.12        72.04 o                         
  12   8   1          7.74         42.00        81.27 o                         
  13   8   1        780.87        720.44       107.29 o                         
  14   8   1      20199.46      20800.27       478.22 o                         
  15   8   1       1157.23       1132.67       163.38 o                         
  16   8   1       2323.63       2347.55       197.58 o                         
  17   8   1        129.16        271.75       109.04 o                         
 -17   9   1        757.43        629.68       144.24 o                         
 -16   9   1       2606.65       2514.71       238.70 o                         
 -15   9   1        386.41        494.11       131.82 o                         
 -14   9   1       3748.12       3587.50       307.04 o                         
 -13   9   1       1256.11       1077.55       118.34 o                         
 -12   9   1       4028.66       4345.24       195.48 o                         
 -11   9   1        462.53        440.98        72.21 o                         
 -10   9   1       7176.61       7556.66       241.25 o                         
  -9   9   1        183.19         86.59        59.45 o                         
  -8   9   1       3985.58       4363.55       231.61 o                         
  -7   9   1        118.26        109.75        57.09 o                         
  -6   9   1      11398.18      10883.24       282.94 o                         
  -5   9   1        942.18       1087.05        72.83 o                         
  -4   9   1      29131.96      29657.38       471.41 o                         
  -3   9   1       1985.47       2069.66       114.49 o                         
  -2   9   1       1204.92       1189.71        69.41 o                         
  -1   9   1      17135.32      17220.29       269.57 o                         
   0   9   1      33891.73      34060.44       465.78 o                         
   1   9   1       3423.03       3561.41       152.93 o                         
   2   9   1      13831.36      13301.32       243.15 o                         
   3   9   1       1269.60       1259.78        72.41 o                         
   4   9   1       7291.72       8035.57       209.07 o                         
   5   9   1        257.89        254.85        52.30 o                         
   6   9   1      22264.48      22167.55       392.35 o                         
   7   9   1         62.98        -18.37        42.74 o                         
   8   9   1       7264.13       7519.13       226.37 o                         
   9   9   1        890.22        930.29        85.81 o                         
  10   9   1       4319.11       4075.27       180.28 o                         
  11   9   1        343.13        303.05        74.89 o                         
  12   9   1       8704.75       8691.81       396.70 o                         
  13   9   1        853.65        829.40       128.99 o                         
  14   9   1        390.88        340.24        98.78 o                         
  15   9   1         31.40        -76.92        82.55 o                         
  16   9   1       2222.68       2085.17       211.96 o                         
 -17  10   1        417.94        407.10       133.16 o                         
 -16  10   1        358.18        317.00       132.14 o                         
 -15  10   1        557.13        704.73       154.46 o                         
 -14  10   1        157.00        233.65        99.98 o                         
 -13  10   1          0.42        -57.21        69.45 o                         
 -12  10   1       2251.99       2534.04       166.34 o                         
 -11  10   1        935.81        876.29       100.45 o                         
 -10  10   1         29.19         82.90        67.63 o                         
  -9  10   1       4672.49       5277.46       230.12 o                         
  -8  10   1        870.37        875.99       100.37 o                         
  -7  10   1        297.51        275.75        71.03 o                         
  -6  10   1       6643.44       7276.01       265.09 o                         
  -5  10   1       7877.90       8709.80       261.92 o                         
  -4  10   1       3868.16       3512.33       210.91 o                         
  -3  10   1         64.69         54.95        33.61 o                         
  -2  10   1        319.17        139.61        37.53 o                         
  -1  10   1        820.59        826.25        60.06 o                         
   0  10   1         58.65        -30.93        30.93 o                         
   1  10   1       4731.00       4240.71       135.11 o                         
   2  10   1      10278.12       9850.66       232.92 o                         
   3  10   1         84.15         62.03        37.87 o                         
   4  10   1       6484.69       6556.77       219.83 o                         
   5  10   1       2103.23       2084.25       115.08 o                         
   6  10   1          1.19         24.79        48.85 o                         
   7  10   1       1828.72       1962.16       120.97 o                         
   8  10   1       2780.15       2788.90       142.80 o                         
   9  10   1       1667.83       1565.03       112.09 o                         
  10  10   1        763.57        619.44       103.97 o                         
  11  10   1       1732.78       1706.83       142.46 o                         
  12  10   1        125.06        115.58        76.28 o                         
  13  10   1        987.95        930.31       156.40 o                         
  14  10   1       1967.94       2132.70       193.25 o                         
  15  10   1        340.01        368.90       114.29 o                         
  16  10   1        307.47        158.40       116.35 o                         
 -16  11   1        106.41        340.15       153.72 o                         
 -15  11   1        393.94        602.43       144.23 o                         
 -14  11   1         35.65         38.53        98.22 o                         
 -13  11   1       2662.89       2583.67       189.58 o                         
 -12  11   1        112.77        166.62        85.90 o                         
 -11  11   1        326.55        381.76        88.41 o                         
 -10  11   1       3781.81       3597.54       190.26 o                         
  -9  11   1          5.27        -56.56        59.12 o                         
  -8  11   1       2070.77       2097.64       152.16 o                         
  -7  11   1       5043.59       4576.21       215.98 o                         
  -6  11   1       1658.56       1865.85       140.87 o                         
  -5  11   1          1.69         -4.53        53.04 o                         
  -4  11   1       4271.36       4263.43       186.97 o                         
  -3  11   1      11193.15      12042.20       259.48 o                         
  -2  11   1       2639.77       2807.81       120.00 o                         
  -1  11   1       4215.53       4081.28       167.41 o                         
   0  11   1       3194.84       3503.23       125.26 o                         
   1  11   1        480.09        443.51        56.36 o                         
   2  11   1       4554.91       4526.41       156.40 o                         
   3  11   1       3030.18       3409.58       136.06 o                         
   4  11   1        783.93        840.86        76.28 o                         
   5  11   1       6799.53       7015.80       235.11 o                         
   6  11   1       1178.04       1281.96       102.60 o                         
   7  11   1        304.59        262.87        67.76 o                         
   8  11   1       1508.12       1507.60       113.76 o                         
   9  11   1       3412.33       3148.92       179.32 o                         
  10  11   1        290.26        267.29        91.71 o                         
  11  11   1        656.83        412.06        94.87 o                         
  12  11   1         25.74        112.60        81.30 o                         
  13  11   1         17.87         12.36        99.80 o                         
  14  11   1        957.97        788.08       146.48 o                         
  15  11   1        714.28        635.89       142.78 o                         
 -15  12   1        280.19        468.60       142.88 o                         
 -14  12   1       5436.91       4837.20       298.10 o                         
 -13  12   1       1477.49       1402.65       145.00 o                         
 -12  12   1       2799.72       3123.06       311.90 o                         
 -11  12   1       1394.49       1634.55       185.96 o                         
 -10  12   1       1920.55       2135.72       156.21 o                         
  -9  12   1        165.48         85.51        71.12 o                         
  -8  12   1        543.04        458.97        87.05 o                         
  -7  12   1        255.88        173.30        73.46 o                         
  -6  12   1       7496.67       7879.53       328.95 o                         
  -5  12   1       4286.92       4887.92       213.89 o                         
  -4  12   1       4291.14       4333.62       186.51 o                         
  -3  12   1       3146.21       3440.15       152.76 o                         
  -2  12   1        305.34        325.42        61.52 o                         
  -1  12   1       4228.74       4842.00       180.52 o                         
   0  12   1      25802.73      24395.15       463.52 o                         
   1  12   1       3375.76       3448.61       141.67 o                         
   2  12   1       1050.23        951.37        80.41 o                         
   3  12   1          0.23         66.97        47.15 o                         
   4  12   1        852.13        710.60        84.90 o                         
   5  12   1        229.13        228.18        66.79 o                         
   6  12   1       1506.55       1597.43       125.07 o                         
   7  12   1       2021.97       2212.60       159.85 o                         
   8  12   1       1786.40       1708.34       127.27 o                         
   9  12   1        739.09        622.42        95.58 o                         
  10  12   1        280.81        256.49        96.49 o                         
  11  12   1       1038.63       1177.59       144.99 o                         
  12  12   1        261.99        241.66        93.19 o                         
  13  12   1       2356.49       2865.18       426.49 o                         
  14  12   1       5142.72       5221.08       312.14 o                         
  15  12   1        237.50        341.69       124.82 o                         
 -15  13   1        722.04        864.69       246.09 o                         
 -14  13   1       2222.90       2230.11       199.75 o                         
 -13  13   1         90.71         51.11        87.57 o                         
 -12  13   1       2333.36       2272.24       246.16 o                         
 -11  13   1        311.98        371.15       113.01 o                         
 -10  13   1       3028.69       3259.21       220.17 o                         
  -9  13   1        403.37        454.03        94.00 o                         
  -8  13   1          3.22        -60.62        65.60 o                         
  -7  13   1        783.29        754.07       103.97 o                         
  -6  13   1       5157.01       5530.81       293.58 o                         
  -5  13   1       1234.51       1368.03       128.11 o                         
  -4  13   1       2465.77       2837.92       170.32 o                         
  -3  13   1       3379.13       3282.25       171.87 o                         
  -2  13   1        165.77        229.69        65.75 o                         
  -1  13   1        107.27        118.11        62.74 o                         
   0  13   1       7789.55       7983.53       274.13 o                         
   1  13   1       1661.23       1883.90       129.22 o                         
   2  13   1       8051.12       8293.14       239.08 o                         
   3  13   1        350.79        422.67        78.78 o                         
   4  13   1         87.30        131.14        62.38 o                         
   5  13   1       2036.48       1819.97       129.04 o                         
   6  13   1       9384.34      10365.31       312.39 o                         
   7  13   1        919.20        628.29        93.24 o                         
   8  13   1       6126.34       6825.62       269.14 o                         
   9  13   1          0.87        -16.91        68.48 o                         
  10  13   1       2484.24       2978.71       218.99 o                         
  11  13   1         17.01         48.68        91.92 o                         
  12  13   1       6882.73       6920.90       301.40 o                         
  13  13   1         19.19        -90.64        90.64 o                         
  14  13   1       1713.92       1839.90       222.36 o                         
 -14  14   1       4581.17       4697.92       440.71 o                         
 -13  14   1         30.09        108.21       103.49 o                         
 -12  14   1       4886.22       4941.37       373.40 o                         
 -11  14   1         33.30        -71.52        98.87 o                         
 -10  14   1         92.51        145.88        87.25 o                         
  -9  14   1       3092.39       3663.61       229.26 o                         
  -8  14   1       4555.84       4472.27       232.88 o                         
  -7  14   1        375.35        286.66        88.97 o                         
  -6  14   1       3558.66       3646.39       214.22 o                         
  -5  14   1        302.55        303.49        93.75 o                         
  -4  14   1       1363.18       1635.41       155.30 o                         
  -3  14   1         24.55         38.97        70.33 o                         
  -2  14   1      12898.20      12897.27       419.86 o                         
  -1  14   1       1825.47       1920.18       140.94 o                         
   0  14   1        977.39        951.58       104.60 o                         
   1  14   1          6.78        -55.96        62.06 o                         
   2  14   1       2165.38       2308.61       165.95 o                         
   3  14   1          6.56        104.28        66.26 o                         
   4  14   1       7511.27       7982.41       276.84 o                         
   5  14   1        971.68        754.49        97.70 o                         
   6  14   1          1.94         43.33        69.73 o                         
   7  14   1        558.31        394.16        93.20 o                         
   8  14   1       4512.30       4847.30       259.16 o                         
   9  14   1       2056.88       1821.44       173.43 o                         
  10  14   1       4010.11       4213.19       267.50 o                         
  11  14   1        222.28        275.92       111.56 o                         
  12  14   1        140.85        117.02        95.12 o                         
  13  14   1        153.46         73.09       102.91 o                         
 -13  15   1        827.78        587.36       138.65 o                         
 -12  15   1         17.93        -38.34       106.53 o                         
 -11  15   1          1.55        -95.74        98.61 o                         
 -10  15   1       6138.95       6425.36       315.50 o                         
  -9  15   1        187.42        155.05        97.84 o                         
  -8  15   1       2052.32       2132.01       178.43 o                         
  -7  15   1       4723.31       4337.84       247.02 o                         
  -6  15   1       1024.99       1349.89       194.87 o                         
  -5  15   1         43.92         40.74        89.72 o                         
  -4  15   1      11220.24       9966.81       404.15 o                         
  -3  15   1       1962.58       2051.68       178.91 o                         
  -2  15   1        494.96        521.12       103.26 o                         
  -1  15   1       2167.15       2586.95       178.05 o                         
   0  15   1       3125.11       3273.80       237.91 o                         
   1  15   1        526.33        384.86       107.23 o                         
   2  15   1       1678.52       1700.47       174.78 o                         
   3  15   1       3293.98       3177.60       219.61 o                         
   4  15   1        136.60         45.53        77.76 o                         
   5  15   1       2710.09       2388.41       181.98 o                         
   6  15   1       1617.37       1441.29       151.39 o                         
   7  15   1         40.66         62.12        75.54 o                         
   8  15   1        164.98        161.67        83.77 o                         
   9  15   1       1423.63       1411.30       158.23 o                         
  10  15   1       2553.16       2186.67       203.38 o                         
  11  15   1        392.62        221.69       108.69 o                         
  12  15   1       3202.67       2828.03       220.05 o                         
  13  15   1        177.57        226.65       127.72 o                         
 -12  16   1         13.15        -21.15       123.13 o                         
 -11  16   1       4404.94       3919.52       346.43 o                         
 -10  16   1       1538.87       1709.39       193.82 o                         
  -9  16   1       1102.89       1050.97       169.13 o                         
  -8  16   1         72.10        -22.42        93.83 o                         
  -7  16   1        188.42        205.35       111.53 o                         
  -6  16   1        990.33       1020.86       152.18 o                         
  -5  16   1       5203.29       5039.43       293.08 o                         
  -4  16   1         15.58         55.58        89.97 o                         
  -3  16   1       1791.88       1814.93       195.10 o                         
  -2  16   1       3396.02       3282.73       252.85 o                         
  -1  16   1       1762.18       1876.20       173.95 o                         
   0  16   1        584.89        349.90       104.72 o                         
   1  16   1       4975.65       5460.80       297.84 o                         
   2  16   1       1675.44       1554.75       166.53 o                         
   3  16   1          0.39         10.82       113.49 o                         
   4  16   1        731.66        661.77       155.76 o                         
   5  16   1       1598.81       1157.53       160.38 o                         
   6  16   1        202.82        245.74       109.66 o                         
   7  16   1       5119.82       5687.95       367.20 o                         
   8  16   1         24.87        -86.05        86.05 o                         
   9  16   1        111.68        -16.48       117.32 o                         
  10  16   1        850.63        644.85       144.80 o                         
  11  16   1       1355.96       1192.84       174.88 o                         
  12  16   1         55.77        -45.72       122.45 o                         
 -11  17   1        207.28        239.51       210.55 o                         
 -10  17   1        297.83        305.42       148.12 o                         
  -9  17   1       1528.62       1942.53       238.32 o                         
  -8  17   1        310.93        441.59       136.11 o                         
  -7  17   1       6743.03       6921.30       378.16 o                         
  -6  17   1        858.98        951.17       152.76 o                         
  -5  17   1         27.77         12.82        98.03 o                         
  -4  17   1        414.61        275.57       114.37 o                         
  -3  17   1       2466.51       2016.20       219.56 o                         
  -2  17   1        572.82        601.72       140.15 o                         
  -1  17   1        713.57        784.24       162.40 o                         
   0  17   1       3199.74       3362.99       262.63 o                         
   1  17   1         23.66         87.71       104.12 o                         
   2  17   1       1438.65       1109.68       158.19 o                         
   3  17   1       4486.67       4081.85       273.45 o                         
   4  17   1         21.18        -88.92        88.92 o                         
   5  17   1       2986.89       2923.09       233.36 o                         
   6  17   1       3402.58       2982.62       250.77 o                         
   7  17   1       1107.07        913.06       158.08 o                         
   8  17   1       1493.26       1383.26       180.11 o                         
   9  17   1       1948.60       2298.99       281.91 o                         
  10  17   1        170.91        290.74       164.61 o                         
  11  17   1        252.92        477.71       157.10 o                         
 -10  18   1         38.56        135.90       139.20 o                         
  -9  18   1         13.88         17.00       115.12 o                         
  -8  18   1       4563.39       4974.47       325.90 o                         
  -7  18   1        587.20        579.94       141.90 o                         
  -6  18   1       1223.09       1155.84       213.06 o                         
  -5  18   1        644.08        646.91       160.80 o                         
  -4  18   1          0.79        186.08       124.42 o                         
  -3  18   1        494.86        434.36       235.48 o                         
  -2  18   1       7474.92       7440.70       410.93 o                         
  -1  18   1       1625.75       1488.06       328.90 o                         
   0  18   1        297.66        141.07       124.08 o                         
   1  18   1       2178.42       2669.02       250.07 o                         
   2  18   1       1856.47       1376.75       188.55 o                         
   3  18   1         75.76         13.48        95.82 o                         
   4  18   1       3590.88       3723.40       274.74 o                         
   5  18   1        320.12        301.43       175.72 o                         
   6  18   1         89.24        139.83       118.04 o                         
   7  18   1        814.03        564.34       140.37 o                         
   8  18   1        547.35        516.87       164.43 o                         
   9  18   1       2374.63       3079.41       326.20 o                         
  -8  19   1        318.64        409.49       148.35 o                         
  -7  19   1         30.04         99.63       123.89 o                         
  -6  19   1       2046.80       1691.74       222.29 o                         
  -5  19   1        299.15        439.76       165.75 o                         
  -4  19   1       3996.00       3660.95       305.25 o                         
  -3  19   1          3.41       -108.56       108.56 o                         
  -2  19   1          7.17        -86.29       120.40 o                         
  -1  19   1         38.66        128.48       126.76 o                         
   0  19   1       2649.42       2627.70       300.67 o                         
   1  19   1        136.60        117.26       141.26 o                         
   2  19   1       1822.61       2308.11       249.12 o                         
   3  19   1         74.63        -32.99       115.30 o                         
   4  19   1        204.62        130.66       134.45 o                         
   5  19   1          6.22       -109.22       109.22 o                         
   6  19   1       3985.23       4448.46       370.48 o                         
   7  19   1         40.85         74.19       132.08 o                         
   8  19   1        488.64        539.79       239.14 o                         
  -6  20   1          9.93       -115.55       115.55 o                         
  -5  20   1        475.25        387.02       168.29 o                         
  -4  20   1        258.08        293.10       155.82 o                         
  -3  20   1        876.92       1018.23       220.59 o                         
  -2  20   1       4314.05       5428.51       580.60 o                         
  -1  20   1        136.14        202.11       159.60 o                         
   0  20   1          1.52       -135.68       135.68 o                         
   1  20   1        367.98         33.01       152.42 o                         
   2  20   1       1262.65       1280.73       269.39 o                         
   3  20   1          8.08        -84.60       124.15 o                         
   4  20   1       3899.75       3314.79       298.19 o                         
   5  20   1        193.86        372.22       159.83 o                         
   6  20   1        367.81        562.96       181.64 o                         
  -3  21   1       1243.20       1289.55       246.65 o                         
  -2  21   1        269.94        309.64       171.56 o                         
  -1  21   1       1818.69       1518.37       267.89 o                         
   0  21   1        137.39         93.25       265.84 o                         
   1  21   1          1.57        -56.71       216.93 o                         
   2  21   1        130.49        412.67       183.33 o                         
 -19   0   2       1235.70        950.06       237.97 o                         
 -18   0   2       1306.00       1519.58       259.17 o                         
 -17   0   2         57.59       -107.11       107.11 o                         
 -16   0   2      13596.03      13310.21       634.80 o                         
 -15   0   2       2831.16       2722.27       282.31 o                         
 -14   0   2       6804.14       5590.25       453.01 o                         
 -13   0   2       1498.92       1197.92       131.12 o                         
 -12   0   2       9716.43       9329.83       398.41 o                         
 -11   0   2        999.40        564.30        92.26 o                         
 -10   0   2       6356.79       5898.69       320.24 o                         
  -9   0   2       2438.14       1990.81       129.83 o                         
  -8   0   2      14643.54      15156.26       447.37 o                         
  -7   0   2       7277.53       7099.13       208.18 o                         
  -6   0   2      64010.02      65172.28      1411.96 o                         
  -5   0   2       3492.84       3542.35       152.34 o                         
  -4   0   2     494034.72     484460.00      9902.07 o                         
  -3   0   2       1456.55       1511.70        70.74 o                         
   0   0   2      29006.31      27866.38       550.42 o                         
   1   0   2          1.66        -11.85        16.00 o                         
   2   0   2     348215.38     332998.38      6135.68 o                         
   3   0   2        408.13        361.37        51.29 o                         
   4   0   2      14424.85      14485.28       243.72 o                         
   5   0   2       1206.70       1124.29        52.71 o                         
   6   0   2      36251.16      37427.40       593.83 o                         
   7   0   2         71.05         43.93        35.25 o                         
   8   0   2      89421.45      86474.36      1422.39 o                         
   9   0   2       3707.05       3367.88       140.32 o                         
  10   0   2        217.40        284.96       101.76 o                         
  11   0   2       3615.33       3078.89       173.78 o                         
  12   0   2      21951.90      20743.71       601.69 o                         
  13   0   2       1520.59       1530.12       166.06 o                         
  14   0   2      18050.21      19311.55      1407.58 o                         
  15   0   2        179.03        -29.32       100.55 o                         
  16   0   2        274.84        180.75       166.47 o                         
  17   0   2         66.77         61.08       146.52 o                         
  18   0   2         14.65         25.26       141.55 o                         
 -19   1   2       1058.62       1145.40       169.27 o                         
 -18   1   2       5119.81       4747.35       338.99 o                         
 -17   1   2        486.42        451.39       164.01 o                         
 -16   1   2         13.87        159.41        94.09 o                         
 -15   1   2       1007.57       1232.36       151.18 o                         
 -14   1   2       5491.81       5261.96       309.64 o                         
 -13   1   2       1307.80       1057.08       112.08 o                         
 -12   1   2      26949.19      27186.70       501.92 o                         
 -11   1   2        245.49        183.29        50.93 o                         
 -10   1   2       7237.24       7470.39       173.99 o                         
  -9   1   2         70.44         61.32        33.81 o                         
  -8   1   2      75842.50      77807.26      1070.62 o                         
  -7   1   2       6890.10       6766.87       150.73 o                         
  -6   1   2      66247.89      61668.84       949.81 o                         
  -5   1   2         59.68         52.79        24.77 o                         
  -4   1   2      61857.80      60502.75       860.85 o                         
  -3   1   2        186.22        139.26        25.72 o                         
  -2   1   2     100910.43     100915.36      1394.47 o                         
  -1   1   2        264.81        258.89        24.49 o                         
   0   1   2      83753.03      86006.90      1132.12 o                         
   1   1   2          1.39          4.29         8.67 o                         
   2   1   2       5181.58       5285.68        79.45 o                         
   3   1   2          8.75          6.39        14.82 o                         
   4   1   2      25873.65      24777.15       288.67 o                         
   5   1   2       1176.04       1162.47        39.06 o                         
   6   1   2       5652.20       5514.24        98.87 o                         
   7   1   2        265.26        238.25        26.62 o                         
   8   1   2       8796.22       8945.79       139.79 o                         
   9   1   2         28.34         -9.70        24.21 o                         
  10   1   2       9742.63       9642.17       199.65 o                         
  11   1   2        170.43        246.25        50.26 o                         
  12   1   2        978.01        895.72        89.86 o                         
  13   1   2          0.85         28.90        60.62 o                         
  14   1   2       8296.31       8101.08       292.80 o                         
  15   1   2       1020.61        926.65       124.85 o                         
  16   1   2      10322.99       9968.87       375.65 o                         
  17   1   2       1208.64       1319.42       156.49 o                         
  18   1   2         45.11         68.53       100.51 o                         
 -19   2   2         17.89        -25.39       100.24 o                         
 -18   2   2          1.02        -50.74        93.25 o                         
 -17   2   2        116.06         93.86        91.16 o                         
 -16   2   2       1010.74        987.90       150.65 o                         
 -15   2   2        287.43        136.66        96.19 o                         
 -14   2   2       7295.13       6941.50       381.78 o                         
 -13   2   2        105.90         92.94        57.30 o                         
 -12   2   2          2.88         -9.39        45.80 o                         
 -11   2   2        873.97        702.86        71.13 o                         
 -10   2   2        493.85        349.44        50.85 o                         
  -9   2   2        938.28       1042.74        66.86 o                         
  -8   2   2        406.43        319.31        46.91 o                         
  -7   2   2       3858.85       3989.08       128.51 o                         
  -6   2   2      26728.68      28186.73       470.47 o                         
  -5   2   2        219.50        373.24        45.01 o                         
  -4   2   2      48541.30      48195.44       667.11 o                         
  -3   2   2        435.17        502.87        39.99 o                         
  -2   2   2      32970.16      35271.40       544.37 o                         
  -1   2   2        237.94        236.01        30.71 o                         
   0   2   2       9187.27       9826.25       151.52 o                         
   1   2   2        287.23        210.48        18.72 o                         
   2   2   2       1140.68       1194.03        35.29 o                         
   3   2   2       1271.00       1309.45        34.69 o                         
   4   2   2         52.60         31.16        14.57 o                         
   5   2   2       1708.72       1570.04        47.63 o                         
   6   2   2       5959.66       5817.37        89.64 o                         
   7   2   2        161.18        191.64        28.33 o                         
   8   2   2       5244.63       5025.56       104.44 o                         
   9   2   2        356.31        372.40        39.40 o                         
  10   2   2        228.49        270.33        49.12 o                         
  11   2   2        191.77        168.46        47.94 o                         
  12   2   2       7349.88       7399.55       257.10 o                         
  13   2   2         24.17        146.01        69.84 o                         
  14   2   2       2196.11       1910.66       233.17 o                         
  15   2   2        315.17        311.55        90.12 o                         
  16   2   2        146.16        309.95        98.68 o                         
  17   2   2         65.92         10.24        87.89 o                         
  18   2   2        193.41        239.13       116.05 o                         
 -19   3   2          8.89         28.68       100.07 o                         
 -18   3   2         34.13        105.24        99.78 o                         
 -17   3   2          5.43        -17.44        90.91 o                         
 -16   3   2       1981.63       2123.30       204.92 o                         
 -15   3   2         35.23        194.47       100.98 o                         
 -14   3   2        170.59        144.84        89.94 o                         
 -13   3   2         63.13         40.70        64.37 o                         
 -12   3   2         64.14         61.33        47.23 o                         
 -11   3   2       1675.48       1827.82       107.34 o                         
 -10   3   2        260.43        359.56        65.11 o                         
  -9   3   2        184.77        224.15        44.75 o                         
  -8   3   2      20984.50      21461.79       369.03 o                         
  -7   3   2         45.82         30.31        30.93 o                         
  -6   3   2       5967.63       6174.16       136.47 o                         
  -5   3   2       2867.45       2941.78        97.59 o                         
  -4   3   2        349.09        409.66        44.80 o                         
  -3   3   2       6626.52       6425.61       134.31 o                         
  -2   3   2        378.87        447.69        57.89 o                         
  -1   3   2       1147.53       1082.58        50.10 o                         
   0   3   2      15824.38      16194.23       241.99 o                         
   1   3   2       4421.45       4181.91        78.72 o                         
   2   3   2         82.77         31.90        18.91 o                         
   3   3   2         19.36         11.95        16.59 o                         
   4   3   2       3099.62       3033.92        63.79 o                         
   5   3   2        240.04        211.50        24.19 o                         
   6   3   2       1976.24       2089.44        66.28 o                         
   7   3   2          2.02        -19.59        19.59 o                         
   8   3   2         50.95        101.86        24.93 o                         
   9   3   2        954.40        909.50        53.05 o                         
  10   3   2        404.80        357.70        46.52 o                         
  11   3   2        486.74        287.95        59.70 o                         
  12   3   2        892.15        961.60       132.85 o                         
  13   3   2        358.25        308.87        87.97 o                         
  14   3   2          0.69         20.22        69.37 o                         
  15   3   2          0.73        -43.96        69.26 o                         
  16   3   2        115.08         81.73        85.46 o                         
  17   3   2          2.82        -57.63        83.28 o                         
  18   3   2         62.41         97.36       105.69 o                         
 -19   4   2       1138.65        750.02       154.58 o                         
 -18   4   2        669.78        528.85       139.49 o                         
 -17   4   2          2.67        -36.47        94.12 o                         
 -16   4   2       5507.55       5470.01       320.67 o                         
 -15   4   2       1636.92       1760.95       184.97 o                         
 -14   4   2        574.21        498.37       112.77 o                         
 -13   4   2        931.10        853.84       118.92 o                         
 -12   4   2       1502.98       1437.54        98.90 o                         
 -11   4   2         34.52          8.13        43.43 o                         
 -10   4   2       7273.04       7089.16       205.48 o                         
  -9   4   2        357.03        388.00        51.24 o                         
  -8   4   2       7453.94       7611.11       171.58 o                         
  -7   4   2          1.46        -29.57        29.57 o                         
  -6   4   2        301.45        385.75        50.07 o                         
  -5   4   2        711.66        680.13        63.11 o                         
  -4   4   2       7235.06       8470.76       172.09 o                         
  -3   4   2       2646.95       2771.15        98.00 o                         
  -2   4   2       3026.63       3295.04        96.63 o                         
  -1   4   2        133.90        175.57        30.22 o                         
   0   4   2      29836.71      31210.98       424.40 o                         
   1   4   2        495.91        404.35        34.37 o                         
   2   4   2      50205.89      50336.39       636.35 o                         
   3   4   2       2506.88       2492.32        68.36 o                         
   4   4   2        701.60        850.67        41.16 o                         
   5   4   2        260.87        232.90        22.79 o                         
   6   4   2      11301.22      10704.07       161.08 o                         
   7   4   2       1232.64       1315.57        63.34 o                         
   8   4   2      57286.13      55870.16       674.42 o                         
   9   4   2        178.11        149.28        29.45 o                         
  10   4   2        356.59        473.25        61.14 o                         
  11   4   2       1118.37       1045.59        90.95 o                         
  12   4   2       2678.56       2510.19       231.12 o                         
  13   4   2        544.26        538.02        93.81 o                         
  14   4   2       5211.50       5435.44       356.72 o                         
  15   4   2        537.17        659.93       112.17 o                         
  16   4   2         24.27         21.68        81.97 o                         
  17   4   2          9.40        -91.15        91.15 o                         
 -18   5   2       2282.93       2128.10       329.95 o                         
 -17   5   2        439.31        406.54       140.85 o                         
 -16   5   2          3.05         24.43        94.37 o                         
 -15   5   2        683.37        583.18       124.79 o                         
 -14   5   2       8971.60       8501.07       347.66 o                         
 -13   5   2       2321.43       2440.08       158.50 o                         
 -12   5   2      15441.61      15603.81       323.97 o                         
 -11   5   2        715.59        781.99        77.10 o                         
 -10   5   2         68.81         62.23        41.92 o                         
  -9   5   2         77.03         44.37        39.93 o                         
  -8   5   2      88996.07      94216.81      1189.54 o                         
  -7   5   2       6235.54       6230.79       166.46 o                         
  -6   5   2      47246.77      43291.12       667.50 o                         
  -5   5   2       2772.58       2531.37       105.66 o                         
  -4   5   2      11033.47      10786.72       196.70 o                         
  -3   5   2       7615.96       7102.99       161.73 o                         
  -2   5   2       9506.03       9322.55       159.85 o                         
  -1   5   2        189.30        123.94        30.34 o                         
   0   5   2      75715.05      74728.95       968.42 o                         
   1   5   2        702.02        750.54        61.25 o                         
   2   5   2      20761.37      20768.53       324.42 o                         
   3   5   2       3407.47       3057.45       121.22 o                         
   4   5   2      16100.62      14567.86       234.78 o                         
   5   5   2        293.03        271.02        32.53 o                         
   6   5   2      20963.59      21878.13       303.84 o                         
   7   5   2       1522.14       1482.58        68.46 o                         
   8   5   2       2485.96       2388.91        76.51 o                         
   9   5   2         25.11         61.59        34.49 o                         
  10   5   2       8136.22       7853.22       192.26 o                         
  11   5   2        105.84         18.07        55.90 o                         
  12   5   2       1301.69       1269.68       111.38 o                         
  13   5   2         44.57        105.43        69.63 o                         
  14   5   2       3832.12       3681.06       216.96 o                         
  15   5   2       1477.54       1458.48       149.15 o                         
  16   5   2       6581.42       6988.85       350.65 o                         
  17   5   2       1049.61        984.34       140.02 o                         
 -18   6   2        371.53        393.83       123.67 o                         
 -17   6   2         55.97        107.89       104.28 o                         
 -16   6   2       2158.94       2518.45       224.49 o                         
 -15   6   2       2031.09       2446.28       267.15 o                         
 -14   6   2      15768.63      15050.58       390.03 o                         
 -13   6   2       1160.26        965.56       112.62 o                         
 -12   6   2       1742.88       1343.95       101.53 o                         
 -11   6   2       1917.39       1689.44       103.13 o                         
 -10   6   2       2337.09       2269.26       113.98 o                         
  -9   6   2         16.57         -3.68        37.09 o                         
  -8   6   2      32018.50      33321.20       550.30 o                         
  -7   6   2        479.00        586.92        67.24 o                         
  -6   6   2         94.19         76.70        37.29 o                         
  -5   6   2         69.92         30.63        31.88 o                         
  -4   6   2      29278.75      28435.25       457.20 o                         
  -3   6   2         74.41         61.53        33.46 o                         
  -2   6   2       7085.91       6671.48       131.68 o                         
  -1   6   2         78.70         55.80        31.29 o                         
   0   6   2      54937.28      52292.59       781.28 o                         
   1   6   2          0.37         13.03        30.47 o                         
   2   6   2      42850.91      43974.26       604.42 o                         
   3   6   2       1163.39       1202.29        53.71 o                         
   4   6   2       3903.96       3916.40       119.22 o                         
   5   6   2         90.30         80.79        30.95 o                         
   6   6   2      29471.18      29142.24       396.10 o                         
   7   6   2        156.11        166.90        33.60 o                         
   8   6   2      21022.07      20288.98       319.10 o                         
   9   6   2       1735.64       1779.78        91.29 o                         
  10   6   2       4292.83       4335.57       160.35 o                         
  11   6   2         59.38         29.13        56.15 o                         
  12   6   2      22860.90      22430.40       506.84 o                         
  13   6   2        176.26        176.60        74.78 o                         
  14   6   2       4807.97       5522.82       261.92 o                         
  15   6   2        285.75        173.18        93.39 o                         
  16   6   2         93.27        161.44        97.09 o                         
  17   6   2         27.10        -48.22        90.19 o                         
 -18   7   2        887.77       1085.92       154.55 o                         
 -17   7   2          7.01         15.59       130.20 o                         
 -16   7   2       2087.75       2024.10       205.39 o                         
 -15   7   2       1098.39        761.52       181.21 o                         
 -14   7   2       2175.16       2150.55       164.38 o                         
 -13   7   2       1505.16       1649.69       138.79 o                         
 -12   7   2       3338.57       3485.31       154.53 o                         
 -11   7   2        401.27        468.41        68.39 o                         
 -10   7   2        954.42       1152.50        94.74 o                         
  -9   7   2        542.36        515.82        67.53 o                         
  -8   7   2       1027.63        819.91        74.92 o                         
  -7   7   2       3716.34       3969.36       152.33 o                         
  -6   7   2      13981.99      15142.51       276.35 o                         
  -5   7   2        314.40        397.99        49.08 o                         
  -4   7   2       2301.76       2484.37       119.54 o                         
  -3   7   2       6327.54       6151.55       145.40 o                         
  -2   7   2      22363.95      22428.39       331.05 o                         
  -1   7   2          0.04        -24.13        27.77 o                         
   0   7   2      23937.25      24805.42       393.08 o                         
   1   7   2       7284.48       7356.98       161.01 o                         
   2   7   2       1103.62       1049.48        58.20 o                         
   3   7   2        543.38        574.20        46.33 o                         
   4   7   2      15940.86      15315.94       260.61 o                         
   5   7   2         50.25         99.44        34.46 o                         
   6   7   2       6603.02       6352.78       155.97 o                         
   7   7   2        637.74        607.08        54.90 o                         
   8   7   2       1450.14       1352.83        79.89 o                         
   9   7   2        326.45        360.27        55.00 o                         
  10   7   2      10134.40       9725.94       232.02 o                         
  11   7   2       2033.78       2015.17       142.70 o                         
  12   7   2        474.43        651.67       101.45 o                         
  13   7   2        374.84        384.79        86.24 o                         
  14   7   2        989.47       1007.02       119.51 o                         
  15   7   2       1040.46        942.93       138.06 o                         
  16   7   2        969.21       1261.75       151.72 o                         
  17   7   2        350.29         25.90        97.89 o                         
 -18   8   2          7.24         -5.36       110.59 o                         
 -17   8   2        574.89        660.56       158.07 o                         
 -16   8   2        249.51        214.88       119.18 o                         
 -15   8   2         62.91        118.04       105.13 o                         
 -14   8   2        145.45        317.17        89.48 o                         
 -13   8   2       1909.51       1780.80       149.25 o                         
 -12   8   2       2923.60       3072.04       156.89 o                         
 -11   8   2        619.25        636.67        74.09 o                         
 -10   8   2        175.56         68.24        49.55 o                         
  -9   8   2        153.83        122.28        56.36 o                         
  -8   8   2       2614.63       2860.52       132.85 o                         
  -7   8   2       6236.26       6058.61       259.42 o                         
  -6   8   2        210.16        244.32        55.62 o                         
  -5   8   2         37.91         15.40        42.91 o                         
  -4   8   2       2567.84       2827.32       123.71 o                         
  -3   8   2         74.88        132.41        36.55 o                         
  -2   8   2       1545.88       1146.17        66.06 o                         
  -1   8   2       5393.09       5058.98       179.20 o                         
   0   8   2        313.59        318.63        63.63 o                         
   1   8   2          1.28         32.07        32.03 o                         
   2   8   2        380.92        554.57        66.00 o                         
   3   8   2       4360.31       4604.65       142.12 o                         
   4   8   2        742.08        770.24        65.75 o                         
   5   8   2       7577.36       7445.38       200.68 o                         
   6   8   2       1501.06       1459.09        82.75 o                         
   7   8   2          4.56        -37.12        37.12 o                         
   8   8   2       4925.07       4994.55       167.72 o                         
   9   8   2        922.40        836.15        89.09 o                         
  10   8   2         12.11          1.23        49.46 o                         
  11   8   2       1795.37       1739.76       133.83 o                         
  12   8   2        209.39        181.39        88.51 o                         
  13   8   2          1.91         33.38        93.73 o                         
  14   8   2         79.12          6.89        75.89 o                         
  15   8   2        605.51        370.33       162.25 o                         
  16   8   2        140.91        246.27       110.98 o                         
 -17   9   2        194.17        111.48       121.28 o                         
 -16   9   2         73.35        247.92       133.36 o                         
 -15   9   2        482.53        434.51       226.10 o                         
 -14   9   2       5504.10       5132.85       283.02 o                         
 -13   9   2          3.31         20.38        70.45 o                         
 -12   9   2       1726.23       1791.72       114.73 o                         
 -11   9   2        521.94        425.79        68.09 o                         
 -10   9   2       1373.82       1555.08       110.09 o                         
  -9   9   2       2065.90       2519.42       135.28 o                         
  -8   9   2      17701.25      18063.95       476.61 o                         
  -7   9   2         65.87         64.01        55.16 o                         
  -6   9   2      24761.48      24916.29       480.51 o                         
  -5   9   2      12491.44      11927.68       256.57 o                         
  -4   9   2         13.79         22.88        33.66 o                         
  -3   9   2        849.23        972.82        62.80 o                         
  -2   9   2       2293.03       2389.40        96.92 o                         
  -1   9   2        115.92         79.56        27.58 o                         
   0   9   2      10641.46      10400.19       206.88 o                         
   1   9   2       1444.02       1647.22        98.01 o                         
   2   9   2        927.77        880.36        63.38 o                         
   3   9   2      13334.85      12671.15       226.44 o                         
   4   9   2       3021.11       3298.48       117.98 o                         
   5   9   2       3570.02       3771.39       192.70 o                         
   6   9   2       1715.27       1667.68        98.35 o                         
   7   9   2       2822.76       2919.00       130.29 o                         
   8   9   2       1439.57       1270.56        93.76 o                         
   9   9   2        148.33         30.85        60.97 o                         
  10   9   2        999.49       1043.96       102.53 o                         
  11   9   2        611.49        513.51        78.95 o                         
  12   9   2         31.23          5.92        76.78 o                         
  13   9   2        661.96        808.97       134.81 o                         
  14   9   2       3315.21       3548.22       242.55 o                         
  15   9   2        263.46        177.81        87.71 o                         
  16   9   2       1667.56       1509.15       181.64 o                         
 -17  10   2          3.67       -107.76       107.76 o                         
 -16  10   2       2593.34       2717.20       256.09 o                         
 -15  10   2       2063.90       2078.64       226.81 o                         
 -14  10   2       9320.60       9493.60       397.54 o                         
 -13  10   2       2786.75       2309.03       254.11 o                         
 -12  10   2       1428.21       1714.20       151.61 o                         
 -11  10   2         32.40         -4.56        56.53 o                         
 -10  10   2        270.98        336.64        81.72 o                         
  -9  10   2       1159.88       1277.02       119.75 o                         
  -8  10   2      14544.37      14674.69       367.77 o                         
  -7  10   2        694.83        866.16       101.99 o                         
  -6  10   2       8658.35       9059.54       416.05 o                         
  -5  10   2       4045.03       3947.97       177.95 o                         
  -4  10   2       8123.53       8549.15       200.48 o                         
  -3  10   2        256.39        264.26        45.27 o                         
  -2  10   2      13467.43      13525.51       246.44 o                         
  -1  10   2         19.39        -25.43        25.43 o                         
   0  10   2      63569.93      61605.31       821.48 o                         
   1  10   2        236.47        286.47        49.19 o                         
   2  10   2       5885.97       6158.40       171.29 o                         
   3  10   2        687.58        788.63        65.18 o                         
   4  10   2       4034.17       4224.71       151.93 o                         
   5  10   2        751.94        811.39        80.73 o                         
   6  10   2      24613.33      24918.26       458.03 o                         
   7  10   2       2160.25       2347.37       140.42 o                         
   8  10   2       7603.46       7695.08       236.90 o                         
   9  10   2          1.16         17.01        60.33 o                         
  10  10   2       3878.20       3950.57       207.84 o                         
  11  10   2        196.01        139.25        69.50 o                         
  12  10   2      11970.56      12109.12       418.63 o                         
  13  10   2         81.93         79.30        94.87 o                         
  14  10   2       2046.71       2428.17       203.18 o                         
  15  10   2         14.03         23.75        97.38 o                         
  16  10   2         56.18        104.24       123.88 o                         
 -16  11   2       1275.70       1672.48       220.44 o                         
 -15  11   2        149.53        338.35       142.46 o                         
 -14  11   2       4951.50       4960.62       269.42 o                         
 -13  11   2         69.60         67.90        86.54 o                         
 -12  11   2       9403.25      10145.26       347.90 o                         
 -11  11   2          5.66        -67.75        67.75 o                         
 -10  11   2        232.06        308.89        87.14 o                         
  -9  11   2         11.31         49.57        69.90 o                         
  -8  11   2      17605.99      18273.38       437.67 o                         
  -7  11   2        253.97        280.96        83.13 o                         
  -6  11   2      12527.23      12493.18       332.72 o                         
  -5  11   2         22.50         44.71        56.15 o                         
  -4  11   2         41.97        -19.94        46.30 o                         
  -3  11   2       4053.47       3891.58       163.56 o                         
  -2  11   2      24386.91      24660.86       390.48 o                         
  -1  11   2       1124.65       1318.60        78.47 o                         
   0  11   2      20814.22      19741.50       328.08 o                         
   1  11   2        187.20        171.29        47.64 o                         
   2  11   2         81.30        105.43        43.84 o                         
   3  11   2        816.59        817.53        75.51 o                         
   4  11   2      16537.54      16330.47       341.18 o                         
   5  11   2       1697.03       1684.89       148.36 o                         
   6  11   2       8707.63       9482.93       362.92 o                         
   7  11   2       1150.61       1123.94        98.94 o                         
   8  11   2       3555.74       3408.41       164.55 o                         
   9  11   2         17.02         -7.12        66.62 o                         
  10  11   2      10947.21      11266.65       335.81 o                         
  11  11   2        599.87        666.07        99.81 o                         
  12  11   2        136.45         64.71        90.70 o                         
  13  11   2          0.73         66.87        98.40 o                         
  14  11   2       1338.29       1433.42       217.65 o                         
  15  11   2        956.08       1345.13       175.20 o                         
 -16  12   2       3148.24       3296.08       433.86 o                         
 -15  12   2        997.73       1051.97       197.36 o                         
 -14  12   2       3852.93       3798.24       262.48 o                         
 -13  12   2          1.69         -9.89        80.89 o                         
 -12  12   2       1089.23       1100.59       138.24 o                         
 -11  12   2       1161.06       1459.73       144.95 o                         
 -10  12   2       8968.79       9304.80       347.62 o                         
  -9  12   2       1637.41       1713.21       167.34 o                         
  -8  12   2       1477.91       1551.22       139.47 o                         
  -7  12   2        455.27        527.52        96.61 o                         
  -6  12   2       6095.90       5531.12       248.17 o                         
  -5  12   2       1131.06       1375.15       124.58 o                         
  -4  12   2      14585.55      15324.68       334.75 o                         
  -3  12   2        128.26         85.65        50.96 o                         
  -2  12   2       2569.91       2652.81       157.70 o                         
  -1  12   2        811.00        740.32        73.18 o                         
   0  12   2       4340.62       4572.87       196.40 o                         
   1  12   2        244.83        347.71        59.97 o                         
   2  12   2      20517.36      20994.75       387.00 o                         
   3  12   2        821.10        990.51        94.03 o                         
   4  12   2       1349.26       1257.02       103.55 o                         
   5  12   2       3376.97       3203.83       224.64 o                         
   6  12   2       9051.33       8696.50       274.61 o                         
   7  12   2       1868.33       1600.45       177.48 o                         
   8  12   2       3931.93       4266.04       190.12 o                         
   9  12   2       3778.45       4128.48       260.22 o                         
  10  12   2        324.64        191.59        78.51 o                         
  11  12   2       1270.35       1496.61       148.56 o                         
  12  12   2       3019.95       3469.87       241.50 o                         
  13  12   2         21.18         18.43        95.33 o                         
  14  12   2       1320.33       1230.34       245.33 o                         
 -15  13   2        710.34        505.62       145.06 o                         
 -14  13   2        645.95        695.22       127.76 o                         
 -13  13   2         87.01         70.12        94.70 o                         
 -12  13   2       1311.91       1322.48       163.39 o                         
 -11  13   2         13.76         65.99        79.78 o                         
 -10  13   2        223.90        322.86        89.83 o                         
  -9  13   2       4118.37       4302.06       238.44 o                         
  -8  13   2         33.74        153.14        80.20 o                         
  -7  13   2         85.30         61.33        70.32 o                         
  -6  13   2          2.41         -3.63        66.89 o                         
  -5  13   2       4549.95       5294.52       289.32 o                         
  -4  13   2         23.14         14.32        61.09 o                         
  -3  13   2       6043.83       6808.74       255.84 o                         
  -2  13   2        507.32        552.34       100.01 o                         
  -1  13   2         72.63        -54.54        54.54 o                         
   0  13   2       2822.46       2660.57       166.95 o                         
   1  13   2       2628.50       2796.53       138.61 o                         
   2  13   2        512.87        467.85        71.92 o                         
   3  13   2       2815.81       2828.68       154.99 o                         
   4  13   2       7749.01       7857.40       264.51 o                         
   5  13   2          3.49         21.06        60.18 o                         
   6  13   2       1772.02       1720.92       126.61 o                         
   7  13   2       2330.80       2398.42       150.45 o                         
   8  13   2       2164.41       2291.01       149.21 o                         
   9  13   2         52.54        -65.55        67.17 o                         
  10  13   2       3422.50       3590.44       234.03 o                         
  11  13   2        552.63        569.69       128.33 o                         
  12  13   2        538.75        576.40       129.65 o                         
  13  13   2       1596.19       1692.01       188.42 o                         
  14  13   2          0.94        -41.19       115.81 o                         
 -14  14   2        908.85       1023.63       147.96 o                         
 -13  14   2       3071.33       3348.02       220.87 o                         
 -12  14   2        980.15       1128.36       164.58 o                         
 -11  14   2        698.28        639.59       116.90 o                         
 -10  14   2        251.66        310.81        93.76 o                         
  -9  14   2          2.67        -53.03        79.53 o                         
  -8  14   2       1411.70       1378.65       145.69 o                         
  -7  14   2       2238.57       2466.31       190.09 o                         
  -6  14   2       2992.22       3500.79       214.83 o                         
  -5  14   2       1025.15        826.98       123.34 o                         
  -4  14   2        392.82        299.33       107.26 o                         
  -3  14   2        325.14        449.81       100.14 o                         
  -2  14   2       1135.28       1039.24       109.53 o                         
  -1  14   2      10450.05       9462.23       306.24 o                         
   0  14   2       6622.55       6789.47       276.66 o                         
   1  14   2        234.68        255.73        81.71 o                         
   2  14   2        127.01         86.30        79.13 o                         
   3  14   2        209.68        159.19        71.12 o                         
   4  14   2        137.75         84.93        65.39 o                         
   5  14   2        928.92       1006.85       106.35 o                         
   6  14   2       2516.49       2570.19       160.42 o                         
   7  14   2          9.03        -45.35        66.64 o                         
   8  14   2       1110.72       1138.22       113.35 o                         
   9  14   2       3267.09       2865.30       201.86 o                         
  10  14   2       3952.31       4208.28       245.04 o                         
  11  14   2       3205.28       3267.81       261.33 o                         
  12  14   2        343.67        267.71       119.00 o                         
  13  14   2          9.91        -96.89        96.89 o                         
 -14  15   2       2472.24       2416.47       663.05 o                         
 -13  15   2         25.36         82.03       104.86 o                         
 -12  15   2       4985.87       5220.34       352.05 o                         
 -11  15   2        614.49        685.61       132.41 o                         
 -10  15   2          5.89        -72.96        83.35 o                         
  -9  15   2       1135.79       1133.67       162.30 o                         
  -8  15   2       9791.35       9834.53       417.64 o                         
  -7  15   2         17.38         26.32        92.24 o                         
  -6  15   2       7698.81       7446.71       401.23 o                         
  -5  15   2       4924.73       4378.67       264.86 o                         
  -4  15   2        452.73        355.76       104.12 o                         
  -3  15   2        433.04        697.21       165.44 o                         
  -2  15   2       4473.78       4225.61       226.85 o                         
  -1  15   2         38.51         64.70        72.54 o                         
   0  15   2       5364.43       5090.49       248.24 o                         
   1  15   2       2663.31       2859.82       207.98 o                         
   2  15   2         71.76         56.30        81.34 o                         
   3  15   2       6476.78       5650.48       274.89 o                         
   4  15   2       6076.29       6514.33       272.37 o                         
   5  15   2       1202.15       1174.71       120.56 o                         
   6  15   2       3529.40       3743.13       199.10 o                         
   7  15   2       2857.02       3272.05       187.47 o                         
   8  15   2        136.90        208.61       101.47 o                         
   9  15   2        243.20        176.91       111.60 o                         
  10  15   2       2383.82       2061.22       204.25 o                         
  11  15   2        171.71         75.41       107.12 o                         
  12  15   2         50.49         89.18       117.01 o                         
 -13  16   2        506.80        515.89       162.65 o                         
 -12  16   2         97.69         65.60       146.51 o                         
 -11  16   2          8.47       -102.91       116.73 o                         
 -10  16   2       6031.67       6351.65       353.33 o                         
  -9  16   2       1359.52       1460.47       189.93 o                         
  -8  16   2       1694.61       1657.61       185.91 o                         
  -7  16   2          5.75        -86.51        86.51 o                         
  -6  16   2       1590.77       1391.00       169.53 o                         
  -5  16   2       1273.71       1291.91       160.81 o                         
  -4  16   2      12608.47      12816.52       483.80 o                         
  -3  16   2        176.63         26.90        94.63 o                         
  -2  16   2       1432.47       1373.22       154.17 o                         
  -1  16   2        144.20        203.09        99.21 o                         
   0  16   2       4753.03       4096.91       253.33 o                         
   1  16   2        109.87         -1.11        83.08 o                         
   2  16   2      13032.45      13058.60       625.27 o                         
   3  16   2        365.09        253.67       105.56 o                         
   4  16   2         43.34        -79.66        79.66 o                         
   5  16   2       1740.76       1877.78       195.36 o                         
   6  16   2       4439.78       4220.60       248.95 o                         
   7  16   2         81.95        131.20        96.59 o                         
   8  16   2       6374.43       6489.53       319.29 o                         
   9  16   2         59.60         87.33       107.92 o                         
  10  16   2          0.14        -75.72       107.69 o                         
  11  16   2        441.07        441.59       150.09 o                         
 -11  17   2         24.48        117.35       139.80 o                         
 -10  17   2       1037.61       1285.31       230.41 o                         
  -9  17   2       1326.15       1649.38       250.77 o                         
  -8  17   2        752.72        545.92       137.48 o                         
  -7  17   2        537.46        554.75       142.14 o                         
  -6  17   2       4040.41       4123.78       284.83 o                         
  -5  17   2       1254.87       1063.58       159.57 o                         
  -4  17   2         11.20        179.02       112.68 o                         
  -3  17   2       1485.76       1174.10       188.63 o                         
  -2  17   2       3854.16       3983.91       293.32 o                         
  -1  17   2         77.61        207.86       105.63 o                         
   0  17   2       3653.24       3133.75       385.04 o                         
   1  17   2          4.89        -21.06        90.42 o                         
   2  17   2       1388.75       1408.57       171.02 o                         
   3  17   2         55.35        194.58       104.33 o                         
   4  17   2       9731.10      10834.19       452.32 o                         
   5  17   2         48.66        -88.78        88.78 o                         
   6  17   2       2677.30       2403.36       218.61 o                         
   7  17   2         45.44         98.15       109.57 o                         
   8  17   2        844.20       1055.66       233.23 o                         
   9  17   2         21.32         30.08       127.27 o                         
  10  17   2       4017.58       4602.29       311.72 o                         
 -10  18   2       4382.65       5014.96       389.02 o                         
  -9  18   2          0.85       -101.67       101.67 o                         
  -8  18   2        305.97        418.00       132.23 o                         
  -7  18   2       1225.53       1655.62       198.09 o                         
  -6  18   2         43.21         69.00       114.77 o                         
  -5  18   2        597.39        573.41       160.75 o                         
  -4  18   2       5330.18       5116.25       343.39 o                         
  -3  18   2        522.10        473.18       149.22 o                         
  -2  18   2       1294.49       1165.93       181.06 o                         
  -1  18   2       2663.18       2321.41       269.67 o                         
   0  18   2        362.92        399.84       138.59 o                         
   1  18   2          0.31         45.31       114.64 o                         
   2  18   2       1040.93        856.51       171.48 o                         
   3  18   2       2352.95       1983.91       207.03 o                         
   4  18   2         80.38        122.20       111.81 o                         
   5  18   2       3502.64       3452.86       266.88 o                         
   6  18   2          1.77        -58.90       112.39 o                         
   7  18   2        563.06        379.32       140.27 o                         
   8  18   2        716.89        776.17       196.25 o                         
   9  18   2        848.90        785.48       221.89 o                         
  -9  19   2       1935.85       2352.00       269.84 o                         
  -8  19   2         24.22         19.55       131.61 o                         
  -7  19   2         26.67        182.13       146.43 o                         
  -6  19   2         13.45         69.87       164.70 o                         
  -5  19   2       2942.61       2849.82       278.81 o                         
  -4  19   2        151.98         52.42       127.04 o                         
  -3  19   2       2169.28       2303.81       282.87 o                         
  -2  19   2        197.15        -54.70       146.23 o                         
  -1  19   2         21.94         66.98       136.49 o                         
   0  19   2        254.22        203.29       175.81 o                         
   1  19   2       2585.63       2301.62       246.05 o                         
   2  19   2        573.50        358.11       148.38 o                         
   3  19   2       1644.81       1522.00       203.33 o                         
   4  19   2        422.94        463.38       137.40 o                         
   5  19   2       1062.25       1245.95       185.22 o                         
   6  19   2          1.72         80.55       121.53 o                         
   7  19   2       5061.41       5545.63       393.60 o                         
  -7  20   2       1466.50       1075.62       481.33 o                         
  -6  20   2        131.94       -115.56       115.56 o                         
  -5  20   2       1369.56       1288.36       211.22 o                         
  -4  20   2        755.54        806.68       183.92 o                         
  -3  20   2        782.10        455.80       177.03 o                         
  -2  20   2          8.59        -40.36       128.69 o                         
  -1  20   2       3419.63       4117.59       374.38 o                         
   0  20   2         85.56         36.01       141.08 o                         
   1  20   2        205.51        152.65       148.97 o                         
   2  20   2       1880.80       1885.61       237.78 o                         
   3  20   2        733.42        471.20       155.49 o                         
   4  20   2        138.15        392.74       155.65 o                         
   5  20   2        937.07       1195.84       211.90 o                         
  -3  21   2        216.81        -28.28       177.23 o                         
  -2  21   2        649.96        600.89       186.26 o                         
  -1  21   2         84.43        -60.55       146.41 o                         
   0  21   2       1060.69       1000.74       225.00 o                         
   1  21   2        994.42        872.52       227.34 o                         
   2  21   2         15.34       -133.23       133.23 o                         
 -19   1   3       1211.23       1436.50       197.32 o                         
 -18   1   3        523.58        378.34       145.70 o                         
 -17   1   3         45.32         90.79        99.07 o                         
 -16   1   3       1114.82       1061.16       161.56 o                         
 -15   1   3        249.72        226.18       109.18 o                         
 -14   1   3       9625.69       9216.49       297.10 o                         
 -13   1   3       1136.23       1038.46       101.87 o                         
 -12   1   3       3406.97       3767.84       163.50 o                         
 -11   1   3        196.25        190.10        53.67 o                         
 -10   1   3        525.73        434.07        57.56 o                         
  -9   1   3       1546.67       1597.54        90.44 o                         
  -8   1   3      27890.57      28619.96       495.29 o                         
  -7   1   3         77.61         42.94        38.01 o                         
  -6   1   3       2190.30       2362.68        89.53 o                         
  -5   1   3       2445.52       2712.20        96.62 o                         
  -4   1   3         40.01         45.79        29.26 o                         
  -3   1   3         13.46        -21.80        21.80 o                         
  -2   1   3      55664.58      54171.82       767.61 o                         
  -1   1   3          5.88          8.56        19.42 o                         
   0   1   3       1599.98       1697.25        49.50 o                         
   1   1   3        340.94        362.73        18.65 o                         
   2   1   3      31230.59      31040.47       393.22 o                         
   3   1   3        213.73        189.63        19.14 o                         
   4   1   3       7732.87       7745.12       126.31 o                         
   5   1   3        122.23        124.46        14.55 o                         
   6   1   3      26634.38      27216.73       327.30 o                         
   7   1   3       1768.22       1871.79        59.60 o                         
   8   1   3       8183.13       7991.88       134.42 o                         
   9   1   3          9.49         -2.26        23.89 o                         
  10   1   3       1484.51       1507.26        77.55 o                         
  11   1   3         29.93         40.43        38.00 o                         
  12   1   3       3208.21       3589.70       163.93 o                         
  13   1   3        486.12        421.11        80.86 o                         
  14   1   3      11049.29      11564.35       378.29 o                         
  15   1   3        548.79        516.32       105.50 o                         
  16   1   3        290.97        392.22       107.53 o                         
  17   1   3         76.03         -0.87        85.67 o                         
 -19   2   3         45.27        165.01       115.05 o                         
 -18   2   3       3237.35       3424.06       338.63 o                         
 -17   2   3        670.18        744.35       146.22 o                         
 -16   2   3        538.77        402.83       120.66 o                         
 -15   2   3         84.53        110.61        89.13 o                         
 -14   2   3        655.65        419.57        83.49 o                         
 -13   2   3       3272.12       3241.82       155.93 o                         
 -12   2   3      26844.25      26061.60       492.51 o                         
 -11   2   3        203.05        204.26        54.76 o                         
 -10   2   3        734.75        770.22        83.68 o                         
  -9   2   3        412.36        399.53        54.02 o                         
  -8   2   3       1621.73       1500.97        76.98 o                         
  -7   2   3        782.33        965.33        76.30 o                         
  -6   2   3      37544.27      36338.55       555.67 o                         
  -5   2   3       5712.06       5645.20       138.24 o                         
  -4   2   3      69821.49      73258.10       994.27 o                         
  -3   2   3        109.92         90.97        32.58 o                         
  -2   2   3      21449.15      22856.14       349.39 o                         
  -1   2   3       1736.82       1634.37        69.92 o                         
   0   2   3     403237.28     381957.25      5257.80 o                         
   1   2   3         37.51         23.79        16.22 o                         
   2   2   3       2562.33       2537.99        51.35 o                         
   3   2   3        647.67        551.53        28.59 o                         
   4   2   3        563.41        587.25        24.38 o                         
   5   2   3        660.78        622.83        30.26 o                         
   6   2   3      59599.76      57504.53       651.81 o                         
   7   2   3       3142.91       3087.69        76.86 o                         
   8   2   3       1092.72       1191.77        52.50 o                         
   9   2   3        251.38        248.13        45.44 o                         
  10   2   3       4547.19       4423.83       125.12 o                         
  11   2   3       2618.39       2895.55       137.05 o                         
  12   2   3       5009.96       4829.75       201.85 o                         
  13   2   3       1751.61       1515.10       126.51 o                         
  14   2   3      10163.83       9968.19       326.87 o                         
  15   2   3        414.06        439.29       110.56 o                         
  16   2   3       2525.05       2157.80       185.63 o                         
  17   2   3          0.98        -99.94        99.94 o                         
 -19   3   3       1232.65       1254.18       185.24 o                         
 -18   3   3       2353.28       2514.21       336.78 o                         
 -17   3   3        429.00        395.78       128.06 o                         
 -16   3   3       4151.59       3740.45       378.40 o                         
 -15   3   3       1281.94        946.13       145.28 o                         
 -14   3   3      35623.13      35521.17       710.71 o                         
 -13   3   3       1478.00       1665.67       115.76 o                         
 -12   3   3       4656.80       4764.81       214.41 o                         
 -11   3   3        524.58        549.19        70.45 o                         
 -10   3   3       9463.07       9858.08       237.24 o                         
  -9   3   3      17308.71      17040.10       295.03 o                         
  -8   3   3      40436.09      37231.60       626.69 o                         
  -7   3   3         48.87        -25.26        36.40 o                         
  -6   3   3       1875.50       1683.46        93.82 o                         
  -5   3   3         68.15         67.96        31.44 o                         
  -4   3   3        973.96        869.89        53.66 o                         
  -3   3   3        227.76        144.85        33.60 o                         
  -2   3   3       2900.39       2607.77        96.09 o                         
  -1   3   3       1241.69       1377.14        61.08 o                         
   0   3   3       8352.59       8163.46       152.67 o                         
   1   3   3        250.06        225.95        24.21 o                         
   2   3   3      74669.55      71582.22       815.69 o                         
   3   3   3       2933.02       2916.86        63.85 o                         
   4   3   3      10669.97      10607.82       139.64 o                         
   5   3   3       1189.28       1313.36        41.52 o                         
   6   3   3      44530.17      44422.13       467.49 o                         
   7   3   3        799.96        827.12        43.53 o                         
   8   3   3      25839.74      25361.56       326.75 o                         
   9   3   3        753.93        753.68        50.32 o                         
  10   3   3       1870.99       1960.52        97.99 o                         
  11   3   3        733.69        811.95        73.02 o                         
  12   3   3       3077.62       3029.73       162.83 o                         
  13   3   3       1422.34       1481.33       128.09 o                         
  14   3   3      19476.72      20546.03       485.65 o                         
  15   3   3       2245.10       2300.54       171.59 o                         
  16   3   3       3714.83       3414.85       227.90 o                         
  17   3   3         89.61         53.29        99.21 o                         
 -19   4   3        152.45         61.31       110.20 o                         
 -18   4   3        644.19        613.70       149.47 o                         
 -17   4   3         40.61        -19.63        99.93 o                         
 -16   4   3       4136.61       3653.61       265.47 o                         
 -15   4   3        268.05        246.52       105.10 o                         
 -14   4   3       4978.54       4668.86       225.09 o                         
 -13   4   3        129.96         60.78        56.48 o                         
 -12   4   3       5451.97       5381.21       233.67 o                         
 -11   4   3        833.90        729.15        78.72 o                         
 -10   4   3       5670.93       5457.20       193.08 o                         
  -9   4   3       3573.20       3979.19       159.11 o                         
  -8   4   3       1621.17       1669.46       134.31 o                         
  -7   4   3       2322.77       2264.01        98.99 o                         
  -6   4   3      61687.06      61024.38       862.62 o                         
  -5   4   3       3022.73       3345.07       111.90 o                         
  -4   4   3       9185.68       8859.21       182.05 o                         
  -3   4   3        158.02         64.89        32.24 o                         
  -2   4   3      18542.53      18575.52       291.45 o                         
  -1   4   3       6793.50       6610.08       132.23 o                         
   0   4   3      32154.51      30955.03       426.62 o                         
   1   4   3         23.96        -19.29        19.29 o                         
   2   4   3       2848.32       2531.90        82.73 o                         
   3   4   3        565.33        593.24        33.61 o                         
   4   4   3      19483.64      18932.33       249.97 o                         
   5   4   3        135.77        112.37        23.23 o                         
   6   4   3       7649.62       7739.84       120.31 o                         
   7   4   3        880.90        799.88        42.07 o                         
   8   4   3       2477.06       2530.55        84.88 o                         
   9   4   3        155.83        131.88        33.89 o                         
  10   4   3       7826.79       7527.14       210.85 o                         
  11   4   3         27.63        -45.41        51.59 o                         
  12   4   3       1301.97       1253.82       102.45 o                         
  13   4   3        109.73         32.44        65.43 o                         
  14   4   3        374.25        536.88        97.78 o                         
  15   4   3        100.70        -16.00        79.00 o                         
  16   4   3       3938.99       3871.28       228.30 o                         
  17   4   3        331.93        357.53       113.30 o                         
 -19   5   3          2.64        -45.25       106.03 o                         
 -18   5   3        553.80        449.36       142.61 o                         
 -17   5   3         78.15        150.25       113.50 o                         
 -16   5   3         53.88        138.62       107.24 o                         
 -15   5   3        788.89        898.68       144.89 o                         
 -14   5   3         46.42        104.83        79.56 o                         
 -13   5   3        226.91        183.73        61.47 o                         
 -12   5   3        318.02        308.66        65.26 o                         
 -11   5   3        112.93          5.10        48.32 o                         
 -10   5   3        838.75        727.91        79.36 o                         
  -9   5   3       3129.84       3166.18       135.10 o                         
  -8   5   3        242.19        307.40        50.91 o                         
  -7   5   3        223.86        238.64        50.69 o                         
  -6   5   3        332.10        285.77        53.92 o                         
  -5   5   3        247.75        206.81        45.71 o                         
  -4   5   3       5807.45       5976.87       141.28 o                         
  -3   5   3        293.70        240.60        43.02 o                         
  -2   5   3       6054.57       5824.90       159.98 o                         
  -1   5   3       5379.16       4897.03       122.16 o                         
   0   5   3         12.62         41.89        25.65 o                         
   1   5   3        524.61        398.98        33.59 o                         
   2   5   3       4188.67       4251.95        95.53 o                         
   3   5   3        886.53       1015.58        47.76 o                         
   4   5   3       1122.17       1108.54        49.11 o                         
   5   5   3        425.00        479.99        46.01 o                         
   6   5   3       1049.69       1214.73        60.23 o                         
   7   5   3        617.60        637.98        44.40 o                         
   8   5   3       3961.56       4012.44       107.48 o                         
   9   5   3        813.20        802.56        58.93 o                         
  10   5   3         18.20         22.72        40.94 o                         
  11   5   3       1191.08       1185.23       106.05 o                         
  12   5   3       2362.01       2466.69       141.73 o                         
  13   5   3        192.63        132.76        77.03 o                         
  14   5   3          2.65        -48.79        67.90 o                         
  15   5   3        443.43        446.31       104.69 o                         
  16   5   3        159.59         87.87        87.12 o                         
  17   5   3         66.60        158.73        97.26 o                         
 -18   6   3        473.50        478.49       137.61 o                         
 -17   6   3          8.93        -37.35        95.13 o                         
 -16   6   3         26.91        150.10       100.09 o                         
 -15   6   3        581.72        908.92       138.17 o                         
 -14   6   3         46.22         80.21        73.67 o                         
 -13   6   3         64.21         70.62        61.16 o                         
 -12   6   3       7710.54       8217.36       250.47 o                         
 -11   6   3        656.04        661.98        94.58 o                         
 -10   6   3       5400.81       5359.40       240.66 o                         
  -9   6   3        373.66        276.93        50.96 o                         
  -8   6   3      10260.23      10161.50       207.50 o                         
  -7   6   3       2333.42       2424.19       112.23 o                         
  -6   6   3       2093.79       1826.70        89.40 o                         
  -5   6   3       7286.13       7554.55       164.23 o                         
  -4   6   3       1022.03        840.58        53.85 o                         
  -3   6   3       4476.83       4371.21       144.44 o                         
  -2   6   3      13430.60      14311.58       228.23 o                         
  -1   6   3        304.84        416.58        50.36 o                         
   0   6   3      21239.06      20375.37       308.10 o                         
   1   6   3       1084.69       1197.56        74.81 o                         
   2   6   3         11.93        -25.74        25.74 o                         
   3   6   3       3286.20       3324.22        83.78 o                         
   4   6   3       7817.91       8756.51       151.32 o                         
   5   6   3        123.15         93.55        28.80 o                         
   6   6   3       3202.40       2859.93        75.86 o                         
   7   6   3        432.51        348.07        43.61 o                         
   8   6   3        792.59        749.71        56.47 o                         
   9   6   3        255.60        270.93        45.85 o                         
  10   6   3        543.57        301.39        91.38 o                         
  11   6   3       1830.61       1864.28       133.03 o                         
  12   6   3        163.90        164.87        71.48 o                         
  13   6   3       1105.89       1236.64       118.36 o                         
  14   6   3       1847.31       1944.90       193.52 o                         
  15   6   3        175.88         48.32       100.40 o                         
  16   6   3          3.01        -82.50        82.50 o                         
  17   6   3        112.41        441.24       118.51 o                         
 -18   7   3       1235.00       1039.71       269.65 o                         
 -17   7   3          0.15        -81.05       101.55 o                         
 -16   7   3       3447.43       3807.12       280.10 o                         
 -15   7   3         67.86         36.62        78.64 o                         
 -14   7   3      16077.74      16643.40       426.70 o                         
 -13   7   3       3017.66       2845.64       163.88 o                         
 -12   7   3       3957.71       3847.27       189.34 o                         
 -11   7   3       4809.25       4918.60       185.84 o                         
 -10   7   3      14890.80      15431.37       292.42 o                         
  -9   7   3        441.61        391.16        55.96 o                         
  -8   7   3      35859.38      34905.38       617.20 o                         
  -7   7   3       3637.44       3586.19       172.07 o                         
  -6   7   3       3394.99       3635.02       154.61 o                         
  -5   7   3       1736.75       1878.73       111.24 o                         
  -4   7   3       9647.36       9340.33       209.67 o                         
  -3   7   3       1010.35       1080.90        64.52 o                         
  -2   7   3       1114.29       1143.40        64.06 o                         
  -1   7   3       3115.64       3505.50       129.65 o                         
   0   7   3      18305.39      19419.41       304.27 o                         
   1   7   3       6591.46       6922.03       141.58 o                         
   2   7   3      40210.95      41232.80       582.28 o                         
   3   7   3       1764.96       1810.39        67.33 o                         
   4   7   3       2198.74       1836.66        79.24 o                         
   5   7   3       3029.41       3033.34       103.26 o                         
   6   7   3      25204.90      25632.22       378.70 o                         
   7   7   3       1550.52       1512.64        70.81 o                         
   8   7   3      17936.96      17371.72       319.90 o                         
   9   7   3        517.35        535.11        65.57 o                         
  10   7   3       4381.02       4515.53       181.55 o                         
  11   7   3         40.70         57.21        65.24 o                         
  12   7   3       2647.67       2846.26       306.64 o                         
  13   7   3       1361.95       1332.64       145.30 o                         
  14   7   3      10227.94      10264.14       374.51 o                         
  15   7   3        134.29        206.01       101.81 o                         
  16   7   3       2521.90       2836.24       224.51 o                         
 -18   8   3       2059.78       2722.96       269.66 o                         
 -17   8   3        131.78        181.57       135.78 o                         
 -16   8   3       6176.23       6242.12       408.85 o                         
 -15   8   3        295.51        367.64        99.86 o                         
 -14   8   3       4497.27       4671.02       238.98 o                         
 -13   8   3        191.16        120.47        65.80 o                         
 -12   8   3       4122.85       4943.11       201.56 o                         
 -11   8   3       2304.41       2432.40       129.63 o                         
 -10   8   3      16740.77      16423.73       311.72 o                         
  -9   8   3        169.04        176.35        56.50 o                         
  -8   8   3       3245.97       3344.73       144.23 o                         
  -7   8   3       2671.91       2894.42       122.40 o                         
  -6   8   3      64639.20      62819.30       957.63 o                         
  -5   8   3          4.40         25.02        38.86 o                         
  -4   8   3      15470.71      15784.51       273.61 o                         
  -3   8   3       2035.97       2326.95        95.17 o                         
  -2   8   3      61078.17      60840.36       801.16 o                         
  -1   8   3        180.55        265.14        42.94 o                         
   0   8   3      41766.28      43096.81       605.72 o                         
   1   8   3         69.30         62.51        32.73 o                         
   2   8   3       4273.08       3540.26       119.99 o                         
   3   8   3        740.02        651.34        49.72 o                         
   4   8   3      34705.46      34865.64       514.25 o                         
   5   8   3        653.64        673.54        56.99 o                         
   6   8   3       4318.37       3927.31       155.40 o                         
   7   8   3        264.80        234.85        49.82 o                         
   8   8   3       5117.31       4944.03       211.35 o                         
   9   8   3       1636.10       1655.42       115.34 o                         
  10   8   3      18023.95      17175.44       338.36 o                         
  11   8   3          2.15        -53.23        63.34 o                         
  12   8   3       3168.76       3280.79       200.54 o                         
  13   8   3          5.70        -15.02       105.76 o                         
  14   8   3       2842.93       3197.34       208.16 o                         
  15   8   3        206.65        234.73        96.67 o                         
  16   8   3       9742.04      10566.36       446.56 o                         
 -17   9   3       1100.38       1232.83       210.52 o                         
 -16   9   3       1023.12        960.94       194.91 o                         
 -15   9   3       2828.92       2777.98       215.75 o                         
 -14   9   3       9502.61       9717.07       397.84 o                         
 -13   9   3         30.84        -53.29        72.54 o                         
 -12   9   3        887.52       1246.18       107.57 o                         
 -11   9   3         59.90         18.12        52.71 o                         
 -10   9   3      12012.68      12411.68       278.66 o                         
  -9   9   3        813.34        843.63        84.00 o                         
  -8   9   3      14517.86      14815.23       328.62 o                         
  -7   9   3        130.57         79.72        61.63 o                         
  -6   9   3       3768.13       4142.13       178.38 o                         
  -5   9   3       1843.75       1861.97       114.44 o                         
  -4   9   3      17594.73      18026.67       309.54 o                         
  -3   9   3       2970.48       3469.80       124.77 o                         
  -2   9   3       5260.15       4884.59       142.55 o                         
  -1   9   3       4278.18       4833.50       204.39 o                         
   0   9   3       3803.53       4549.09       133.93 o                         
   1   9   3         63.25         15.63        33.04 o                         
   2   9   3      25909.23      24906.39       359.51 o                         
   3   9   3       1214.05       1301.83        71.06 o                         
   4   9   3       5355.00       5645.01       180.40 o                         
   5   9   3        182.73        141.59        43.94 o                         
   6   9   3       1610.02       1546.32        89.70 o                         
   7   9   3        140.01        102.73        45.79 o                         
   8   9   3      22020.62      22424.53       428.01 o                         
   9   9   3       1339.35       1477.90       114.34 o                         
  10   9   3        856.49        743.29        88.00 o                         
  11   9   3       1247.57       1289.60       124.92 o                         
  12   9   3       8828.11       8172.46       455.36 o                         
  13   9   3        399.08        240.23        97.52 o                         
  14   9   3       3576.23       3584.46       223.60 o                         
  15   9   3        473.76        419.89       111.98 o                         
  16   9   3         11.82        -26.20       100.55 o                         
 -17  10   3        347.33        554.92       156.13 o                         
 -16  10   3       3953.23       4788.54       439.19 o                         
 -15  10   3        967.10       1108.92       158.67 o                         
 -14  10   3        116.62         26.52        93.46 o                         
 -13  10   3        465.21        316.30        93.09 o                         
 -12  10   3       4472.00       4458.76       196.39 o                         
 -11  10   3        594.67        653.75        86.96 o                         
 -10  10   3      11914.06      12285.94       363.32 o                         
  -9  10   3       5640.81       5937.94       251.56 o                         
  -8  10   3         12.88          4.53        60.54 o                         
  -7  10   3        660.27        634.28       118.06 o                         
  -6  10   3       4456.82       4359.96       214.77 o                         
  -5  10   3       2055.96       2252.70       117.42 o                         
  -4  10   3        250.10        234.21        46.17 o                         
  -3  10   3       3640.51       3779.52       132.48 o                         
  -2  10   3       2464.42       2522.57       108.18 o                         
  -1  10   3       1806.25       1945.92        96.36 o                         
   0  10   3        109.70         83.08        34.19 o                         
   1  10   3        327.14        421.75        49.73 o                         
   2  10   3        223.70        158.00        40.05 o                         
   3  10   3      10249.80      10224.37       208.13 o                         
   4  10   3      11139.73      11034.71       239.56 o                         
   5  10   3          0.01        -31.35        42.15 o                         
   6  10   3       1212.78       1143.50        87.59 o                         
   7  10   3       1593.43       1688.79       103.72 o                         
   8  10   3        413.71        411.67        76.89 o                         
   9  10   3        370.42        296.65        77.92 o                         
  10  10   3       6088.93       6204.05       242.77 o                         
  11  10   3          0.33        -72.21        72.21 o                         
  12  10   3        523.89        771.93       131.89 o                         
  13  10   3       2119.13       2108.63       209.36 o                         
  14  10   3       1278.16        807.70       152.02 o                         
  15  10   3        305.33        397.66       121.26 o                         
 -16  11   3        683.27        941.86       186.62 o                         
 -15  11   3        626.32        340.98       118.73 o                         
 -14  11   3         17.68         32.64        95.09 o                         
 -13  11   3       1067.75       1300.59       147.12 o                         
 -12  11   3         57.13         57.95        67.98 o                         
 -11  11   3       2822.46       3082.97       184.96 o                         
 -10  11   3       2339.65       2072.19       159.31 o                         
  -9  11   3         88.83        -62.04        68.49 o                         
  -8  11   3        308.27        224.34        82.06 o                         
  -7  11   3       4678.35       4565.37       219.29 o                         
  -6  11   3         27.59         73.67        63.59 o                         
  -5  11   3       3093.19       3170.65       180.76 o                         
  -4  11   3         27.89         75.51        60.46 o                         
  -3  11   3        160.28        219.24        48.13 o                         
  -2  11   3          1.01         55.61        42.00 o                         
  -1  11   3       3465.84       3875.84       191.76 o                         
   0  11   3        165.96        191.48        47.37 o                         
   1  11   3       5404.61       5380.35       154.91 o                         
   2  11   3        457.39        398.98        53.69 o                         
   3  11   3        367.89        265.06        65.50 o                         
   4  11   3        711.07        848.47        80.41 o                         
   5  11   3       5884.58       5913.34       199.07 o                         
   6  11   3       1756.23       1618.60       106.92 o                         
   7  11   3        652.07        819.50        85.56 o                         
   8  11   3       1693.06       1770.83       133.11 o                         
   9  11   3       1247.98       1168.63       114.75 o                         
  10  11   3       1804.89       1543.13       130.87 o                         
  11  11   3       1940.91       1739.23       158.77 o                         
  12  11   3          2.28         61.71        84.27 o                         
  13  11   3        726.44        685.34       147.67 o                         
  14  11   3       1339.36       1132.65       173.68 o                         
  15  11   3        144.85        302.53       117.86 o                         
 -16  12   3        494.26        708.94       188.99 o                         
 -15  12   3        866.05        672.21       187.90 o                         
 -14  12   3       4114.31       4344.23       280.28 o                         
 -13  12   3        216.13        180.42        96.12 o                         
 -12  12   3         74.47         49.36        87.80 o                         
 -11  12   3       3103.80       3082.90       207.58 o                         
 -10  12   3          1.17         31.55        70.95 o                         
  -9  12   3        110.02         73.99        76.44 o                         
  -8  12   3       3305.80       3742.61       209.32 o                         
  -7  12   3          0.65        -55.67        55.67 o                         
  -6  12   3       7654.80       7210.06       290.90 o                         
  -5  12   3          4.59          2.28        60.07 o                         
  -4  12   3      12357.12      12924.30       316.83 o                         
  -3  12   3       3659.67       3522.78       210.82 o                         
  -2  12   3      11426.74      11319.46       269.57 o                         
  -1  12   3        606.29        533.35        66.12 o                         
   0  12   3       3767.54       4129.91       157.08 o                         
   1  12   3       2563.19       2478.60       128.32 o                         
   2  12   3      15907.79      15364.88       309.32 o                         
   3  12   3        205.28         79.87        53.92 o                         
   4  12   3       2379.88       2485.32       131.42 o                         
   5  12   3       1222.64        994.28        91.88 o                         
   6  12   3          5.51         47.05        54.66 o                         
   7  12   3       2119.16       2075.01       127.01 o                         
   8  12   3       3099.67       2955.29       174.22 o                         
   9  12   3       3269.75       3287.45       215.03 o                         
  10  12   3       1809.43       1775.80       263.84 o                         
  11  12   3          7.24        -68.01        80.28 o                         
  12  12   3        482.62        444.71       111.08 o                         
  13  12   3        691.22        905.59       167.06 o                         
  14  12   3        132.82        286.00       135.60 o                         
 -15  13   3        279.12        262.62       125.99 o                         
 -14  13   3       9962.74      10462.46       395.11 o                         
 -13  13   3         15.77          5.65        87.15 o                         
 -12  13   3       1279.07       1375.95       141.46 o                         
 -11  13   3          2.79        103.54        85.73 o                         
 -10  13   3       4164.27       4129.37       233.83 o                         
  -9  13   3       1364.64       1492.08       147.74 o                         
  -8  13   3       3345.45       3600.24       232.08 o                         
  -7  13   3       6207.70       6172.06       295.00 o                         
  -6  13   3         65.07         66.66        79.50 o                         
  -5  13   3        522.72        401.03       100.08 o                         
  -4  13   3       3583.54       3632.32       261.02 o                         
  -3  13   3        891.44       1136.01       110.36 o                         
  -2  13   3       6412.20       6322.94       246.49 o                         
  -1  13   3        557.67        654.41       118.23 o                         
   0  13   3        176.92        207.74        60.80 o                         
   1  13   3       5690.82       6022.83       209.44 o                         
   2  13   3       7836.65       8609.83       273.01 o                         
   3  13   3        327.56        343.61        74.91 o                         
   4  13   3       2497.01       2286.10       171.79 o                         
   5  13   3        996.88       1079.78        96.03 o                         
   6  13   3       3705.67       3871.99       175.08 o                         
   7  13   3         60.63         -6.50        59.86 o                         
   8  13   3      15915.04      15858.91       394.34 o                         
   9  13   3         14.16         -7.49        74.48 o                         
  10  13   3       1048.55       1154.19       127.05 o                         
  11  13   3         42.45         85.01        97.85 o                         
  12  13   3       2672.47       2547.35       237.34 o                         
  13  13   3        923.58        968.89       158.80 o                         
 -15  14   3         17.30         17.35       235.75 o                         
 -14  14   3        280.65        159.55       112.15 o                         
 -13  14   3         27.68        -78.13        96.84 o                         
 -12  14   3       7130.54       6968.25       302.00 o                         
 -11  14   3         23.85         97.52        96.99 o                         
 -10  14   3       4993.08       5640.21       297.80 o                         
  -9  14   3        322.25        359.85       112.81 o                         
  -8  14   3        720.25        544.44       122.72 o                         
  -7  14   3        128.85         41.58        95.28 o                         
  -6  14   3      12451.21      12773.20       588.23 o                         
  -5  14   3        159.22         55.54        83.39 o                         
  -4  14   3       2491.89       2446.95       174.90 o                         
  -3  14   3        259.56        191.34        73.93 o                         
  -2  14   3        957.14        995.74       126.00 o                         
  -1  14   3       2547.24       2747.18       179.43 o                         
   0  14   3      10881.35      11143.68       353.34 o                         
   1  14   3         94.44        125.57        78.39 o                         
   2  14   3        337.34        336.18        79.78 o                         
   3  14   3       4584.17       4952.18       215.12 o                         
   4  14   3       4808.62       4858.41       211.72 o                         
   5  14   3        221.24        231.49        77.21 o                         
   6  14   3       5087.05       5923.63       243.44 o                         
   7  14   3        358.05        301.58        83.13 o                         
   8  14   3        593.44        491.36       110.26 o                         
   9  14   3        192.90        204.20        92.25 o                         
  10  14   3       6062.94       6818.99       292.66 o                         
  11  14   3        279.99        339.92       121.35 o                         
  12  14   3       3778.36       3782.31       262.23 o                         
  13  14   3         57.43        -99.99        99.99 o                         
 -14  15   3        550.84        580.49       155.02 o                         
 -13  15   3       1251.42       1187.98       190.38 o                         
 -12  15   3        706.71        446.57       144.66 o                         
 -11  15   3       2107.28       2244.41       214.28 o                         
 -10  15   3       1386.31       1284.48       169.50 o                         
  -9  15   3       1449.77       1346.18       166.65 o                         
  -8  15   3       4388.42       4855.00       289.32 o                         
  -7  15   3         96.42        120.13        99.49 o                         
  -6  15   3        174.45         54.68        95.28 o                         
  -5  15   3       2898.02       2695.31       206.60 o                         
  -4  15   3       3672.00       3584.20       240.84 o                         
  -3  15   3          7.74        -10.30        73.16 o                         
  -2  15   3       8930.58       8594.35       330.88 o                         
  -1  15   3       1247.10       1233.79       127.46 o                         
   0  15   3        109.11        173.35        80.84 o                         
   1  15   3        258.76        179.80       107.99 o                         
   2  15   3       1433.17       1404.57       158.84 o                         
   3  15   3       1455.60       1376.30       146.40 o                         
   4  15   3       2093.99       1941.16       144.85 o                         
   5  15   3       4054.66       4428.98       212.36 o                         
   6  15   3        198.82        309.99        85.86 o                         
   7  15   3        174.77        168.40        83.49 o                         
   8  15   3       1285.23       1425.18       156.11 o                         
   9  15   3        382.75        460.58       118.78 o                         
  10  15   3         55.04        -58.25        98.65 o                         
  11  15   3        633.83        909.87       174.93 o                         
  12  15   3        963.37        975.98       219.40 o                         
 -13  16   3       1423.78       1378.29       211.00 o                         
 -12  16   3         53.78         66.87       134.75 o                         
 -11  16   3       1134.36       1225.83       182.90 o                         
 -10  16   3        413.70        510.20       143.30 o                         
  -9  16   3       1900.40       2099.00       206.08 o                         
  -8  16   3       1613.76       2103.27       205.01 o                         
  -7  16   3        162.18        184.92       105.49 o                         
  -6  16   3         30.38        116.88       101.56 o                         
  -5  16   3        501.66        664.23       137.40 o                         
  -4  16   3          2.86        -42.71        91.72 o                         
  -3  16   3       8724.54       7586.21       388.98 o                         
  -2  16   3        117.43        135.91        94.92 o                         
  -1  16   3         37.65         41.34        79.33 o                         
   0  16   3        248.50        261.04       104.51 o                         
   1  16   3       3814.04       4065.37       268.34 o                         
   2  16   3       1936.53       2094.66       192.02 o                         
   3  16   3       2341.21       2395.87       206.73 o                         
   4  16   3          1.02         19.43        93.09 o                         
   5  16   3        855.71        623.80       122.88 o                         
   6  16   3        837.07        920.65       118.50 o                         
   7  16   3       1816.05       1656.32       240.29 o                         
   8  16   3        911.77        699.92       132.65 o                         
   9  16   3       1783.15       1833.85       201.15 o                         
  10  16   3        815.10       1027.62       208.30 o                         
  11  16   3        202.63        222.77       140.69 o                         
 -12  17   3         40.72        -46.82       128.98 o                         
 -11  17   3       4132.97       4142.11       319.48 o                         
 -10  17   3        555.83        708.56       151.50 o                         
  -9  17   3         41.37         13.06       112.52 o                         
  -8  17   3        199.73        180.16       119.40 o                         
  -7  17   3       4164.62       4120.62       281.44 o                         
  -6  17   3         51.43        -22.27       106.41 o                         
  -5  17   3       2207.10       2152.69       224.36 o                         
  -4  17   3         30.58         35.98       109.07 o                         
  -3  17   3        201.81        -54.98       119.94 o                         
  -2  17   3        315.85        114.75       110.56 o                         
  -1  17   3       2800.04       2277.19       227.93 o                         
   0  17   3        360.90        283.36       120.67 o                         
   1  17   3       3302.91       3282.48       240.62 o                         
   2  17   3       1702.90       1766.63       184.95 o                         
   3  17   3        350.84        415.94       127.26 o                         
   4  17   3          1.24        168.26       102.76 o                         
   5  17   3       7969.53       7344.66       407.01 o                         
   6  17   3        749.92        593.94       136.10 o                         
   7  17   3       1241.57        950.81       184.19 o                         
   8  17   3       1858.13       1881.98       269.06 o                         
   9  17   3          5.17        -37.42       109.82 o                         
  10  17   3          1.06        -49.75       114.55 o                         
 -10  18   3        262.06        208.03       129.86 o                         
  -9  18   3        233.02        222.66       134.35 o                         
  -8  18   3        239.01        181.30       133.49 o                         
  -7  18   3        335.73        448.77       182.89 o                         
  -6  18   3       5285.72       5516.22       385.12 o                         
  -5  18   3        352.00        392.84       151.27 o                         
  -4  18   3        254.93        382.70       132.50 o                         
  -3  18   3        865.20        920.63       173.61 o                         
  -2  18   3       1298.64       1360.57       223.57 o                         
  -1  18   3        312.33        355.85       138.34 o                         
   0  18   3       6517.27       6757.78       434.13 o                         
   1  18   3        823.16        791.84       166.36 o                         
   2  18   3         30.41         93.17       102.07 o                         
   3  18   3         72.42         85.61       104.79 o                         
   4  18   3        822.58        580.82       142.97 o                         
   5  18   3          0.08        -23.69       101.77 o                         
   6  18   3       2281.54       2214.43       215.15 o                         
   7  18   3        308.80        575.44       172.23 o                         
   8  18   3         49.39       -119.72       141.35 o                         
  -9  19   3        759.43        723.58       196.79 o                         
  -8  19   3       2812.58       3113.40       364.38 o                         
  -7  19   3        373.07        782.75       197.26 o                         
  -6  19   3        443.21        176.42       135.25 o                         
  -5  19   3         51.73         55.20       121.91 o                         
  -4  19   3       2612.81       2608.39       282.94 o                         
  -3  19   3          8.33        -48.73       133.67 o                         
  -2  19   3       3018.48       2803.34       310.71 o                         
  -1  19   3        170.93        107.22       146.73 o                         
   0  19   3        329.10        361.31       145.42 o                         
   1  19   3       1556.24       1415.37       204.86 o                         
   2  19   3       3711.42       4061.88       318.69 o                         
   3  19   3        205.84        260.53       127.89 o                         
   4  19   3       1393.26       1689.42       202.36 o                         
   5  19   3        328.56         74.28       128.22 o                         
   6  19   3       1083.03       1126.20       198.88 o                         
   7  19   3        316.21        411.73       178.33 o                         
  -7  20   3        362.31        585.80       274.12 o                         
  -6  20   3       1453.87       1248.82       219.86 o                         
  -5  20   3        314.04        162.94       187.22 o                         
  -4  20   3        245.07        193.24       162.52 o                         
  -3  20   3       1149.73        706.18       198.75 o                         
  -2  20   3        719.99        638.47       198.91 o                         
  -1  20   3        468.89        228.41       159.57 o                         
   0  20   3       2310.66       2019.19       278.33 o                         
   1  20   3        470.29        409.18       160.12 o                         
   2  20   3        371.35        366.41       153.11 o                         
   3  20   3        429.98        499.50       166.09 o                         
   4  20   3        770.77        583.23       183.08 o                         
   5  20   3        890.63        616.94       158.74 o                         
  -3  21   3         21.99        154.75       579.56 o                         
  -2  21   3       1167.06        896.56       215.37 o                         
  -1  21   3       1280.51       1267.81       239.97 o                         
   0  21   3        302.16        280.03       174.20 o                         
   1  21   3       1625.99       1604.86       274.22 o                         
 -19   0   4       3002.66       3421.06       386.75 o                         
 -18   0   4       4783.03       4666.27       419.72 o                         
 -17   0   4        230.43        376.40       181.72 o                         
 -16   0   4          1.52        -15.48       123.21 o                         
 -15   0   4       5064.46       4431.74       351.23 o                         
 -14   0   4      43345.84      42150.71      1061.49 o                         
 -13   0   4        577.91        577.11       117.68 o                         
 -12   0   4        329.84        236.85        89.70 o                         
 -11   0   4       3055.20       2857.57       194.70 o                         
 -10   0   4       8584.02       8392.08       315.17 o                         
  -9   0   4          7.49         -2.93        58.20 o                         
  -8   0   4      67503.97      65659.09      1464.80 o                         
  -7   0   4       2250.18       2315.22       179.90 o                         
  -6   0   4       6296.79       5988.79       213.59 o                         
  -5   0   4      16725.09      17195.69       393.06 o                         
  -4   0   4        101.93        121.74        49.79 o                         
  -3   0   4       6820.49       6322.94       189.54 o                         
  -2   0   4     226492.22     215207.23      3960.99 o                         
  -1   0   4        751.67        853.55        52.66 o                         
   0   0   4      50658.56      52891.68      1010.77 o                         
   1   0   4          7.26        -21.90        21.90 o                         
   2   0   4       9139.75       8582.06       202.65 o                         
   3   0   4       1387.41       1295.96        59.45 o                         
   4   0   4      89403.89      87455.48      1685.65 o                         
   5   0   4       3088.40       3092.19       126.30 o                         
   6   0   4      17652.30      17651.65       326.96 o                         
   7   0   4       1866.26       2009.68        84.89 o                         
   8   0   4      44244.07      44795.66       773.57 o                         
   9   0   4       3396.45       3399.72       226.97 o                         
  10   0   4      45294.78      47193.19       911.65 o                         
  11   0   4        125.58        118.08        57.11 o                         
  12   0   4       9944.29      10450.21       360.34 o                         
  13   0   4       2190.11       2380.58       229.94 o                         
  14   0   4      14464.07      14419.71       594.03 o                         
  15   0   4         87.29         82.93       114.47 o                         
  16   0   4        979.97        828.64       175.04 o                         
  17   0   4         13.70       -113.62       113.62 o                         
 -19   1   4         32.12        -94.18        94.18 o                         
 -18   1   4        320.49        271.44       123.61 o                         
 -17   1   4        387.21        444.31       142.23 o                         
 -16   1   4      10629.79      10142.55       494.90 o                         
 -15   1   4        197.37        124.22        90.42 o                         
 -14   1   4       1518.86       1506.46       118.88 o                         
 -13   1   4        168.49        127.51        58.54 o                         
 -12   1   4       3796.47       3524.51       204.67 o                         
 -11   1   4       2196.20       2052.42       119.34 o                         
 -10   1   4      13009.77      12450.38       277.72 o                         
  -9   1   4        772.60        808.65        73.36 o                         
  -8   1   4      37550.58      38321.44       641.49 o                         
  -7   1   4         19.98         39.54        48.63 o                         
  -6   1   4     127829.66     131126.30      1841.73 o                         
  -5   1   4       2403.82       2418.59        80.91 o                         
  -4   1   4       9400.13       9433.68       160.41 o                         
  -3   1   4       1501.90       1661.51        61.48 o                         
  -2   1   4      18643.33      20048.61       309.81 o                         
  -1   1   4       1777.11       1880.48        66.18 o                         
   0   1   4      65429.96      65983.41       776.12 o                         
   1   1   4        470.21        484.62        25.71 o                         
   2   1   4      72614.85      70590.68       906.66 o                         
   3   1   4        176.17        207.77        20.79 o                         
   4   1   4      14641.21      13744.72       192.62 o                         
   5   1   4          0.99         -4.39        16.56 o                         
   6   1   4      40442.17      40443.93       468.96 o                         
   7   1   4         12.04         18.76        16.86 o                         
   8   1   4       1920.66       1925.97        71.81 o                         
   9   1   4        243.39        242.11        35.58 o                         
  10   1   4       1484.84       1431.76        75.01 o                         
  11   1   4         46.63         54.62        36.40 o                         
  12   1   4      15905.00      16054.85       348.62 o                         
  13   1   4       1411.65       1526.71       125.24 o                         
  14   1   4       1228.09       1523.15       167.30 o                         
  15   1   4          0.06        -52.66        68.54 o                         
  16   1   4        334.59        287.27        92.39 o                         
  17   1   4        195.30        183.96       123.41 o                         
 -19   2   4         12.25         34.76       102.92 o                         
 -18   2   4       2491.41       2151.24       222.98 o                         
 -17   2   4        123.56         77.34       105.04 o                         
 -16   2   4         16.96         44.64        99.28 o                         
 -15   2   4        999.36        812.19       116.29 o                         
 -14   2   4       2507.43       2569.96       148.85 o                         
 -13   2   4        484.67        409.15        73.31 o                         
 -12   2   4       2163.71       2342.09       137.77 o                         
 -11   2   4       1297.94       1219.99        96.72 o                         
 -10   2   4       5696.30       5934.91       202.02 o                         
  -9   2   4        162.34        186.11        41.46 o                         
  -8   2   4      22759.97      23311.08       463.60 o                         
  -7   2   4          1.12         36.56        39.47 o                         
  -6   2   4       4636.57       4635.04       134.23 o                         
  -5   2   4          3.45        -26.14        28.85 o                         
  -4   2   4       8503.29       8619.28       153.39 o                         
  -3   2   4        334.53        320.41        36.13 o                         
  -2   2   4       2750.98       2584.57       102.22 o                         
  -1   2   4         21.08         30.61        25.05 o                         
   0   2   4       2497.59       2669.91        70.01 o                         
   1   2   4       1192.02       1092.96        35.58 o                         
   2   2   4       9174.63       8437.49       113.68 o                         
   3   2   4          0.66        -11.36        11.36 o                         
   4   2   4        702.38        768.55        46.60 o                         
   5   2   4        908.36        915.86        38.81 o                         
   6   2   4        716.06        791.98        35.11 o                         
   7   2   4          8.61        -12.65        17.34 o                         
   8   2   4      12662.19      12983.63       197.97 o                         
   9   2   4         40.57         71.20        27.23 o                         
  10   2   4       2005.72       1996.03        87.82 o                         
  11   2   4        225.51        202.57        49.06 o                         
  12   2   4         94.62         73.22        58.22 o                         
  13   2   4         17.59         -5.22        56.19 o                         
  14   2   4        327.30        330.31        84.30 o                         
  15   2   4         61.05        151.50        83.39 o                         
  16   2   4        243.14        273.02       106.35 o                         
  17   2   4         97.60         39.30       101.42 o                         
 -19   3   4          8.24         43.75       117.32 o                         
 -18   3   4         42.66        -35.83        99.34 o                         
 -17   3   4          6.80        -89.78        89.78 o                         
 -16   3   4        130.56        107.37       104.71 o                         
 -15   3   4        252.59        168.54        86.86 o                         
 -14   3   4       2433.77       2246.94       140.24 o                         
 -13   3   4        204.58        193.22        63.31 o                         
 -12   3   4        596.68        626.32        78.20 o                         
 -11   3   4         33.75          6.48        45.28 o                         
 -10   3   4       3478.25       3711.10       158.96 o                         
  -9   3   4       3468.46       3344.74       120.67 o                         
  -8   3   4        309.99        320.40        52.04 o                         
  -7   3   4         63.17         22.51        33.75 o                         
  -6   3   4        381.39        299.09        43.17 o                         
  -5   3   4          0.63        -27.98        27.98 o                         
  -4   3   4        329.76        253.71        39.55 o                         
  -3   3   4       8101.25       7906.10       161.85 o                         
  -2   3   4       2773.13       2896.96       120.90 o                         
  -1   3   4         25.36         61.32        28.52 o                         
   0   3   4       8227.00       8313.76       141.62 o                         
   1   3   4        116.65         82.51        21.85 o                         
   2   3   4      29618.11      30690.62       398.67 o                         
   3   3   4          3.94        -15.50        15.50 o                         
   4   3   4       1116.70       1021.08        37.36 o                         
   5   3   4       3328.58       3350.47        66.91 o                         
   6   3   4       2922.11       3106.92        77.47 o                         
   7   3   4        238.98        206.32        26.78 o                         
   8   3   4       4681.09       4874.04       130.62 o                         
   9   3   4        260.88        287.06        38.42 o                         
  10   3   4       6720.78       6451.62       232.36 o                         
  11   3   4         99.52        161.53        46.48 o                         
  12   3   4        104.02        109.42        67.99 o                         
  13   3   4        211.18        155.25        69.18 o                         
  14   3   4          0.89        -33.48        64.23 o                         
  15   3   4        134.83        179.79        90.50 o                         
  16   3   4        131.02        127.71        90.90 o                         
  17   3   4          0.16        -88.34        88.34 o                         
 -19   4   4       1538.65       1403.99       201.33 o                         
 -18   4   4        793.24        883.80       160.22 o                         
 -17   4   4        446.74        476.62       136.89 o                         
 -16   4   4        463.43        419.92       121.49 o                         
 -15   4   4       2107.21       1746.62       145.26 o                         
 -14   4   4      29600.20      29289.75       570.73 o                         
 -13   4   4       1270.63       1515.15       165.68 o                         
 -12   4   4        762.69        872.35        93.20 o                         
 -11   4   4         12.56         -5.71        49.98 o                         
 -10   4   4       1295.40       1543.43       130.38 o                         
  -9   4   4       1451.25       1534.49       103.44 o                         
  -8   4   4       1897.92       1758.04       111.22 o                         
  -7   4   4       7531.32       7606.62       234.86 o                         
  -6   4   4       5492.62       5062.79       155.47 o                         
  -5   4   4       2196.49       2143.03        90.04 o                         
  -4   4   4        206.76        204.07        37.31 o                         
  -3   4   4         41.57         59.90        32.01 o                         
  -2   4   4      16385.02      15423.67       269.10 o                         
  -1   4   4        165.02        151.02        35.95 o                         
   0   4   4       7139.21       7280.56       142.65 o                         
   1   4   4        229.59        187.48        26.16 o                         
   2   4   4       1332.03       1302.01        67.06 o                         
   3   4   4        198.46        156.83        24.95 o                         
   4   4   4      32485.35      33017.61       406.07 o                         
   5   4   4        147.78        137.64        23.53 o                         
   6   4   4       6070.49       5786.91       107.49 o                         
   7   4   4         20.92          7.63        21.37 o                         
   8   4   4       9119.53       9406.50       164.58 o                         
   9   4   4       1564.99       1835.63        84.62 o                         
  10   4   4      11653.73      11754.97       267.57 o                         
  11   4   4        788.74        836.02        89.52 o                         
  12   4   4       5731.09       5915.68       210.18 o                         
  13   4   4       2601.60       2432.47       153.74 o                         
  14   4   4       9126.78       9037.77       329.95 o                         
  15   4   4         37.33         -1.61        72.14 o                         
  16   4   4       5708.12       6007.83       350.79 o                         
  17   4   4          0.82        -66.75        93.63 o                         
 -19   5   4         49.94       -109.75       109.75 o                         
 -18   5   4         21.96        -99.30        99.30 o                         
 -17   5   4        656.33        649.00       183.76 o                         
 -16   5   4       4922.04       5642.77       334.72 o                         
 -15   5   4        618.75        657.86       110.13 o                         
 -14   5   4        373.93        325.26        72.86 o                         
 -13   5   4        270.24        198.07        88.82 o                         
 -12   5   4      13491.37      14161.30       423.15 o                         
 -11   5   4       2779.20       2823.35       170.25 o                         
 -10   5   4      18945.04      18432.43       381.51 o                         
  -9   5   4         25.63        -45.65        50.26 o                         
  -8   5   4       6790.81       6496.68       200.52 o                         
  -7   5   4       1398.53       1273.94        76.98 o                         
  -6   5   4      84074.27      84509.50      1176.14 o                         
  -5   5   4         19.49         40.77        33.53 o                         
  -4   5   4      24902.89      24712.35       372.66 o                         
  -3   5   4          0.02        -27.16        31.38 o                         
  -2   5   4         10.15          9.57        28.47 o                         
  -1   5   4        687.29        699.80        52.13 o                         
   0   5   4     111887.71     109503.38      1484.80 o                         
   1   5   4         57.25         49.21        23.54 o                         
   2   5   4     105396.24     105655.13      1253.51 o                         
   3   5   4       3934.47       3975.10        89.38 o                         
   4   5   4       6865.39       6192.25       102.57 o                         
   5   5   4        129.61        131.91        26.50 o                         
   6   5   4      43817.16      44270.99       544.33 o                         
   7   5   4         66.11         53.74        25.30 o                         
   8   5   4       6682.82       6653.90       138.34 o                         
   9   5   4       1284.84       1339.86        84.48 o                         
  10   5   4        576.65        386.01        69.34 o                         
  11   5   4        180.37        183.13        76.81 o                         
  12   5   4       4451.10       4959.22       212.04 o                         
  13   5   4        752.69        707.70        90.38 o                         
  14   5   4        523.60        632.95       105.24 o                         
  15   5   4         64.83         30.38        80.81 o                         
  16   5   4       1481.90       1759.70       175.69 o                         
 -19   6   4        396.76        369.16       146.88 o                         
 -18   6   4       3710.56       3722.16       292.00 o                         
 -17   6   4         60.45         44.91        96.28 o                         
 -16   6   4        861.16        895.06       159.30 o                         
 -15   6   4       1365.01       1378.32       161.95 o                         
 -14   6   4      10478.14      10968.79       308.57 o                         
 -13   6   4       1863.11       1909.16       128.55 o                         
 -12   6   4      17851.50      17315.35       361.87 o                         
 -11   6   4        158.44        147.77        58.13 o                         
 -10   6   4        423.80        409.15        71.93 o                         
  -9   6   4       9135.69       9046.73       218.71 o                         
  -8   6   4      22342.01      21347.84       375.61 o                         
  -7   6   4        676.60        949.16        75.32 o                         
  -6   6   4      25246.08      25380.62       416.82 o                         
  -5   6   4       1200.99       1247.16        88.43 o                         
  -4   6   4       9443.57       8757.32       196.95 o                         
  -3   6   4        801.49        894.40        57.98 o                         
  -2   6   4      58536.67      59788.76       807.06 o                         
  -1   6   4        660.83        635.41        53.18 o                         
   0   6   4       4678.03       4784.47       125.17 o                         
   1   6   4       3486.07       3648.26        96.61 o                         
   2   6   4      41540.87      41441.04       527.78 o                         
   3   6   4        143.75        111.78        28.10 o                         
   4   6   4      10052.50      10744.64       169.47 o                         
   5   6   4       3480.46       3641.47        94.11 o                         
   6   6   4       1254.88       1370.35        70.78 o                         
   7   6   4       2596.66       2667.89       111.31 o                         
   8   6   4      36595.32      36729.28       539.85 o                         
   9   6   4         80.56         10.56        41.05 o                         
  10   6   4       8108.62       8357.28       252.59 o                         
  11   6   4         21.53        -12.98        65.70 o                         
  12   6   4       3313.05       3040.89       183.50 o                         
  13   6   4        337.57        280.37        76.36 o                         
  14   6   4      16292.59      17127.71       499.35 o                         
  15   6   4        632.84        738.93       126.28 o                         
  16   6   4       2531.90       2539.26       223.76 o                         
 -18   7   4        537.23        378.84       157.13 o                         
 -17   7   4       1740.64       1588.56       196.59 o                         
 -16   7   4       1949.73       1996.19       192.38 o                         
 -15   7   4         91.01         84.03        83.11 o                         
 -14   7   4       2060.67       2441.28       149.78 o                         
 -13   7   4        252.92        180.20        78.08 o                         
 -12   7   4       9553.35       9366.07       274.32 o                         
 -11   7   4        957.19       1032.14       103.69 o                         
 -10   7   4        856.74        753.37        74.78 o                         
  -9   7   4        136.06        125.51        46.42 o                         
  -8   7   4       2850.04       2890.69       141.42 o                         
  -7   7   4        559.75        463.00        54.99 o                         
  -6   7   4      13973.94      13801.12       261.78 o                         
  -5   7   4        291.11        199.16        53.37 o                         
  -4   7   4      17214.98      17712.24       383.68 o                         
  -3   7   4       7805.49       8262.35       164.82 o                         
  -2   7   4         27.58         49.10        34.38 o                         
  -1   7   4       1377.62       1585.29        82.83 o                         
   0   7   4      25271.98      25134.19       378.47 o                         
   1   7   4       4074.90       4433.37       112.90 o                         
   2   7   4       2517.89       2879.91        86.07 o                         
   3   7   4       1322.72       1270.77        59.66 o                         
   4   7   4        152.53        180.12        36.39 o                         
   5   7   4       1013.21        968.00        53.25 o                         
   6   7   4      15432.41      14925.63       268.03 o                         
   7   7   4        806.41        713.85        67.96 o                         
   8   7   4       5261.94       5431.00       177.36 o                         
   9   7   4       2282.61       2277.21       112.74 o                         
  10   7   4       5204.33       5420.36       217.89 o                         
  11   7   4         66.79        140.10        70.63 o                         
  12   7   4       2656.90       2776.77       179.76 o                         
  13   7   4       1005.83       1048.61       136.21 o                         
  14   7   4         40.72        136.56        83.44 o                         
  15   7   4          1.48        -65.42        85.94 o                         
  16   7   4       2103.99       1782.17       199.99 o                         
 -18   8   4         86.20         -9.04       124.26 o                         
 -17   8   4       1141.12       1369.62       326.61 o                         
 -16   8   4         32.96         51.15       138.63 o                         
 -15   8   4        216.83        174.78        96.68 o                         
 -14   8   4       2576.39       2943.40       182.93 o                         
 -13   8   4        590.75        454.71        82.44 o                         
 -12   8   4       1877.61       1801.18       125.12 o                         
 -11   8   4       4033.68       4288.66       176.89 o                         
 -10   8   4          5.80         22.97        46.76 o                         
  -9   8   4       5073.83       5124.73       182.74 o                         
  -8   8   4        324.57        312.70        55.51 o                         
  -7   8   4        352.74        402.02        63.15 o                         
  -6   8   4        145.11        106.09        38.81 o                         
  -5   8   4       2867.61       2923.08       133.97 o                         
  -4   8   4       5732.27       6417.22       227.26 o                         
  -3   8   4        180.99        207.32        40.71 o                         
  -2   8   4        561.86        699.96        59.41 o                         
  -1   8   4         89.37         87.43        39.26 o                         
   0   8   4       3932.03       3909.49       135.68 o                         
   1   8   4       7133.85       7269.35       185.73 o                         
   2   8   4       8111.52       8240.41       176.00 o                         
   3   8   4        113.04        104.77        31.01 o                         
   4   8   4        189.05        154.23        38.34 o                         
   5   8   4       2134.41       2039.01        89.96 o                         
   6   8   4       5326.81       5707.01       168.03 o                         
   7   8   4        571.73        648.11        67.57 o                         
   8   8   4          1.44         45.18        48.77 o                         
   9   8   4          4.46         41.17        47.62 o                         
  10   8   4         78.41          8.60        55.34 o                         
  11   8   4        646.11        723.35       159.92 o                         
  12   8   4        778.44        974.75       121.51 o                         
  13   8   4       1150.00        736.85       115.87 o                         
  14   8   4         41.33        104.03        81.24 o                         
  15   8   4        303.39        188.91       101.14 o                         
  16   8   4         78.80         20.70       112.51 o                         
 -18   9   4         57.09          5.40       129.69 o                         
 -17   9   4        278.35        418.53       169.14 o                         
 -16   9   4        212.40         43.83       113.69 o                         
 -15   9   4         71.38          0.20       101.77 o                         
 -14   9   4        204.76        203.78        97.14 o                         
 -13   9   4       1610.88       1787.89       145.11 o                         
 -12   9   4       2887.57       2819.44       162.12 o                         
 -11   9   4         96.00         99.17        61.11 o                         
 -10   9   4       1582.28       1730.85       122.85 o                         
  -9   9   4       1091.33       1008.44        85.52 o                         
  -8   9   4        233.29        176.23        57.87 o                         
  -7   9   4          4.13         -2.81        38.23 o                         
  -6   9   4      14993.88      14576.43       311.70 o                         
  -5   9   4         28.24        -39.44        39.44 o                         
  -4   9   4       3018.19       3287.79       121.63 o                         
  -3   9   4       5840.43       5753.64       181.04 o                         
  -2   9   4       1414.03       1356.47        78.21 o                         
  -1   9   4       1098.15       1063.24        89.87 o                         
   0   9   4      26795.31      27761.78       433.70 o                         
   1   9   4        756.47        764.00        60.42 o                         
   2   9   4      18200.13      18372.93       313.92 o                         
   3   9   4       2955.43       3266.19       113.16 o                         
   4   9   4        726.67        644.21        61.00 o                         
   5   9   4       2683.91       2679.61       115.76 o                         
   6   9   4      11167.15      11398.90       232.55 o                         
   7   9   4       4314.05       4462.20       167.21 o                         
   8   9   4       3529.54       3288.84       183.78 o                         
   9   9   4         62.24         69.06        69.15 o                         
  10   9   4        159.68         94.50        67.82 o                         
  11   9   4        253.52        221.13        80.87 o                         
  12   9   4        426.12        330.24       104.45 o                         
  13   9   4        255.65        137.67       135.08 o                         
  14   9   4        114.91        203.87       111.53 o                         
  15   9   4        923.11        887.36       141.67 o                         
 -17  10   4        479.06        346.03       289.30 o                         
 -16  10   4       1773.04       1699.45       319.73 o                         
 -15  10   4        105.59         49.45       101.09 o                         
 -14  10   4       4896.76       5409.79       299.54 o                         
 -13  10   4       5831.02       6018.94       291.22 o                         
 -12  10   4       2956.44       3012.67       166.71 o                         
 -11  10   4       1683.91       1568.88       119.59 o                         
 -10  10   4        871.52       1086.75       115.65 o                         
  -9  10   4        105.28         98.93        72.23 o                         
  -8  10   4       9344.73       9375.49       482.20 o                         
  -7  10   4          2.52         25.49        63.73 o                         
  -6  10   4      23273.66      25198.71       466.37 o                         
  -5  10   4       1424.92       1569.84        96.29 o                         
  -4  10   4      15589.89      15834.11       282.11 o                         
  -3  10   4        150.15        211.58        47.00 o                         
  -2  10   4       2456.83       2466.84       107.63 o                         
  -1  10   4       8943.12       8858.93       204.63 o                         
   0  10   4       9403.98       9309.15       196.88 o                         
   1  10   4        323.98        294.57        49.60 o                         
   2  10   4      28603.27      28505.24       443.96 o                         
   3  10   4       1412.39       1414.95        90.99 o                         
   4  10   4        463.98        582.78        66.91 o                         
   5  10   4        199.42        169.92        52.32 o                         
   6  10   4        431.77        382.37        62.50 o                         
   7  10   4       2471.02       2257.77       147.23 o                         
   8  10   4      20070.37      19281.57       417.74 o                         
   9  10   4        410.45        515.11        81.43 o                         
  10  10   4       3766.31       4116.91       240.55 o                         
  11  10   4        104.42         83.96        75.32 o                         
  12  10   4       1239.49       1223.03       153.50 o                         
  13  10   4        307.45        288.80       108.36 o                         
  14  10   4       9072.98       9513.32       453.95 o                         
  15  10   4         11.47        -59.88        89.53 o                         
 -17  11   4       1314.05       1497.17       274.82 o                         
 -16  11   4       4187.02       4550.24       334.32 o                         
 -15  11   4        369.70        279.52       124.33 o                         
 -14  11   4        154.34        284.55       113.15 o                         
 -13  11   4          2.13         22.23        68.00 o                         
 -12  11   4      14351.44      15339.55       405.21 o                         
 -11  11   4         28.60        -21.50        67.63 o                         
 -10  11   4       2425.89       2632.67       170.39 o                         
  -9  11   4        558.61        646.02       106.52 o                         
  -8  11   4        479.57        442.35        95.57 o                         
  -7  11   4         98.73         25.54        72.93 o                         
  -6  11   4      24662.97      23945.11       571.69 o                         
  -5  11   4        131.22         73.18        57.58 o                         
  -4  11   4       5572.81       5751.85       199.27 o                         
  -3  11   4       2044.72       2129.50       109.08 o                         
  -2  11   4        595.31        511.01        62.43 o                         
  -1  11   4        111.85         98.00        48.72 o                         
   0  11   4      38307.72      38591.54       617.34 o                         
   1  11   4         23.67         28.29        37.10 o                         
   2  11   4       6983.68       7001.31       187.19 o                         
   3  11   4       1466.52       1653.40       113.95 o                         
   4  11   4       1088.89       1207.99        92.06 o                         
   5  11   4        324.31        410.11        66.08 o                         
   6  11   4      20211.54      20010.87       399.02 o                         
   7  11   4          1.55          1.83        58.61 o                         
   8  11   4       4096.75       4474.68       209.77 o                         
   9  11   4        425.19        317.23        80.93 o                         
  10  11   4       2390.76       2666.79       198.63 o                         
  11  11   4        206.30        251.28        87.61 o                         
  12  11   4       3163.04       3318.22       212.90 o                         
  13  11   4        157.79        126.87       106.47 o                         
  14  11   4        849.20        729.64       159.41 o                         
 -16  12   4        225.01        116.40       153.67 o                         
 -15  12   4       2760.93       3319.34       450.79 o                         
 -14  12   4       1918.06       2170.86       229.71 o                         
 -13  12   4        826.44        659.39       103.81 o                         
 -12  12   4       1737.59       1973.48       151.97 o                         
 -11  12   4        230.22         86.04        80.13 o                         
 -10  12   4       1080.77        968.18       119.35 o                         
  -9  12   4       1933.42       1843.03       158.11 o                         
  -8  12   4       9498.59       9601.35       348.52 o                         
  -7  12   4        550.49        528.33       115.37 o                         
  -6  12   4        460.98        597.95       112.75 o                         
  -5  12   4         84.51         60.22        74.69 o                         
  -4  12   4      10000.56       9839.74       323.52 o                         
  -3  12   4        827.58        872.31       101.22 o                         
  -2  12   4      17612.57      18379.42       410.11 o                         
  -1  12   4       2915.09       3186.79       147.54 o                         
   0  12   4       1610.47       1568.98       128.95 o                         
   1  12   4        580.60        556.37        72.57 o                         
   2  12   4      14936.90      14701.39       326.48 o                         
   3  12   4         95.05         95.78        53.52 o                         
   4  12   4      10464.40      11008.57       273.07 o                         
   5  12   4       2900.78       2991.44       180.09 o                         
   6  12   4        239.18        215.84        65.03 o                         
   7  12   4        727.36        687.48       116.72 o                         
   8  12   4       5385.83       5662.72       241.13 o                         
   9  12   4        333.97        413.47        88.28 o                         
  10  12   4       3892.26       4287.19       236.29 o                         
  11  12   4       1296.44       1179.68       138.61 o                         
  12  12   4          4.25         30.18        81.17 o                         
  13  12   4        999.21        678.62       240.09 o                         
  14  12   4       1601.84       1283.20       187.52 o                         
 -15  13   4         22.50        -33.80       117.10 o                         
 -14  13   4        432.55        332.08       133.49 o                         
 -13  13   4       1526.34       1627.53       163.19 o                         
 -12  13   4         93.41        187.65        94.66 o                         
 -11  13   4        244.02        335.41       103.19 o                         
 -10  13   4       3633.57       3836.93       377.07 o                         
  -9  13   4        101.77        116.89        88.17 o                         
  -8  13   4       1103.21       1357.49       167.95 o                         
  -7  13   4       4717.58       4534.97       286.89 o                         
  -6  13   4         41.35        222.55        92.99 o                         
  -5  13   4       1015.23        906.68       136.63 o                         
  -4  13   4       5755.96       6436.89       272.57 o                         
  -3  13   4       4380.39       5209.65       242.74 o                         
  -2  13   4         18.25         37.17        63.75 o                         
  -1  13   4       5511.18       5663.18       210.80 o                         
   0  13   4        606.61        790.09        83.49 o                         
   1  13   4        170.78        146.18        58.76 o                         
   2  13   4        244.13        184.50        64.63 o                         
   3  13   4       3318.48       3696.57       194.89 o                         
   4  13   4       4527.58       4241.70       194.36 o                         
   5  13   4       1021.29       1198.96       137.40 o                         
   6  13   4       1300.54       1479.40       122.69 o                         
   7  13   4       1284.57       1384.81       127.29 o                         
   8  13   4        399.70        436.04        91.93 o                         
   9  13   4       1207.07       1029.02       125.17 o                         
  10  13   4       1534.31       1784.16       177.52 o                         
  11  13   4        120.99        106.32       101.71 o                         
  12  13   4       1289.84       1355.29       164.26 o                         
  13  13   4        422.02        413.61       127.62 o                         
 -15  14   4       1495.68       1632.78       202.55 o                         
 -14  14   4       3292.09       2952.57       229.21 o                         
 -13  14   4        757.65        712.20       146.95 o                         
 -12  14   4        441.15        612.51       126.48 o                         
 -11  14   4       2289.92       2567.53       201.25 o                         
 -10  14   4        855.11        776.90       151.49 o                         
  -9  14   4         99.95         61.74       102.60 o                         
  -8  14   4        204.32        111.33       100.81 o                         
  -7  14   4        397.30        455.48       124.94 o                         
  -6  14   4        362.93        440.96       117.12 o                         
  -5  14   4      14801.19      14765.81       494.23 o                         
  -4  14   4        500.15        397.75       114.96 o                         
  -3  14   4        571.42        638.65       106.00 o                         
  -2  14   4       6551.86       6991.43       287.52 o                         
  -1  14   4       2675.39       3063.89       186.27 o                         
   0  14   4         11.58        -54.42        74.95 o                         
   1  14   4        312.35        316.37        80.12 o                         
   2  14   4       1353.06       1283.82       140.97 o                         
   3  14   4         36.71         46.96        63.76 o                         
   4  14   4        544.81        612.24        95.48 o                         
   5  14   4       2197.29       1884.68       138.98 o                         
   6  14   4         61.20        161.48        72.06 o                         
   7  14   4       4318.84       4289.77       242.41 o                         
   8  14   4       1477.73       1977.63       173.69 o                         
   9  14   4        206.23        105.19        87.29 o                         
  10  14   4          0.55        -20.46        86.90 o                         
  11  14   4       2028.66       1974.66       309.71 o                         
  12  14   4          0.75        -32.81        99.36 o                         
 -14  15   4         73.95        173.28       135.67 o                         
 -13  15   4       1563.48       1764.88       223.80 o                         
 -12  15   4       7210.22       7299.54       381.42 o                         
 -11  15   4        229.38        155.89       127.12 o                         
 -10  15   4        848.25        625.13       150.43 o                         
  -9  15   4       3294.97       3744.96       278.54 o                         
  -8  15   4       2521.99       2470.96       230.24 o                         
  -7  15   4       1938.11       1911.09       202.44 o                         
  -6  15   4       7302.65       6321.07       354.81 o                         
  -5  15   4          1.00        -80.10        80.10 o                         
  -4  15   4       1012.95       1173.77       144.14 o                         
  -3  15   4       3224.70       3018.86       210.41 o                         
  -2  15   4       2004.60       1647.28       147.95 o                         
  -1  15   4       4371.25       4882.39       244.45 o                         
   0  15   4      10635.72      10334.97       405.70 o                         
   1  15   4        107.98        -55.83        75.06 o                         
   2  15   4       5801.41       5072.98       259.07 o                         
   3  15   4       2746.58       2853.93       176.12 o                         
   4  15   4        224.13        134.15        80.79 o                         
   5  15   4         43.46        -13.94        68.06 o                         
   6  15   4       9418.44       9417.41       320.90 o                         
   7  15   4       1377.96       1511.71       159.95 o                         
   8  15   4       1940.01       2221.27       225.36 o                         
   9  15   4        474.30        369.86       118.15 o                         
  10  15   4        408.72        408.92       169.81 o                         
  11  15   4        548.43        654.46       177.15 o                         
 -13  16   4        222.52        334.48       142.93 o                         
 -12  16   4       1291.02       1152.75       175.69 o                         
 -11  16   4         43.03         26.59       105.11 o                         
 -10  16   4        415.68        438.59       170.23 o                         
  -9  16   4        381.82        441.99       128.82 o                         
  -8  16   4       9069.55       9496.38       464.19 o                         
  -7  16   4        387.84        300.50       116.66 o                         
  -6  16   4        739.12        864.75       149.43 o                         
  -5  16   4        667.71        655.64       147.92 o                         
  -4  16   4       3157.69       3009.78       335.85 o                         
  -3  16   4         42.05         56.26        94.20 o                         
  -2  16   4       9533.30       9778.22       459.34 o                         
  -1  16   4       2225.68       2241.31       192.03 o                         
   0  16   4         15.04        105.32        96.53 o                         
   1  16   4        173.36        131.16       111.87 o                         
   2  16   4       7062.89       6982.09       343.07 o                         
   3  16   4        516.19        439.06       121.98 o                         
   4  16   4       9080.94       9044.40       366.33 o                         
   5  16   4        130.20        153.61        84.70 o                         
   6  16   4         43.80         33.32        76.35 o                         
   7  16   4        567.97        439.44       118.21 o                         
   8  16   4       3183.65       3347.97       231.20 o                         
   9  16   4        933.61        780.37       143.72 o                         
  10  16   4       3705.06       3892.46       333.25 o                         
 -12  17   4        778.13        801.10       209.67 o                         
 -11  17   4        112.43        -32.26       118.94 o                         
 -10  17   4       6809.83       6711.37       372.12 o                         
  -9  17   4         16.55        -95.39        95.39 o                         
  -8  17   4         87.66        -97.84       101.68 o                         
  -7  17   4       1251.28       1388.19       220.30 o                         
  -6  17   4       1907.06       2220.44       240.71 o                         
  -5  17   4        235.99        154.07       153.91 o                         
  -4  17   4       4604.00       3866.39       328.68 o                         
  -3  17   4       1086.75       1106.44       179.07 o                         
  -2  17   4        289.99         93.47       115.89 o                         
  -1  17   4         63.48         83.82       108.12 o                         
   0  17   4       4373.59       4137.80       278.22 o                         
   1  17   4       2471.64       2434.77       244.38 o                         
   2  17   4       2076.34       2085.60       198.52 o                         
   3  17   4       1045.94       1057.94       160.05 o                         
   4  17   4       2379.42       1918.82       259.32 o                         
   5  17   4        346.74        250.57       114.55 o                         
   6  17   4       3555.23       3522.41       277.86 o                         
   7  17   4        269.20        282.27       139.55 o                         
   8  17   4        109.38        222.51       116.85 o                         
   9  17   4         17.07        106.43       116.93 o                         
 -10  18   4         64.18       -115.02       125.85 o                         
  -9  18   4        921.08       1175.68       227.59 o                         
  -8  18   4       2077.01       2326.00       249.52 o                         
  -7  18   4        175.13        228.81       142.75 o                         
  -6  18   4          0.58        -90.18       116.15 o                         
  -5  18   4       3254.45       3450.05       295.70 o                         
  -4  18   4       1345.77       1646.21       250.57 o                         
  -3  18   4        733.09        978.09       226.00 o                         
  -2  18   4       5359.54       5392.34       406.71 o                         
  -1  18   4       2785.83       2695.32       256.04 o                         
   0  18   4        554.36        703.61       164.51 o                         
   1  18   4        945.79        989.68       165.10 o                         
   2  18   4        730.58        464.83       186.70 o                         
   3  18   4        500.59        701.48       147.93 o                         
   4  18   4       3160.18       3099.62       248.21 o                         
   5  18   4        490.86        808.72       156.74 o                         
   6  18   4         77.47        120.93       123.31 o                         
   7  18   4        831.41        521.97       232.21 o                         
   8  18   4         10.73       -108.61       141.90 o                         
  -9  19   4       1331.53       1342.24       236.59 o                         
  -8  19   4        319.21         69.30       152.69 o                         
  -7  19   4       1867.69       1684.07       235.00 o                         
  -6  19   4         26.65        -64.94       115.08 o                         
  -5  19   4         38.86        -47.10       121.71 o                         
  -4  19   4          2.51         56.49       120.69 o                         
  -3  19   4        867.46       1100.72       221.29 o                         
  -2  19   4         28.40        134.00       146.37 o                         
  -1  19   4       1259.98       1127.60       215.62 o                         
   0  19   4        216.90        223.17       134.57 o                         
   1  19   4         94.37         16.25       123.63 o                         
   2  19   4        353.84        320.12       140.21 o                         
   3  19   4       5534.88       4995.49       323.66 o                         
   4  19   4        159.50          0.06       108.41 o                         
   5  19   4        625.44        571.56       150.76 o                         
   6  19   4        186.49         19.59       152.37 o                         
  -7  20   4       1156.68       2126.69       604.12 o                         
  -6  20   4         38.77         29.10       128.84 o                         
  -5  20   4       2820.92       3016.76       327.49 o                         
  -4  20   4          9.64         19.49       205.59 o                         
  -3  20   4         32.82        122.38       160.00 o                         
  -2  20   4       1525.75       1332.23       231.11 o                         
  -1  20   4       2613.29       2241.36       332.87 o                         
   0  20   4        150.17        192.55       160.49 o                         
   1  20   4       2377.82       2229.63       345.26 o                         
   2  20   4         10.34         24.00       121.26 o                         
   3  20   4        182.97        154.87       147.16 o                         
   4  20   4       1204.97       1384.21       194.83 o                         
  -2  21   4         45.34        -99.97       225.02 o                         
  -1  21   4         48.50         77.81       229.99 o                         
 -20   1   5       1176.00       1042.70       171.47 o                         
 -19   1   5        305.29        430.88       145.52 o                         
 -18   1   5       1851.86       1685.79       221.68 o                         
 -17   1   5        414.30        443.43       152.42 o                         
 -16   1   5        234.34        127.81       118.85 o                         
 -15   1   5        100.43        -59.20        59.20 o                         
 -14   1   5       1752.72       1870.74       132.60 o                         
 -13   1   5        607.54        726.16        88.32 o                         
 -12   1   5      22580.02      22186.79       611.91 o                         
 -11   1   5        473.30        490.40        71.17 o                         
 -10   1   5       1545.08       1633.19       107.79 o                         
  -9   1   5       1335.02       1241.96        90.03 o                         
  -8   1   5      23878.83      23312.14       428.86 o                         
  -7   1   5          4.88          9.53        31.28 o                         
  -6   1   5      62460.77      62920.70       836.44 o                         
  -5   1   5        226.13        269.38        40.69 o                         
  -4   1   5       1185.54       1523.27        64.35 o                         
  -3   1   5          0.29        -13.11        24.46 o                         
  -2   1   5       3586.08       3568.52        86.66 o                         
  -1   1   5       1382.44       1270.40        48.53 o                         
   0   1   5      25102.19      25080.24       328.90 o                         
   1   1   5         29.84         14.09        17.89 o                         
   2   1   5        165.36        153.04        15.56 o                         
   3   1   5       2319.24       2204.32        57.30 o                         
   4   1   5       4070.49       4247.16       103.64 o                         
   5   1   5        673.23        691.92        49.95 o                         
   6   1   5       1052.79       1200.49        58.25 o                         
   7   1   5        637.65        693.28        35.78 o                         
   8   1   5       3269.86       3441.71        98.46 o                         
   9   1   5         80.78        105.70        28.52 o                         
  10   1   5       2169.04       2108.21        81.88 o                         
  11   1   5        457.74        544.33        54.05 o                         
  12   1   5         11.72         75.88        53.95 o                         
  13   1   5         79.32         85.03        67.33 o                         
  14   1   5       8505.91       8580.71       317.76 o                         
  15   1   5        207.88        188.75       109.17 o                         
  16   1   5       1600.00       1752.43       200.62 o                         
 -19   2   5       1872.54       2065.41       238.10 o                         
 -18   2   5         20.77        -24.16       107.58 o                         
 -17   2   5        641.80        663.24       189.28 o                         
 -16   2   5      10593.90      10431.56       385.15 o                         
 -15   2   5       1037.73       1109.27       113.01 o                         
 -14   2   5       1640.86       1736.76       141.42 o                         
 -13   2   5        743.68        669.75       100.41 o                         
 -12   2   5        234.03        169.16        61.91 o                         
 -11   2   5        231.10        217.60        60.08 o                         
 -10   2   5      15454.64      14475.43       315.07 o                         
  -9   2   5        718.07        708.96        63.08 o                         
  -8   2   5       6184.40       7071.09       178.16 o                         
  -7   2   5        292.20        311.23        43.89 o                         
  -6   2   5       4048.65       4535.06       139.98 o                         
  -5   2   5       1538.33       1733.85        74.04 o                         
  -4   2   5     138626.30     133761.62      1694.33 o                         
  -3   2   5        242.66        222.58        34.50 o                         
  -2   2   5      49964.90      49930.74       730.58 o                         
  -1   2   5        808.75        808.24        48.99 o                         
   0   2   5      63297.14      64052.24       765.05 o                         
   1   2   5        806.38        816.62        31.40 o                         
   2   2   5      67816.48      64184.05       736.37 o                         
   3   2   5       1232.19       1172.05        44.83 o                         
   4   2   5         68.74        285.11        29.39 o                         
   5   2   5        649.99        657.00        39.83 o                         
   6   2   5      11803.31      11872.11       184.29 o                         
   7   2   5         28.58         47.38        24.91 o                         
   8   2   5      68646.71      69452.42       858.58 o                         
   9   2   5         22.63         15.66        26.56 o                         
  10   2   5       1285.54       1462.33        74.78 o                         
  11   2   5       1009.69       1055.24        73.24 o                         
  12   2   5      16666.50      16683.63       392.28 o                         
  13   2   5       1237.95       1105.06       106.45 o                         
  14   2   5       2186.44       2080.92       203.91 o                         
  15   2   5         26.38        118.58        88.71 o                         
  16   2   5       2628.04       2054.54       206.46 o                         
 -19   3   5       1257.25       1017.92       194.62 o                         
 -18   3   5       6741.54       6370.80       379.00 o                         
 -17   3   5        586.11        373.16       135.19 o                         
 -16   3   5        202.75        120.91        89.63 o                         
 -15   3   5       1178.98       1160.10       119.07 o                         
 -14   3   5      12848.21      12269.36       322.90 o                         
 -13   3   5       5050.63       5126.46       212.42 o                         
 -12   3   5      47526.44      46398.31       806.48 o                         
 -11   3   5        965.04        827.82        86.72 o                         
 -10   3   5       1203.72       1398.61        87.70 o                         
  -9   3   5       1743.43       1520.30        90.07 o                         
  -8   3   5      51408.52      53117.80       812.69 o                         
  -7   3   5       6056.68       6491.25       164.94 o                         
  -6   3   5      54479.84      53682.80       727.78 o                         
  -5   3   5        372.65        408.25        42.79 o                         
  -4   3   5       5115.99       5328.73       130.65 o                         
  -3   3   5       4170.88       4253.95       125.63 o                         
  -2   3   5      16864.61      15372.25       333.14 o                         
  -1   3   5         37.93        -14.49        28.73 o                         
   0   3   5      23920.41      23048.11       329.87 o                         
   1   3   5        732.85        673.38        34.60 o                         
   2   3   5       5187.38       4892.07        85.25 o                         
   3   3   5       2454.39       2355.52        57.32 o                         
   4   3   5      21254.50      19709.42       255.22 o                         
   5   3   5        427.55        408.93        28.02 o                         
   6   3   5       1567.16       1977.41        59.76 o                         
   7   3   5         32.98          0.49        19.95 o                         
   8   3   5       4641.68       4496.96       112.13 o                         
   9   3   5        191.83        196.26        36.11 o                         
  10   3   5       6705.73       6982.30       201.41 o                         
  11   3   5       1557.99       1374.38        91.93 o                         
  12   3   5        261.03        102.59        57.18 o                         
  13   3   5          1.04         16.78        59.79 o                         
  14   3   5      10778.54      11605.38       347.55 o                         
  15   3   5        229.45        207.77       135.40 o                         
  16   3   5       7812.03       7779.01       405.41 o                         
 -19   4   5        199.14        251.14       138.78 o                         
 -18   4   5         77.61         81.18       111.23 o                         
 -17   4   5        568.24        546.94       147.17 o                         
 -16   4   5       2414.62       2550.65       228.49 o                         
 -15   4   5       1016.19        880.14       106.55 o                         
 -14   4   5       5269.11       5521.22       230.78 o                         
 -13   4   5         88.93         46.30        62.26 o                         
 -12   4   5       1423.30       1478.57       116.51 o                         
 -11   4   5       1372.54       1595.04       115.59 o                         
 -10   4   5       3654.10       3954.55       165.38 o                         
  -9   4   5         90.87        102.91        44.35 o                         
  -8   4   5      11955.90      11842.82       233.78 o                         
  -7   4   5       3456.34       3544.17       128.65 o                         
  -6   4   5       7348.90       6903.61       155.33 o                         
  -5   4   5         73.53        112.49        38.31 o                         
  -4   4   5      22506.87      22258.02       356.08 o                         
  -3   4   5       4082.85       3970.49       126.21 o                         
  -2   4   5         67.93          8.41        30.73 o                         
  -1   4   5       1104.05       1048.61        58.90 o                         
   0   4   5      58965.97      59285.54       786.00 o                         
   1   4   5       6076.80       5896.81       112.51 o                         
   2   4   5      27419.54      28171.88       350.15 o                         
   3   4   5       6427.64       6292.05       113.66 o                         
   4   4   5       2686.88       2416.73        73.86 o                         
   5   4   5          8.13          0.82        16.41 o                         
   6   4   5      24373.02      22974.70       294.69 o                         
   7   4   5        123.46         74.46        30.81 o                         
   8   4   5       6151.85       6083.66       140.31 o                         
   9   4   5         52.91         77.79        36.91 o                         
  10   4   5         23.50         52.67        39.21 o                         
  11   4   5         53.46         50.63        45.10 o                         
  12   4   5       9023.92       9370.78       303.02 o                         
  13   4   5        127.87         81.23        62.42 o                         
  14   4   5       1760.44       1748.32       148.81 o                         
  15   4   5        164.44        204.81        96.33 o                         
  16   4   5        229.92        382.98       112.36 o                         
 -19   5   5        124.03         -9.96       121.77 o                         
 -18   5   5         94.00          3.33       111.80 o                         
 -17   5   5          5.05        -69.42       108.99 o                         
 -16   5   5       2903.91       3081.69       201.02 o                         
 -15   5   5        234.58        196.69        75.14 o                         
 -14   5   5       1805.51       1736.49       138.12 o                         
 -13   5   5        299.39        324.97        77.36 o                         
 -12   5   5        608.26        492.30        79.89 o                         
 -11   5   5        157.63        190.10        65.45 o                         
 -10   5   5        861.31        930.13        80.80 o                         
  -9   5   5        254.66        238.11        59.18 o                         
  -8   5   5       1123.38        950.64        75.16 o                         
  -7   5   5       4161.35       4066.21       203.14 o                         
  -6   5   5       2524.05       2526.94       107.73 o                         
  -5   5   5       4324.24       4511.15       185.32 o                         
  -4   5   5         21.04         44.42        35.12 o                         
  -3   5   5       3653.11       3976.57       155.64 o                         
  -2   5   5       3748.67       3886.68       144.07 o                         
  -1   5   5        981.96       1004.90        61.11 o                         
   0   5   5         43.74         29.76        31.02 o                         
   1   5   5        120.87        101.10        27.92 o                         
   2   5   5       3680.15       4369.36        98.12 o                         
   3   5   5        436.17        406.84        29.43 o                         
   4   5   5       6038.76       5580.16       112.90 o                         
   5   5   5         21.03          3.06        22.20 o                         
   6   5   5       1921.87       1950.50        70.72 o                         
   7   5   5       2898.27       3013.75        96.58 o                         
   8   5   5       1567.71       1507.38        84.99 o                         
   9   5   5        441.53        466.84        57.41 o                         
  10   5   5       3833.04       3735.74       152.38 o                         
  11   5   5       1558.91       1361.44       118.71 o                         
  12   5   5         87.15         -9.51        59.92 o                         
  13   5   5       1065.98       1084.24       108.77 o                         
  14   5   5         88.91        -17.81        75.97 o                         
  15   5   5          4.06         22.36       104.89 o                         
  16   5   5       1690.28       1633.54       216.42 o                         
 -19   6   5       1735.96       2103.40       238.23 o                         
 -18   6   5        304.86        157.44       202.87 o                         
 -17   6   5         91.61        209.93       117.02 o                         
 -16   6   5       2316.54       2373.85       187.26 o                         
 -15   6   5        223.20        142.02        74.58 o                         
 -14   6   5        432.60        569.46        87.61 o                         
 -13   6   5        310.55        425.42        87.05 o                         
 -12   6   5        495.31        484.78        85.26 o                         
 -11   6   5        989.78        851.73        95.04 o                         
 -10   6   5        816.48        797.61        93.70 o                         
  -9   6   5        711.20        726.90       119.62 o                         
  -8   6   5       9016.12       9591.98       231.48 o                         
  -7   6   5       1767.29       1544.97        97.51 o                         
  -6   6   5       6608.19       6812.20       241.48 o                         
  -5   6   5          6.57         -8.31        31.90 o                         
  -4   6   5       4741.18       4371.86       191.39 o                         
  -3   6   5       2425.12       2318.22        90.92 o                         
  -2   6   5      10761.60      10534.07       217.98 o                         
  -1   6   5       1115.94       1099.24        65.01 o                         
   0   6   5       9633.29       8872.30       181.56 o                         
   1   6   5         46.65          5.84        25.84 o                         
   2   6   5        578.64        507.00        39.56 o                         
   3   6   5       3974.79       3918.26       108.15 o                         
   4   6   5        737.42        855.91        39.83 o                         
   5   6   5       1665.75       1824.68        98.76 o                         
   6   6   5       1630.13       1576.45        69.33 o                         
   7   6   5        599.16        581.53        47.93 o                         
   8   6   5      12799.25      12343.59       283.22 o                         
   9   6   5         63.52         39.35        42.07 o                         
  10   6   5         21.64        -39.97        53.72 o                         
  11   6   5        904.95        957.00       161.14 o                         
  12   6   5        651.20        772.99       119.98 o                         
  13   6   5         87.33         60.78        75.95 o                         
  14   6   5        804.36        941.25       122.78 o                         
  15   6   5        145.68         72.89        95.70 o                         
  16   6   5        106.74         47.53       106.78 o                         
 -19   7   5        447.86        688.59       621.31 o                         
 -18   7   5       2327.31       2074.26       254.43 o                         
 -17   7   5        683.25        338.87       134.55 o                         
 -16   7   5         98.71         18.34        83.22 o                         
 -15   7   5        164.15        -15.43        73.07 o                         
 -14   7   5      19898.55      19578.12       418.71 o                         
 -13   7   5        809.13        771.54        96.93 o                         
 -12   7   5      20213.00      20568.46       417.32 o                         
 -11   7   5       3646.09       3536.00       227.64 o                         
 -10   7   5        541.75        461.68        74.01 o                         
  -9   7   5        157.81        140.33        54.93 o                         
  -8   7   5      33350.05      32830.75       565.20 o                         
  -7   7   5       1731.53       2013.33       107.04 o                         
  -6   7   5      11391.17      11428.66       228.69 o                         
  -5   7   5       5920.37       6103.69       206.53 o                         
  -4   7   5        129.14        130.67        41.74 o                         
  -3   7   5       1691.52       1587.35        77.54 o                         
  -2   7   5       8675.33       8848.46       189.19 o                         
  -1   7   5       1521.67       1506.18        82.53 o                         
   0   7   5      22131.86      20868.55       351.10 o                         
   1   7   5       6901.39       6848.75       141.01 o                         
   2   7   5        409.12        333.56        37.58 o                         
   3   7   5       1218.00       1479.69        65.64 o                         
   4   7   5       6089.47       6182.65       130.24 o                         
   5   7   5       1611.27       1692.77        95.73 o                         
   6   7   5        158.40        114.56        35.74 o                         
   7   7   5        136.51        103.28        38.36 o                         
   8   7   5       4088.29       4295.21       146.43 o                         
   9   7   5         60.29         36.51        47.15 o                         
  10   7   5       2533.95       2500.86       160.02 o                         
  11   7   5        365.33        388.28        84.29 o                         
  12   7   5          6.85        -43.35        65.76 o                         
  13   7   5       1057.47       1236.61       131.93 o                         
  14   7   5       7765.17       7629.07       340.27 o                         
  15   7   5        451.86        529.20       115.68 o                         
 -18   8   5        116.68         12.31       140.31 o                         
 -17   8   5        111.10        277.94       132.50 o                         
 -16   8   5       3763.14       4407.68       326.18 o                         
 -15   8   5       1541.95       1490.49       165.14 o                         
 -14   8   5       4080.51       4141.57       203.44 o                         
 -13   8   5        666.18        598.90        91.34 o                         
 -12   8   5       3362.21       3453.05       171.94 o                         
 -11   8   5       1181.11       1119.74       102.66 o                         
 -10   8   5       2090.45       2181.56       128.65 o                         
  -9   8   5       2267.73       1974.59       114.84 o                         
  -8   8   5      10622.03      11311.07       240.41 o                         
  -7   8   5        718.18        825.76        64.61 o                         
  -6   8   5      31563.07      31451.77       480.03 o                         
  -5   8   5        125.81         69.94        41.81 o                         
  -4   8   5      12368.63      12206.25       237.26 o                         
  -3   8   5       5248.62       5270.84       228.76 o                         
  -2   8   5          3.61         36.37        36.46 o                         
  -1   8   5        809.78        724.10        64.40 o                         
   0   8   5      75320.39      74422.02      1010.44 o                         
   1   8   5       2104.95       2231.50        85.49 o                         
   2   8   5       9775.15       8952.09       183.96 o                         
   3   8   5       5014.20       5111.74       128.72 o                         
   4   8   5       4078.60       4383.36       121.18 o                         
   5   8   5        666.99        570.93        48.59 o                         
   6   8   5      55047.98      55277.79       823.01 o                         
   7   8   5       1572.20       1624.15       101.67 o                         
   8   8   5      16325.50      16385.56       352.37 o                         
   9   8   5        767.46        669.83       101.64 o                         
  10   8   5        149.58        108.47        66.09 o                         
  11   8   5         20.95         76.96        71.04 o                         
  12   8   5      18258.87      17778.57       488.38 o                         
  13   8   5         53.39        -13.86        69.74 o                         
  14   8   5        923.03        692.40       132.04 o                         
  15   8   5         21.12        -48.45        88.27 o                         
 -18   9   5       3506.12       3209.98       331.11 o                         
 -17   9   5         36.99        -10.70       109.00 o                         
 -16   9   5       1766.53       1856.47       192.53 o                         
 -15   9   5        669.30        648.47       132.94 o                         
 -14   9   5      17455.94      17343.27       432.93 o                         
 -13   9   5        137.12        -10.76        70.60 o                         
 -12   9   5      12015.49      12405.55       348.58 o                         
 -11   9   5        238.39        240.88        76.01 o                         
 -10   9   5        942.56        927.93        94.57 o                         
  -9   9   5       3502.19       3474.17       215.45 o                         
  -8   9   5      15514.42      15119.98       352.59 o                         
  -7   9   5       4384.28       4448.45       183.26 o                         
  -6   9   5       4288.32       4119.26       170.94 o                         
  -5   9   5       4845.13       4880.09       164.70 o                         
  -4   9   5        132.66        105.16        40.40 o                         
  -3   9   5       4138.98       4115.97       139.66 o                         
  -2   9   5      27584.20      26814.34       425.06 o                         
  -1   9   5        344.23        345.21        53.77 o                         
   0   9   5       3822.76       3569.00       131.57 o                         
   1   9   5        283.77        258.87        37.22 o                         
   2   9   5        478.07        357.81        53.61 o                         
   3   9   5         56.35         50.18        39.84 o                         
   4   9   5      14727.04      14051.03       262.86 o                         
   5   9   5          1.22        -35.38        35.38 o                         
   6   9   5       1977.06       2223.99       118.14 o                         
   7   9   5       1532.36       1645.04       113.82 o                         
   8   9   5       7269.72       7718.81       261.52 o                         
   9   9   5          3.05        -22.55        62.59 o                         
  10   9   5       5809.59       5836.13       231.81 o                         
  11   9   5       1631.11       1620.32       173.89 o                         
  12   9   5       1404.86       1175.41       144.08 o                         
  13   9   5          0.78        -74.34        74.34 o                         
  14   9   5       4684.02       4475.31       277.26 o                         
  15   9   5       1004.17        631.02       181.24 o                         
 -17  10   5       1222.99        921.02       250.25 o                         
 -16  10   5       1451.71       1704.66       190.41 o                         
 -15  10   5         35.28         32.24        97.63 o                         
 -14  10   5       3431.44       3611.65       212.38 o                         
 -13  10   5       2367.05       2243.83       164.71 o                         
 -12  10   5       1367.67       1540.59       130.03 o                         
 -11  10   5        968.99        974.42       101.73 o                         
 -10  10   5       9780.91       9869.48       326.08 o                         
  -9  10   5        168.97        108.69        69.19 o                         
  -8  10   5       5522.63       5621.07       235.76 o                         
  -7  10   5       2506.07       2822.73       177.39 o                         
  -6  10   5       2352.00       2270.63       140.86 o                         
  -5  10   5        945.22       1197.69        90.51 o                         
  -4  10   5        749.14        757.76        69.27 o                         
  -3  10   5        332.31        279.77        52.19 o                         
  -2  10   5       6052.84       5950.58       182.00 o                         
  -1  10   5       5076.33       5354.62       182.86 o                         
   0  10   5       1771.27       1610.56        98.02 o                         
   1  10   5          0.96          3.42        39.01 o                         
   2  10   5       2505.81       2533.57       145.05 o                         
   3  10   5       1840.19       1845.28       104.39 o                         
   4  10   5         80.33          3.35        43.15 o                         
   5  10   5       3327.01       3613.10       143.34 o                         
   6  10   5       2949.30       3174.61       213.08 o                         
   7  10   5        111.90         82.52        58.87 o                         
   8  10   5        427.31        379.37        76.05 o                         
   9  10   5        332.80        366.58       112.02 o                         
  10  10   5       3423.99       3721.02       205.44 o                         
  11  10   5       1442.20       1429.47       136.39 o                         
  12  10   5       2336.00       2367.85       216.06 o                         
  13  10   5        152.34        101.21       102.93 o                         
  14  10   5         80.04        -29.35       110.01 o                         
 -17  11   5         10.82         47.98       123.06 o                         
 -16  11   5        127.73        153.27       122.14 o                         
 -15  11   5         82.65        116.91       126.81 o                         
 -14  11   5        181.80        169.94        91.31 o                         
 -13  11   5        963.30        772.38       111.38 o                         
 -12  11   5        280.46        285.11        82.55 o                         
 -11  11   5       4103.69       3743.26       207.28 o                         
 -10  11   5         97.91         40.69        74.69 o                         
  -9  11   5       3118.17       3556.21       205.83 o                         
  -8  11   5       3199.57       3267.87       180.30 o                         
  -7  11   5        243.43        234.01        82.24 o                         
  -6  11   5       3291.62       2855.99       173.29 o                         
  -5  11   5       3699.95       3812.93       178.13 o                         
  -4  11   5       4887.65       5008.70       181.63 o                         
  -3  11   5       9111.49       8899.74       247.38 o                         
  -2  11   5          1.99        -13.65        43.55 o                         
  -1  11   5          4.40         -4.34        45.76 o                         
   0  11   5         28.90         38.55        47.03 o                         
   1  11   5       3532.78       3475.27       157.89 o                         
   2  11   5       1931.33       1911.80       108.51 o                         
   3  11   5       1173.53       1285.07        92.93 o                         
   4  11   5        908.78        764.86        77.51 o                         
   5  11   5       2001.26       2095.72       162.47 o                         
   6  11   5         36.86        -50.12        52.63 o                         
   7  11   5       5284.57       4835.97       211.16 o                         
   8  11   5          0.00        -56.12        57.62 o                         
   9  11   5        293.06        359.70       101.33 o                         
  10  11   5        659.07        499.93       111.12 o                         
  11  11   5        826.67        634.10       107.41 o                         
  12  11   5        490.46        364.79       122.44 o                         
  13  11   5        840.88        745.32       170.41 o                         
  14  11   5        207.31        225.03       125.20 o                         
 -16  12   5        194.60         84.93       134.41 o                         
 -15  12   5        628.23        646.06       159.12 o                         
 -14  12   5        194.18        233.76       106.09 o                         
 -13  12   5       1245.61       1300.19       150.57 o                         
 -12  12   5        728.76        748.70       117.70 o                         
 -11  12   5        119.84         32.57        80.94 o                         
 -10  12   5        124.20        103.55        85.18 o                         
  -9  12   5        204.83        135.26        86.05 o                         
  -8  12   5       2058.29       2294.44       184.60 o                         
  -7  12   5        112.69        113.00        82.06 o                         
  -6  12   5      18247.36      18425.27       535.92 o                         
  -5  12   5         64.21         82.79        73.23 o                         
  -4  12   5       1221.22       1127.13       113.67 o                         
  -3  12   5       5196.88       4969.63       193.91 o                         
  -2  12   5       2740.01       2820.96       178.90 o                         
  -1  12   5       1790.40       2029.29       126.68 o                         
   0  12   5      24082.22      23925.16       460.64 o                         
   1  12   5        901.93        999.95        94.29 o                         
   2  12   5        378.55        463.64        76.86 o                         
   3  12   5         74.46        106.71        58.46 o                         
   4  12   5       1169.65       1319.86       109.24 o                         
   5  12   5       3346.55       3033.83       148.11 o                         
   6  12   5      11394.04      11663.59       306.76 o                         
   7  12   5        680.18        592.39        94.66 o                         
   8  12   5       6200.23       6094.59       250.12 o                         
   9  12   5       2661.69       2869.23       178.58 o                         
  10  12   5       1067.26        948.94       130.97 o                         
  11  12   5        651.08        775.31       123.48 o                         
  12  12   5       3257.25       3402.55       220.53 o                         
  13  12   5         24.49         -3.33       100.07 o                         
 -16  13   5       2183.73       1789.51       232.60 o                         
 -15  13   5        869.27        541.96       193.84 o                         
 -14  13   5       8148.03       7783.05       481.76 o                         
 -13  13   5        215.38        235.62       108.62 o                         
 -12  13   5       8315.81       9068.57       434.91 o                         
 -11  13   5       1220.79       1266.08       150.95 o                         
 -10  13   5         23.37        -78.38        78.38 o                         
  -9  13   5        144.80         92.25       103.06 o                         
  -8  13   5      14867.05      14529.95       492.76 o                         
  -7  13   5        790.47        810.73       136.84 o                         
  -6  13   5      11407.26      12001.64       469.19 o                         
  -5  13   5        199.01        183.02       101.27 o                         
  -4  13   5        899.48        947.36       113.88 o                         
  -3  13   5       1219.33       1131.60       119.96 o                         
  -2  13   5       8469.40       9149.32       298.48 o                         
  -1  13   5        917.60        777.44        91.17 o                         
   0  13   5       5004.13       4888.44       204.46 o                         
   1  13   5       1862.58       1751.31       125.39 o                         
   2  13   5        528.34        483.97        81.30 o                         
   3  13   5        229.13        250.82        73.34 o                         
   4  13   5       7115.81       7326.92       259.81 o                         
   5  13   5       3348.93       3102.76       167.11 o                         
   6  13   5        624.95        582.37       107.25 o                         
   7  13   5        486.27        396.42       107.11 o                         
   8  13   5       4219.91       4438.26       220.99 o                         
   9  13   5        651.00        564.72       103.76 o                         
  10  13   5       3951.78       4480.31       427.95 o                         
  11  13   5        399.27        403.93       120.81 o                         
  12  13   5         29.71        184.35        96.53 o                         
 -15  14   5       1131.84       1225.48       225.60 o                         
 -14  14   5       2760.01       2412.39       253.19 o                         
 -13  14   5         45.38         11.55       107.19 o                         
 -12  14   5        256.31        291.42       129.85 o                         
 -11  14   5        334.42        387.18       140.35 o                         
 -10  14   5      11353.97      10909.93       485.42 o                         
  -9  14   5         14.84         -3.77        97.16 o                         
  -8  14   5       3602.77       3581.49       279.86 o                         
  -7  14   5         70.78        219.36       112.35 o                         
  -6  14   5       3418.90       2846.86       235.63 o                         
  -5  14   5          5.14        -86.29        86.29 o                         
  -4  14   5      12089.90      11490.04       412.86 o                         
  -3  14   5       1090.99        986.47       132.34 o                         
  -2  14   5       3420.12       3367.19       217.42 o                         
  -1  14   5        826.69        844.91       109.83 o                         
   0  14   5       2285.31       2299.29       165.46 o                         
   1  14   5         58.71        113.35        70.06 o                         
   2  14   5       8898.91       9110.27       365.60 o                         
   3  14   5        321.67        333.49        81.87 o                         
   4  14   5        280.36        230.43        76.19 o                         
   5  14   5        955.16        912.05       108.60 o                         
   6  14   5       7496.98       8046.22       329.40 o                         
   7  14   5          0.19        -66.61        66.61 o                         
   8  14   5       4172.56       4495.16       251.50 o                         
   9  14   5         19.64        -81.77        81.77 o                         
  10  14   5        736.38       1017.11       245.62 o                         
  11  14   5        258.60        128.49       110.50 o                         
  12  14   5       4428.76       4539.73       281.95 o                         
 -14  15   5         72.46       -126.91       141.57 o                         
 -13  15   5         28.06         34.54       110.47 o                         
 -12  15   5       1895.13       2171.40       242.19 o                         
 -11  15   5        144.86        197.45       119.91 o                         
 -10  15   5         24.05         -2.72       109.25 o                         
  -9  15   5       4084.59       4353.28       419.77 o                         
  -8  15   5        421.13        310.52       137.14 o                         
  -7  15   5        246.12        326.84       125.01 o                         
  -6  15   5       2734.54       2825.75       266.86 o                         
  -5  15   5       1198.08       1417.24       198.71 o                         
  -4  15   5         66.21        130.99       103.83 o                         
  -3  15   5       6214.92       6104.63       307.91 o                         
  -2  15   5       1181.36       1610.52       151.30 o                         
  -1  15   5       1335.33       1303.05       138.79 o                         
   0  15   5       4202.51       4324.76       268.70 o                         
   1  15   5       4569.87       4640.08       249.08 o                         
   2  15   5       1288.29       1196.07       127.18 o                         
   3  15   5       1131.20       1123.28       119.04 o                         
   4  15   5       7586.40       8648.91       304.86 o                         
   5  15   5        106.65        114.92        78.60 o                         
   6  15   5        700.48        759.55       124.03 o                         
   7  15   5        680.96        582.02       141.07 o                         
   8  15   5       1219.74       1520.80       162.60 o                         
   9  15   5        271.88        105.78        99.80 o                         
  10  15   5       3290.05       3692.67       399.39 o                         
  11  15   5       1961.32       1771.72       219.88 o                         
 -13  16   5       2369.96       2965.11       308.39 o                         
 -12  16   5        295.12        259.87       128.00 o                         
 -11  16   5        485.65        662.87       164.06 o                         
 -10  16   5       1462.57       1365.02       197.39 o                         
  -9  16   5         85.64        182.46       128.26 o                         
  -8  16   5        595.01        708.68       156.94 o                         
  -7  16   5       3879.29       4083.32       339.85 o                         
  -6  16   5       2851.79       2402.28       266.66 o                         
  -5  16   5       1034.60       1231.19       180.05 o                         
  -4  16   5       1518.00       1718.53       198.64 o                         
  -3  16   5       2597.10       2530.61       204.31 o                         
  -2  16   5        568.22        685.95       118.65 o                         
  -1  16   5       4211.33       4222.98       266.48 o                         
   0  16   5       2630.14       2520.65       211.02 o                         
   1  16   5        865.01       1001.02       147.62 o                         
   2  16   5         22.91         96.49        93.45 o                         
   3  16   5       2003.56       2075.27       186.06 o                         
   4  16   5         52.03         -5.51        79.68 o                         
   5  16   5       4132.84       4348.17       220.16 o                         
   6  16   5          2.30        -36.16        88.84 o                         
   7  16   5          4.89         36.89        97.55 o                         
   8  16   5        228.05        220.85       116.59 o                         
   9  16   5       1901.34       2057.37       211.33 o                         
  10  16   5       1215.30       1164.55       238.26 o                         
 -12  17   5        904.57       1040.61       176.44 o                         
 -11  17   5       1844.53       2009.20       263.64 o                         
 -10  17   5        149.60         71.69       135.06 o                         
  -9  17   5       1305.01       1593.84       253.19 o                         
  -8  17   5       1921.55       2002.18       235.88 o                         
  -7  17   5        442.60        512.68       149.20 o                         
  -6  17   5       1312.45       1170.16       188.08 o                         
  -5  17   5       1226.72       1697.11       261.07 o                         
  -4  17   5          1.97         10.14       100.81 o                         
  -3  17   5        928.32        993.32       169.54 o                         
  -2  17   5        311.45        564.68       143.81 o                         
  -1  17   5        432.97        597.93       128.07 o                         
   0  17   5        386.36        262.49       114.95 o                         
   1  17   5       9888.37       9584.73       419.67 o                         
   2  17   5         72.24        -25.90        91.78 o                         
   3  17   5       2487.13       2594.84       223.26 o                         
   4  17   5          3.05        -36.86        93.46 o                         
   5  17   5        651.64        744.73       136.98 o                         
   6  17   5         61.27        101.53       108.07 o                         
   7  17   5       1409.83       1810.48       185.66 o                         
   8  17   5        103.71        181.81       113.58 o                         
   9  17   5        167.97        -89.48       108.65 o                         
 -10  18   5       1992.71       1888.56       239.43 o                         
  -9  18   5       1586.09       1824.43       236.27 o                         
  -8  18   5          0.81         54.58       132.31 o                         
  -7  18   5       1401.49       1310.30       203.42 o                         
  -6  18   5       1401.84       1582.99       216.77 o                         
  -5  18   5        408.37        210.95       127.23 o                         
  -4  18   5       4244.40       4286.15       323.46 o                         
  -3  18   5       1638.94       1351.97       223.17 o                         
  -2  18   5        207.41        -40.62       116.11 o                         
  -1  18   5        205.81        337.13       134.40 o                         
   0  18   5       1224.31       1090.15       173.52 o                         
   1  18   5         57.18        138.71       112.65 o                         
   2  18   5       3331.09       3274.38       259.78 o                         
   3  18   5        382.00        571.70       142.97 o                         
   4  18   5         18.21        146.92       115.04 o                         
   5  18   5        318.75        278.29       134.16 o                         
   6  18   5        473.22        274.94       163.60 o                         
   7  18   5          2.34        -55.55       198.50 o                         
  -9  19   5        289.32        483.46       166.18 o                         
  -8  19   5        986.03       1205.05       223.50 o                         
  -7  19   5        275.72        609.85       167.10 o                         
  -6  19   5       1488.90       1497.77       217.39 o                         
  -5  19   5          1.19         -4.21       125.67 o                         
  -4  19   5        913.75       1095.75       214.16 o                         
  -3  19   5        275.45         73.68       135.00 o                         
  -2  19   5       2248.20       2221.38       278.12 o                         
  -1  19   5          1.25        -61.74       112.53 o                         
   0  19   5       1500.38       1414.90       202.82 o                         
   1  19   5        327.57        326.88       150.52 o                         
   2  19   5       2432.46       2622.79       243.34 o                         
   3  19   5        550.08        320.30       217.09 o                         
   4  19   5       4950.63       4983.32       419.53 o                         
   5  19   5         13.96         40.70       134.51 o                         
   6  19   5        133.03        102.14       142.88 o                         
  -6  20   5        335.78        105.67       151.58 o                         
  -5  20   5        303.73        359.95       175.31 o                         
  -4  20   5       6390.64       6590.07       545.52 o                         
  -3  20   5        427.96        170.25       165.18 o                         
  -2  20   5        105.67        147.79       155.95 o                         
  -1  20   5        593.18        600.84       226.85 o                         
   0  20   5        311.56         79.52       174.76 o                         
   1  20   5         23.00         16.27       138.19 o                         
   2  20   5       1001.51        692.82       184.64 o                         
   3  20   5         36.33         92.23       130.38 o                         
 -20   0   6        485.69        230.84       270.13 o                         
 -19   0   6        330.11        495.69       419.93 o                         
 -18   0   6       7205.56       7474.48       643.20 o                         
 -17   0   6       3222.24       2581.10       369.86 o                         
 -16   0   6          3.77        122.19        99.82 o                         
 -15   0   6         23.02          5.01        84.76 o                         
 -14   0   6      11758.34      11918.36       466.65 o                         
 -13   0   6       5376.83       5850.20       473.39 o                         
 -12   0   6      29962.51      29514.65       791.15 o                         
 -11   0   6       3710.01       3909.61       251.68 o                         
 -10   0   6       3137.23       3508.19       260.17 o                         
  -9   0   6       3737.13       3927.52       255.21 o                         
  -8   0   6      13806.04      15156.50       446.01 o                         
  -7   0   6      32743.26      33841.96       729.17 o                         
  -6   0   6     310080.41     301775.19      5588.16 o                         
  -5   0   6        998.90        694.21        67.68 o                         
  -4   0   6       2352.93       2814.24       122.45 o                         
  -3   0   6        408.30        420.16        66.04 o                         
  -2   0   6      27583.94      28011.55       639.42 o                         
  -1   0   6       1335.09       1099.50        66.80 o                         
   0   0   6      36362.71      35449.33       601.27 o                         
   1   0   6          7.06        -23.65        23.65 o                         
   2   0   6       9559.70      11364.11       201.75 o                         
   3   0   6       4360.01       4062.61        89.60 o                         
   4   0   6        487.79        896.28        88.52 o                         
   5   0   6         23.54         13.50        51.94 o                         
   6   0   6     128764.95     131201.77      2268.64 o                         
   7   0   6        822.94        964.37        98.37 o                         
   8   0   6      11189.06      11869.77       280.46 o                         
   9   0   6         21.03         10.40        38.92 o                         
  10   0   6      12882.91      13014.62       329.43 o                         
  11   0   6       1742.70       1449.87       108.75 o                         
  12   0   6       1292.62       1343.81       219.06 o                         
  13   0   6        152.06        153.18       183.13 o                         
  14   0   6       9282.01       8444.19       768.65 o                         
  15   0   6        349.18        178.87       473.96 o                         
  16   0   6       3638.65       3900.28       380.33 o                         
 -20   1   6      10839.73      10316.69       513.67 o                         
 -19   1   6       1063.13        798.12       178.95 o                         
 -18   1   6       1790.79       1664.25       224.03 o                         
 -17   1   6          6.55        -91.23       104.26 o                         
 -16   1   6        475.03        247.58        84.55 o                         
 -15   1   6       1554.59       1498.89       125.81 o                         
 -14   1   6      12693.59      12781.87       331.45 o                         
 -13   1   6       4113.62       4177.54       203.04 o                         
 -12   1   6        662.73        735.69        85.05 o                         
 -11   1   6        105.73        135.45        53.99 o                         
 -10   1   6       7297.92       7408.77       233.47 o                         
  -9   1   6       7825.61       8122.91       218.03 o                         
  -8   1   6       4260.02       3799.70       128.03 o                         
  -7   1   6        335.16        334.02        43.77 o                         
  -6   1   6      13660.28      13554.06       231.01 o                         
  -5   1   6         64.32         91.34        32.55 o                         
  -4   1   6       1730.24       1483.84        66.61 o                         
  -3   1   6         33.74         23.98        28.59 o                         
  -2   1   6       9301.00       9466.11       165.67 o                         
  -1   1   6          3.92        -20.28        20.28 o                         
   0   1   6      30754.54      30781.55       402.36 o                         
   1   1   6        839.58        828.24        37.64 o                         
   2   1   6      61453.15      61536.41       763.13 o                         
   3   1   6        282.53        265.56        21.02 o                         
   4   1   6        820.86       1221.70        66.21 o                         
   5   1   6       1151.41       1242.85        53.06 o                         
   6   1   6      69038.72      70743.32       899.91 o                         
   7   1   6         89.51         88.38        28.54 o                         
   8   1   6      23139.55      23945.63       348.02 o                         
   9   1   6        505.11        512.66        43.17 o                         
  10   1   6       9695.77       9734.21       181.83 o                         
  11   1   6        454.64        417.51        50.23 o                         
  12   1   6       2464.04       2603.95       158.12 o                         
  13   1   6        698.72        918.42       123.74 o                         
  14   1   6       2950.28       3304.75       276.80 o                         
  15   1   6         29.68        173.67       113.23 o                         
  16   1   6         56.33        251.89        98.69 o                         
 -20   2   6         61.47         70.70       123.22 o                         
 -19   2   6        352.32        502.50       163.49 o                         
 -18   2   6       1193.56       1308.82       208.93 o                         
 -17   2   6         21.53          2.65       106.82 o                         
 -16   2   6       1072.92       1195.76       124.57 o                         
 -15   2   6        299.66        237.70        75.57 o                         
 -14   2   6       4665.18       4788.92       212.63 o                         
 -13   2   6        193.97        163.18        65.92 o                         
 -12   2   6       2350.78       2005.57       132.97 o                         
 -11   2   6        130.47        211.05        61.43 o                         
 -10   2   6         44.32         27.02        39.59 o                         
  -9   2   6        670.09        661.94        65.68 o                         
  -8   2   6      13867.14      13549.97       241.41 o                         
  -7   2   6       1881.40       1814.44        85.21 o                         
  -6   2   6      15343.71      15148.09       254.18 o                         
  -5   2   6       1118.10       1188.01        64.22 o                         
  -4   2   6      11432.82      11852.68       210.84 o                         
  -3   2   6        309.97        229.40        36.53 o                         
  -2   2   6       2689.72       2693.52        83.79 o                         
  -1   2   6       1201.58       1209.94        61.69 o                         
   0   2   6      10260.14      10804.65       161.98 o                         
   1   2   6       1544.93       1409.28        45.16 o                         
   2   2   6        448.11        670.44        30.81 o                         
   3   2   6        603.35        592.14        26.91 o                         
   4   2   6      14465.46      13537.07       217.30 o                         
   5   2   6        639.93        674.44        44.13 o                         
   6   2   6         44.47         35.51        28.49 o                         
   7   2   6          0.45        -11.59        20.75 o                         
   8   2   6          1.64        -11.49        23.34 o                         
   9   2   6         22.73          5.25        26.51 o                         
  10   2   6        205.34        150.47        36.68 o                         
  11   2   6          8.46        -31.19        31.19 o                         
  12   2   6        404.96        317.72        71.87 o                         
  13   2   6         31.80        -55.84        55.84 o                         
  14   2   6        259.77        187.40        80.06 o                         
  15   2   6         83.89        112.98        82.84 o                         
  16   2   6        498.16        594.74       201.33 o                         
 -20   3   6        290.34        290.31       151.82 o                         
 -19   3   6        632.78        521.64       153.46 o                         
 -18   3   6        688.81        920.40       188.94 o                         
 -17   3   6        211.41        247.74       120.31 o                         
 -16   3   6        336.37        272.05        86.76 o                         
 -15   3   6        112.53        103.87        70.80 o                         
 -14   3   6       2111.82       2192.74       146.85 o                         
 -13   3   6       2849.88       2726.13       154.91 o                         
 -12   3   6       1459.61       1405.06       128.09 o                         
 -11   3   6        125.82         49.32        61.72 o                         
 -10   3   6       3373.11       3782.46       164.99 o                         
  -9   3   6         65.90        -28.68        42.89 o                         
  -8   3   6       1502.50       1598.36        84.11 o                         
  -7   3   6       1172.50       1048.38        67.51 o                         
  -6   3   6       2064.53       1921.27        86.95 o                         
  -5   3   6          2.54          7.15        28.58 o                         
  -4   3   6        801.49        804.82        54.42 o                         
  -3   3   6         83.45        107.06        35.90 o                         
  -2   3   6          1.84         -6.22        30.00 o                         
  -1   3   6       1249.00       1204.04        63.10 o                         
   0   3   6        836.13        754.50        43.69 o                         
   1   3   6        848.26        951.87        44.08 o                         
   2   3   6      14683.03      15790.12       220.85 o                         
   3   3   6        114.86        131.06        18.92 o                         
   4   3   6       8545.00       9454.30       141.12 o                         
   5   3   6       1268.06       1290.39        47.12 o                         
   6   3   6       1201.60       1275.18        61.72 o                         
   7   3   6         62.57         89.26        25.04 o                         
   8   3   6         47.41         65.78        42.48 o                         
   9   3   6        470.08        416.64        42.90 o                         
  10   3   6       1824.27       1975.31       139.71 o                         
  11   3   6        237.83        279.38        56.65 o                         
  12   3   6       3374.40       3687.04       155.05 o                         
  13   3   6        364.75        240.21        72.91 o                         
  14   3   6       1904.14       1654.89       160.41 o                         
  15   3   6        100.12        122.55        84.37 o                         
  16   3   6        109.44         80.05       167.05 o                         
 -19   4   6        187.46         93.97       123.78 o                         
 -18   4   6       2733.45       2327.68       270.66 o                         
 -17   4   6       1272.65       1197.84       187.80 o                         
 -16   4   6        119.48        185.77        80.92 o                         
 -15   4   6        474.72        582.09        97.07 o                         
 -14   4   6       2885.41       3188.38       178.57 o                         
 -13   4   6       2514.97       2882.05       166.00 o                         
 -12   4   6      14089.18      13992.53       333.86 o                         
 -11   4   6       2593.63       2941.63       154.81 o                         
 -10   4   6         28.26          1.93        41.05 o                         
  -9   4   6        332.33        365.56        53.92 o                         
  -8   4   6        753.15        769.49        62.96 o                         
  -7   4   6       1413.83       1413.17        78.28 o                         
  -6   4   6      90203.47      89134.86      1126.65 o                         
  -5   4   6       2333.09       2316.05        99.73 o                         
  -4   4   6        710.75        751.27        61.16 o                         
  -3   4   6        169.17        124.53        38.93 o                         
  -2   4   6      76799.26      79130.61      1221.55 o                         
  -1   4   6       1531.27       1443.41        73.74 o                         
   0   4   6      11576.93      11266.76       175.98 o                         
   1   4   6       3451.52       3466.44        85.48 o                         
   2   4   6       9996.52      10570.11       160.90 o                         
   3   4   6         42.50         31.97        20.34 o                         
   4   4   6        261.77        292.77        38.41 o                         
   5   4   6          0.02        -18.38        18.38 o                         
   6   4   6      41938.80      43067.14       531.57 o                         
   7   4   6          4.16         -0.73        25.39 o                         
   8   4   6       5495.88       6094.70       216.72 o                         
   9   4   6         83.26        105.63        37.09 o                         
  10   4   6       4867.14       4606.35       200.11 o                         
  11   4   6        857.94        870.21        77.85 o                         
  12   4   6       2741.83       2629.19       157.54 o                         
  13   4   6        324.56        228.73        75.76 o                         
  14   4   6       1581.26       1624.05       170.26 o                         
  15   4   6        112.55        123.97       135.72 o                         
  16   4   6       1554.68       1883.14       219.48 o                         
 -19   5   6       1615.49       1786.83       236.64 o                         
 -18   5   6       2144.68       2641.74       249.32 o                         
 -17   5   6          1.59        -25.39        82.75 o                         
 -16   5   6       2364.40       2363.02       183.17 o                         
 -15   5   6       1052.46        822.15       110.16 o                         
 -14   5   6      22510.49      22945.67       491.44 o                         
 -13   5   6       1677.23       1756.18       134.05 o                         
 -12   5   6       1408.74       1387.27       118.01 o                         
 -11   5   6        297.46        222.82        65.87 o                         
 -10   5   6      11243.68      11438.95       260.28 o                         
  -9   5   6        992.43       1107.38        86.69 o                         
  -8   5   6       9910.90       9442.83       203.50 o                         
  -7   5   6       2172.29       2179.96       100.46 o                         
  -6   5   6       1942.70       1997.44       118.43 o                         
  -5   5   6        933.11       1092.07        90.29 o                         
  -4   5   6      22252.36      21398.03       373.00 o                         
  -3   5   6        224.07        318.31        56.94 o                         
  -2   5   6      27503.29      28225.96       418.86 o                         
  -1   5   6       4594.57       4996.89       143.28 o                         
   0   5   6      36476.73      35901.77       508.22 o                         
   1   5   6        234.25        155.91        29.88 o                         
   2   5   6      83202.25      83829.84       972.75 o                         
   3   5   6        620.90        570.77        40.17 o                         
   4   5   6        775.08        720.78        44.05 o                         
   5   5   6        734.89        724.11        43.29 o                         
   6   5   6      25182.63      25472.58       370.98 o                         
   7   5   6          0.82         32.03        24.92 o                         
   8   5   6       7785.65       7669.24       259.49 o                         
   9   5   6        174.82        207.71        48.95 o                         
  10   5   6       2939.84       2847.45       139.64 o                         
  11   5   6        138.94         78.39        57.01 o                         
  12   5   6       4917.08       4898.10       250.03 o                         
  13   5   6        640.60        986.25       111.63 o                         
  14   5   6       9338.70       9967.24       632.78 o                         
  15   5   6         10.92         42.51       112.72 o                         
 -19   6   6        491.93        492.49       161.72 o                         
 -18   6   6       3870.59       3929.54       302.38 o                         
 -17   6   6        280.00        182.63        94.20 o                         
 -16   6   6       3938.39       3368.46       205.33 o                         
 -15   6   6        352.53        429.53        93.42 o                         
 -14   6   6       5285.05       5247.54       236.32 o                         
 -13   6   6       2041.30       2083.15       147.73 o                         
 -12   6   6       7158.73       7272.43       295.86 o                         
 -11   6   6        384.41        395.66        82.14 o                         
 -10   6   6      12230.83      11885.74       482.44 o                         
  -9   6   6         13.20          3.44        46.23 o                         
  -8   6   6      22609.77      23003.94       385.16 o                         
  -7   6   6        237.82        278.34        52.40 o                         
  -6   6   6      57867.27      58757.27       859.46 o                         
  -5   6   6        932.91        780.20        65.30 o                         
  -4   6   6      11223.63      12056.35       270.15 o                         
  -3   6   6        447.92        343.25        49.48 o                         
  -2   6   6      34929.42      35727.42       543.25 o                         
  -1   6   6      16253.24      16403.23       288.69 o                         
   0   6   6      83768.80      87481.39      1216.27 o                         
   1   6   6       3219.08       3013.94        97.14 o                         
   2   6   6       6069.25       6185.23       126.46 o                         
   3   6   6         36.11         11.73        22.13 o                         
   4   6   6      34341.40      34334.13       455.92 o                         
   5   6   6       2776.80       2713.94       143.25 o                         
   6   6   6       4827.14       5085.48       127.39 o                         
   7   6   6        892.07        800.73        61.33 o                         
   8   6   6         21.49         -6.22        34.52 o                         
   9   6   6        839.35        853.44        83.68 o                         
  10   6   6      18560.90      18154.06       395.65 o                         
  11   6   6        100.77         50.26        65.24 o                         
  12   6   6       1980.59       1995.53       198.42 o                         
  13   6   6        317.06        238.68        85.13 o                         
  14   6   6       1099.67       1141.26       137.29 o                         
  15   6   6        201.93        382.30       120.19 o                         
 -19   7   6         37.79        -87.29       131.24 o                         
 -18   7   6       1830.39       1551.51       242.88 o                         
 -17   7   6        828.25        635.34       135.40 o                         
 -16   7   6       2664.11       2696.24       199.30 o                         
 -15   7   6       1542.00       1475.82       131.11 o                         
 -14   7   6       3073.92       3080.03       172.34 o                         
 -13   7   6          1.87        -10.03        65.82 o                         
 -12   7   6        696.04        663.16       101.39 o                         
 -11   7   6         19.93        -32.99        57.44 o                         
 -10   7   6      11034.21      10480.11       281.05 o                         
  -9   7   6       7267.43       7452.29       263.31 o                         
  -8   7   6       4476.28       4953.37       199.92 o                         
  -7   7   6        716.49        807.46        76.39 o                         
  -6   7   6          4.61         39.43        38.32 o                         
  -5   7   6       2814.05       2701.49       116.03 o                         
  -4   7   6      22090.16      22986.75       357.96 o                         
  -3   7   6       2122.10       1973.55        89.50 o                         
  -2   7   6       9974.78       9997.99       259.04 o                         
  -1   7   6       5063.45       5113.42       150.54 o                         
   0   7   6       2945.76       3089.27       119.34 o                         
   1   7   6        537.36        419.06        43.41 o                         
   2   7   6      12579.21      11846.17       197.27 o                         
   3   7   6        121.81        136.25        32.29 o                         
   4   7   6       4516.88       4772.42       105.60 o                         
   5   7   6       9133.25       9370.62       184.06 o                         
   6   7   6        167.18        136.74        38.81 o                         
   7   7   6        496.08        408.30        48.10 o                         
   8   7   6      13342.03      12788.13       282.40 o                         
   9   7   6       1469.40       1432.68       103.32 o                         
  10   7   6         23.34          7.23        61.79 o                         
  11   7   6        790.31        994.99       111.84 o                         
  12   7   6       2468.07       2640.67       187.81 o                         
  13   7   6         12.31         61.47        79.50 o                         
  14   7   6       2901.61       2856.12       204.97 o                         
  15   7   6        301.92        263.11       108.31 o                         
 -18   8   6          2.52        -94.63       134.02 o                         
 -17   8   6          5.55          5.65        98.14 o                         
 -16   8   6       2149.69       2433.30       276.76 o                         
 -15   8   6       1253.45       1124.27       129.47 o                         
 -14   8   6       3045.70       2720.44       181.36 o                         
 -13   8   6        685.98        641.41       104.24 o                         
 -12   8   6       2017.39       1912.85       131.56 o                         
 -11   8   6          9.41        -49.32        52.40 o                         
 -10   8   6       3468.28       3053.00       169.98 o                         
  -9   8   6       4700.65       4446.75       198.86 o                         
  -8   8   6         41.88         13.83        51.14 o                         
  -7   8   6       1081.27       1074.76        83.32 o                         
  -6   8   6       6727.66       6839.15       204.63 o                         
  -5   8   6       2144.65       2506.07       118.07 o                         
  -4   8   6        210.81        241.68        45.85 o                         
  -3   8   6       8005.34       7657.03       189.94 o                         
  -2   8   6        302.91        311.64        51.76 o                         
  -1   8   6       2195.50       2146.21       101.03 o                         
   0   8   6        528.54        579.36        61.35 o                         
   1   8   6       2936.14       2592.65        96.03 o                         
   2   8   6        359.08        630.62        50.55 o                         
   3   8   6       1107.09       1215.84        65.87 o                         
   4   8   6       5362.80       5248.90       170.87 o                         
   5   8   6        265.06        281.89        49.11 o                         
   6   8   6         61.62         74.89        43.92 o                         
   7   8   6          5.89        -41.02        41.02 o                         
   8   8   6        334.50        312.84        70.86 o                         
   9   8   6          5.34        -10.08        62.91 o                         
  10   8   6       4265.49       4230.96       228.83 o                         
  11   8   6        208.82        235.81        86.23 o                         
  12   8   6        690.33        630.16       113.87 o                         
  13   8   6       1865.84       2407.08       209.40 o                         
  14   8   6          2.70         86.19        96.00 o                         
  15   8   6         71.51         88.58        91.76 o                         
 -18   9   6        388.34        370.76       169.35 o                         
 -17   9   6        769.96        613.16       142.30 o                         
 -16   9   6        968.67        725.06       134.63 o                         
 -15   9   6          9.17         66.98        85.92 o                         
 -14   9   6       2550.03       2753.68       200.81 o                         
 -13   9   6       3072.28       3261.18       200.25 o                         
 -12   9   6       1874.65       1912.40       140.46 o                         
 -11   9   6       3201.71       3304.60       207.96 o                         
 -10   9   6        576.09        666.34        91.03 o                         
  -9   9   6          0.37        -21.89        53.64 o                         
  -8   9   6         90.90         59.57        57.65 o                         
  -7   9   6        578.40        498.39        73.88 o                         
  -6   9   6        206.50        209.88        56.38 o                         
  -5   9   6        477.24        469.81        59.13 o                         
  -4   9   6        543.19        674.34        65.19 o                         
  -3   9   6         89.84        102.16        45.83 o                         
  -2   9   6       1418.54       1566.04        96.10 o                         
  -1   9   6       3810.37       3622.00       136.82 o                         
   0   9   6      12240.49      12293.42       242.12 o                         
   1   9   6        179.22        144.37        39.24 o                         
   2   9   6      14567.92      15141.73       258.07 o                         
   3   9   6       1668.40       1535.05        87.39 o                         
   4   9   6        100.86         22.89        39.44 o                         
   5   9   6       3891.47       4024.76       149.74 o                         
   6   9   6       3941.26       3885.10       161.34 o                         
   7   9   6       1159.89       1212.87        94.15 o                         
   8   9   6       2555.43       2439.91       165.92 o                         
   9   9   6       3126.56       3055.23       165.15 o                         
  10   9   6       2215.24       2206.89       207.29 o                         
  11   9   6        723.81        961.15       131.00 o                         
  12   9   6        472.24        211.37        95.96 o                         
  13   9   6        231.96        152.47        96.25 o                         
  14   9   6       2118.71       2255.87       232.17 o                         
 -17  10   6       1283.63       1353.03       185.80 o                         
 -16  10   6          7.38          7.27        99.37 o                         
 -15  10   6        567.36        610.09       113.20 o                         
 -14  10   6      11110.11      11972.08       393.35 o                         
 -13  10   6         24.02        -39.40        73.14 o                         
 -12  10   6       3898.37       4029.60       204.45 o                         
 -11  10   6       2228.50       2380.26       156.76 o                         
 -10  10   6       6582.82       6603.42       265.71 o                         
  -9  10   6         16.93        -21.27        61.13 o                         
  -8  10   6      24434.39      26172.11       645.32 o                         
  -7  10   6        493.77        609.62        81.83 o                         
  -6  10   6      16999.87      16421.60       333.05 o                         
  -5  10   6       9477.37       9464.19       269.96 o                         
  -4  10   6      15347.10      16043.04       302.72 o                         
  -3  10   6        926.82        976.54        78.36 o                         
  -2  10   6      24603.64      25133.70       438.52 o                         
  -1  10   6       3881.25       4331.81       164.38 o                         
   0  10   6       6054.32       5921.20       212.76 o                         
   1  10   6        646.90        674.35        90.74 o                         
   2  10   6       6540.92       6638.16       238.54 o                         
   3  10   6         11.44        -40.32        40.32 o                         
   4  10   6      14070.41      14137.91       284.57 o                         
   5  10   6       6746.57       6852.59       261.13 o                         
   6  10   6       2515.77       2555.93       147.23 o                         
   7  10   6       1801.16       1912.99       153.38 o                         
   8  10   6        880.49        611.68        98.57 o                         
   9  10   6         39.13         33.66        69.22 o                         
  10  10   6       7745.87       7179.70       290.39 o                         
  11  10   6        204.00        111.55        82.13 o                         
  12  10   6        171.21        408.10       121.54 o                         
  13  10   6        140.00         93.65        98.56 o                         
  14  10   6        673.92        647.13       149.32 o                         
 -17  11   6        593.90        273.18       131.85 o                         
 -16  11   6       2468.98       2053.33       216.40 o                         
 -15  11   6       2049.12       1847.19       182.88 o                         
 -14  11   6       7244.55       7012.20       307.75 o                         
 -13  11   6        600.68        691.10       124.34 o                         
 -12  11   6         14.89         94.30        96.88 o                         
 -11  11   6          3.74         88.51        76.80 o                         
 -10  11   6       8050.44       8424.10       335.69 o                         
  -9  11   6       1964.92       1867.52       159.15 o                         
  -8  11   6       3005.95       3017.52       189.62 o                         
  -7  11   6        487.63        238.79        81.56 o                         
  -6  11   6       1041.09       1039.80        95.37 o                         
  -5  11   6       2369.40       2489.89       157.20 o                         
  -4  11   6      26686.55      27131.09       498.33 o                         
  -3  11   6        327.86        281.30        59.77 o                         
  -2  11   6       2237.65       2187.11       119.37 o                         
  -1  11   6         26.24         31.10        49.33 o                         
   0  11   6       5660.30       5790.89       227.68 o                         
   1  11   6       1185.75       1249.48       101.80 o                         
   2  11   6      17966.88      17940.70       343.22 o                         
   3  11   6        898.02        879.27        81.41 o                         
   4  11   6       1890.97       2040.29       116.18 o                         
   5  11   6        745.04        596.92        74.48 o                         
   6  11   6       4307.35       5026.66       245.04 o                         
   7  11   6         42.37        -10.38        59.21 o                         
   8  11   6      14345.67      14749.18       521.61 o                         
   9  11   6       1224.52       1050.67       206.05 o                         
  10  11   6        706.12        640.92       100.94 o                         
  11  11   6        103.18        118.49        82.14 o                         
  12  11   6       2626.03       2647.59       220.75 o                         
  13  11   6         81.25         65.93        94.45 o                         
 -16  12   6       2253.57       2644.95       257.54 o                         
 -15  12   6        153.81        303.89       123.19 o                         
 -14  12   6         34.51        -85.17        85.17 o                         
 -13  12   6        787.07        929.33       138.81 o                         
 -12  12   6       5050.08       4632.03       259.04 o                         
 -11  12   6        184.02        330.83        98.52 o                         
 -10  12   6       3766.78       3760.13       226.33 o                         
  -9  12   6       2062.23       2291.99       207.20 o                         
  -8  12   6       3366.29       3180.37       238.45 o                         
  -7  12   6          5.35        -19.41        76.83 o                         
  -6  12   6       9221.26       9903.89       381.97 o                         
  -5  12   6        273.69        320.67        98.48 o                         
  -4  12   6         29.14         43.06        58.45 o                         
  -3  12   6         38.58         28.47        53.15 o                         
  -2  12   6       7029.35       6820.89       238.89 o                         
  -1  12   6        954.09       1046.90       101.00 o                         
   0  12   6       7101.60       7824.68       342.64 o                         
   1  12   6        234.57        192.04        67.47 o                         
   2  12   6       1277.94       1295.24       105.61 o                         
   3  12   6        756.17        803.56        91.23 o                         
   4  12   6      15243.33      15080.74       316.96 o                         
   5  12   6        336.23        266.01        66.74 o                         
   6  12   6       6121.45       5856.98       240.31 o                         
   7  12   6        402.10        265.75       133.71 o                         
   8  12   6         90.08        141.51        74.15 o                         
   9  12   6        437.06        373.66       122.64 o                         
  10  12   6       6750.13       6429.28       314.24 o                         
  11  12   6          1.14        113.38        79.69 o                         
  12  12   6       2359.02       2501.13       215.19 o                         
  13  12   6        334.78        471.95       130.02 o                         
 -16  13   6          3.05         50.06       135.84 o                         
 -15  13   6        948.94        836.33       176.63 o                         
 -14  13   6        788.43        940.66       159.60 o                         
 -13  13   6        718.93        933.59       163.70 o                         
 -12  13   6          1.69        -89.52        89.52 o                         
 -11  13   6       2755.60       2473.88       230.47 o                         
 -10  13   6       1909.77       1865.08       216.96 o                         
  -9  13   6          0.93        -69.70        93.90 o                         
  -8  13   6       5236.32       5215.24       316.62 o                         
  -7  13   6        897.04       1068.86       180.56 o                         
  -6  13   6       1238.10       1428.00       169.57 o                         
  -5  13   6       5209.60       5254.61       275.56 o                         
  -4  13   6       6496.14       6993.55       315.85 o                         
  -3  13   6         83.12         84.68        80.03 o                         
  -2  13   6       5144.38       5746.59       248.53 o                         
  -1  13   6       1734.90       1859.38       156.62 o                         
   0  13   6         81.74         95.91        62.70 o                         
   1  13   6        763.05        654.88       112.74 o                         
   2  13   6        960.66       1181.12       108.64 o                         
   3  13   6        216.15        206.44        69.87 o                         
   4  13   6       1043.99        935.01       101.25 o                         
   5  13   6       6373.29       6379.50       242.77 o                         
   6  13   6        482.03        377.34       144.52 o                         
   7  13   6        368.85        438.15        96.02 o                         
   8  13   6        101.83        143.97        80.35 o                         
   9  13   6       2497.20       2648.90       217.22 o                         
  10  13   6          2.86         31.69        90.78 o                         
  11  13   6       1558.80       1529.44       162.18 o                         
  12  13   6       1012.79        827.21       203.21 o                         
 -15  14   6        718.98        408.21       180.75 o                         
 -14  14   6       5279.71       5226.83       432.20 o                         
 -13  14   6         67.72        140.68       117.77 o                         
 -12  14   6        213.71        228.08       125.01 o                         
 -11  14   6       2669.98       2573.33       243.61 o                         
 -10  14   6          7.95        -82.41        97.66 o                         
  -9  14   6       3539.72       3705.25       281.13 o                         
  -8  14   6       4827.87       4993.73       352.28 o                         
  -7  14   6        150.84        180.52       109.32 o                         
  -6  14   6          2.79        -50.86        93.56 o                         
  -5  14   6       2649.16       2389.93       241.64 o                         
  -4  14   6       1258.71        959.82       140.94 o                         
  -3  14   6       7782.40       7436.81       333.86 o                         
  -2  14   6       2086.61       1926.55       172.48 o                         
  -1  14   6       2269.00       2098.63       163.31 o                         
   0  14   6       2253.91       2457.19       157.78 o                         
   1  14   6       1195.39       1091.20       112.20 o                         
   2  14   6       1473.68       1439.94       122.63 o                         
   3  14   6       1036.02       1018.61       108.73 o                         
   4  14   6        113.57        144.87        70.00 o                         
   5  14   6        394.78        426.51        97.66 o                         
   6  14   6         71.55        118.56        92.20 o                         
   7  14   6       5794.64       5533.88       273.90 o                         
   8  14   6        185.10         89.18       133.44 o                         
   9  14   6       1584.16       1578.45       189.95 o                         
  10  14   6        122.57        152.32       114.13 o                         
  11  14   6        230.95        236.79       115.40 o                         
 -14  15   6       2598.56       2839.76       283.51 o                         
 -13  15   6       1991.29       1832.46       258.02 o                         
 -12  15   6         67.57          6.42       110.62 o                         
 -11  15   6       2114.40       2310.14       341.03 o                         
 -10  15   6       1642.65       1564.91       207.40 o                         
  -9  15   6       1288.16        962.50       166.35 o                         
  -8  15   6        177.57        287.59       124.81 o                         
  -7  15   6       3777.90       3996.19       333.52 o                         
  -6  15   6        717.91        740.38       162.20 o                         
  -5  15   6       2120.54       1464.74       226.85 o                         
  -4  15   6       2546.29       2395.84       217.61 o                         
  -3  15   6       1388.13       1502.67       166.30 o                         
  -2  15   6        379.65         96.74        92.85 o                         
  -1  15   6       2722.21       2391.00       199.79 o                         
   0  15   6       5441.91       5030.21       279.35 o                         
   1  15   6       1813.59       1845.11       166.55 o                         
   2  15   6       8799.43       8952.79       308.37 o                         
   3  15   6       2009.65       1986.29       150.07 o                         
   4  15   6        685.31        623.24       102.06 o                         
   5  15   6        471.58        596.32       140.24 o                         
   6  15   6       3974.28       4251.78       282.53 o                         
   7  15   6          0.47         72.15        87.52 o                         
   8  15   6       4577.05       4243.63       248.93 o                         
   9  15   6         50.70        149.69       120.42 o                         
  10  15   6         67.23         49.66       114.74 o                         
 -13  16   6          3.18        -47.52       136.79 o                         
 -12  16   6       4909.62       4256.15       334.12 o                         
 -11  16   6        207.30        238.88       134.32 o                         
 -10  16   6        729.60        515.45       151.95 o                         
  -9  16   6          7.77         62.22       133.01 o                         
  -8  16   6       1930.55       2651.77       283.53 o                         
  -7  16   6         32.09         24.99       118.73 o                         
  -6  16   6       8270.18       8351.53      1046.36 o                         
  -5  16   6       1843.05       1597.24       225.44 o                         
  -4  16   6        107.63        106.30       117.70 o                         
  -3  16   6          9.48        -73.11       116.46 o                         
  -2  16   6       5319.26       5058.07       294.63 o                         
  -1  16   6       1976.61       1902.89       186.20 o                         
   0  16   6       6676.00       6488.86       336.09 o                         
   1  16   6       1028.25       1434.63       181.72 o                         
   2  16   6          0.33        -11.44        90.09 o                         
   3  16   6        369.53        327.19       103.26 o                         
   4  16   6       4899.63       4909.73       232.94 o                         
   5  16   6         11.50        -78.32        78.32 o                         
   6  16   6       3895.94       3924.00       248.24 o                         
   7  16   6       1064.27       1292.01       158.50 o                         
   8  16   6        692.89        652.23       136.26 o                         
   9  16   6        351.62        489.58       171.75 o                         
 -12  17   6        400.56        436.46       171.97 o                         
 -11  17   6        438.12        512.22       180.15 o                         
 -10  17   6       2202.34       2498.67       392.03 o                         
  -9  17   6        557.94        287.07       164.64 o                         
  -8  17   6       3579.97       3576.18       335.41 o                         
  -7  17   6         14.83         56.38       136.78 o                         
  -6  17   6       1338.79       1097.88       202.02 o                         
  -5  17   6        136.12        162.37       115.12 o                         
  -4  17   6       4801.09       4629.73       322.94 o                         
  -3  17   6        468.02        427.31       138.86 o                         
  -2  17   6       3225.83       3060.53       262.52 o                         
  -1  17   6       2333.47       2311.07       218.52 o                         
   0  17   6        386.27        242.69       113.49 o                         
   1  17   6         16.69         86.17       102.82 o                         
   2  17   6       5469.67       5736.88       370.81 o                         
   3  17   6        673.17        401.94       124.07 o                         
   4  17   6       1445.60       1683.51       262.85 o                         
   5  17   6       1182.24        943.74       172.30 o                         
   6  17   6       1154.44       1085.48       161.26 o                         
   7  17   6         39.64        107.83       106.97 o                         
   8  17   6        847.88        947.54       153.52 o                         
 -10  18   6        217.49         38.87       141.27 o                         
  -9  18   6       1183.25       1188.92       208.07 o                         
  -8  18   6        227.94        214.81       138.18 o                         
  -7  18   6        340.88        142.76       131.28 o                         
  -6  18   6        962.96        624.06       169.97 o                         
  -5  18   6       1598.21       1445.17       207.97 o                         
  -4  18   6        861.21       1058.14       213.43 o                         
  -3  18   6       4819.07       5269.30       404.97 o                         
  -2  18   6        943.64        591.36       156.29 o                         
  -1  18   6         18.19         68.77       119.03 o                         
   0  18   6        327.06        407.39       131.98 o                         
   1  18   6        760.51        885.99       159.48 o                         
   2  18   6        301.66        461.55       137.67 o                         
   3  18   6        446.45        482.16       138.72 o                         
   4  18   6       1155.85       1147.20       204.53 o                         
   5  18   6         52.11        -83.84       122.64 o                         
   6  18   6       1759.32       1829.50       253.11 o                         
   7  18   6       1696.57       1841.12       212.71 o                         
  -9  19   6        125.98        173.99       253.46 o                         
  -8  19   6        151.21       -104.04       135.16 o                         
  -7  19   6       1176.31        895.87       194.08 o                         
  -6  19   6         10.96        111.81       137.63 o                         
  -5  19   6        575.14        677.61       198.07 o                         
  -4  19   6         79.02         -5.95       133.24 o                         
  -3  19   6          2.16        105.17       138.68 o                         
  -2  19   6       1053.58       1227.47       225.72 o                         
  -1  19   6       3715.57       4010.93       346.08 o                         
   0  19   6        490.84        179.77       142.90 o                         
   1  19   6       1431.22       1486.10       190.67 o                         
   2  19   6          3.45        -10.32       109.90 o                         
   3  19   6        294.25        404.59       146.81 o                         
   4  19   6          0.02        246.18       137.37 o                         
   5  19   6       2408.20       2631.71       307.70 o                         
  -6  20   6       3472.78       3725.30       648.85 o                         
  -5  20   6       1775.61       1553.49       289.95 o                         
  -4  20   6        264.56        362.29       180.25 o                         
  -3  20   6       1570.11       1285.92       240.37 o                         
  -2  20   6        157.48        -44.78       142.69 o                         
  -1  20   6          0.32        -88.78       140.46 o                         
   0  20   6       1068.21        978.14       199.46 o                         
   1  20   6        923.69        855.46       203.46 o                         
   2  20   6          8.29        -40.04       118.98 o                         
 -20   1   7         65.14       -122.47       122.47 o                         
 -19   1   7         89.82        -15.30       123.88 o                         
 -18   1   7         41.67        130.60       121.96 o                         
 -17   1   7        161.22        113.98        80.28 o                         
 -16   1   7       1606.12       1389.22       130.56 o                         
 -15   1   7        230.18        228.83        80.39 o                         
 -14   1   7        390.93        256.24        80.66 o                         
 -13   1   7         91.16        226.32        71.03 o                         
 -12   1   7       9292.51       9163.67       286.68 o                         
 -11   1   7        126.17        220.97        62.72 o                         
 -10   1   7      14529.72      14922.70       357.67 o                         
  -9   1   7          8.51          8.72        37.63 o                         
  -8   1   7      23284.10      22695.38       362.47 o                         
  -7   1   7       1386.56       1240.28        88.03 o                         
  -6   1   7       6822.52       7308.06       154.37 o                         
  -5   1   7       1042.68       1018.79        62.10 o                         
  -4   1   7      10386.74       9394.90       171.30 o                         
  -3   1   7        709.76        665.61        48.70 o                         
  -2   1   7        348.39        267.23        34.32 o                         
  -1   1   7         72.22         63.53        22.38 o                         
   0   1   7      33366.80      32870.39       432.99 o                         
   1   1   7       2671.42       2555.75        83.21 o                         
   2   1   7      15204.24      14933.82       205.19 o                         
   3   1   7         96.95         62.63        17.61 o                         
   4   1   7       8074.68       7966.85       123.23 o                         
   5   1   7        451.69        511.71        39.95 o                         
   6   1   7        478.70        526.32        44.22 o                         
   7   1   7        267.25        281.61        39.06 o                         
   8   1   7       2768.06       2808.38       130.81 o                         
   9   1   7        135.76        137.15        28.96 o                         
  10   1   7       2564.44       2858.69        94.76 o                         
  11   1   7        122.47        134.91        49.66 o                         
  12   1   7       2004.97       2025.88       117.63 o                         
  13   1   7        110.34        171.99        81.27 o                         
  14   1   7       1383.16       1211.83       131.62 o                         
  15   1   7        402.52        606.54       116.34 o                         
 -20   2   7      11019.26      11493.19      1047.07 o                         
 -19   2   7       2985.51       2816.35       477.10 o                         
 -18   2   7       3537.47       3458.84       329.27 o                         
 -17   2   7        339.97        180.10        88.50 o                         
 -16   2   7        800.23        848.89       116.33 o                         
 -15   2   7       2357.32       2666.65       169.07 o                         
 -14   2   7      34204.50      34165.17       655.16 o                         
 -13   2   7        293.58        154.90        74.93 o                         
 -12   2   7       9861.80       9122.52       300.97 o                         
 -11   2   7       2527.93       2291.84       163.83 o                         
 -10   2   7       2381.16       2559.72       118.98 o                         
  -9   2   7       1006.73       1153.99        93.90 o                         
  -8   2   7     119039.02     120068.37      1561.68 o                         
  -7   2   7       3028.67       3091.42       134.76 o                         
  -6   2   7        752.12        686.84        56.51 o                         
  -5   2   7        341.66        344.84        43.88 o                         
  -4   2   7      21045.80      21209.49       322.30 o                         
  -3   2   7         28.19        -12.30        28.79 o                         
  -2   2   7         23.73         86.98        34.71 o                         
  -1   2   7          9.87        -10.82        21.10 o                         
   0   2   7        629.18       1033.72        73.91 o                         
   1   2   7        763.35        829.69        43.06 o                         
   2   2   7       1115.71       1621.31        54.13 o                         
   3   2   7       3725.31       3883.97        81.32 o                         
   4   2   7      96114.42      96433.86      1139.06 o                         
   5   2   7        971.23        976.17        53.19 o                         
   6   2   7      28088.10      28036.59       439.31 o                         
   7   2   7        689.31        763.26        69.88 o                         
   8   2   7      19166.48      19431.60       314.66 o                         
   9   2   7        282.16        238.72        32.63 o                         
  10   2   7       9118.27       9369.19       247.20 o                         
  11   2   7         24.89        -38.06        38.06 o                         
  12   2   7       7047.89       6484.28       200.86 o                         
  13   2   7        217.90        195.94        90.50 o                         
  14   2   7       6954.58       7768.15       312.68 o                         
  15   2   7        695.55        746.33       126.16 o                         
 -20   3   7        285.13        294.46       143.72 o                         
 -19   3   7        113.90        230.55       158.99 o                         
 -18   3   7        472.97        591.10       154.45 o                         
 -17   3   7        670.45        554.52       110.62 o                         
 -16   3   7       9226.61       8652.85       316.47 o                         
 -15   3   7         15.00        -48.37        67.44 o                         
 -14   3   7        334.91        185.20        76.82 o                         
 -13   3   7       2318.73       2339.86       168.65 o                         
 -12   3   7      23641.89      24721.54       498.91 o                         
 -11   3   7       1834.17       1898.68       127.21 o                         
 -10   3   7      20891.85      20576.15       388.40 o                         
  -9   3   7        957.31       1084.56        79.47 o                         
  -8   3   7      13619.68      13104.56       244.47 o                         
  -7   3   7        902.61        754.30        61.65 o                         
  -6   3   7      28109.43      26443.69       402.21 o                         
  -5   3   7       1254.06       1190.43        68.77 o                         
  -4   3   7      19003.95      18574.87       293.22 o                         
  -3   3   7       1040.40       1065.31        60.41 o                         
  -2   3   7       8408.81       8402.32       177.66 o                         
  -1   3   7        211.61        138.61        38.31 o                         
   0   3   7     135952.58     134216.30      1578.68 o                         
   1   3   7          4.16          1.24        17.58 o                         
   2   3   7      18395.94      16655.12       234.44 o                         
   3   3   7        207.43        161.78        27.64 o                         
   4   3   7      18206.05      17654.38       237.37 o                         
   5   3   7        500.27        507.85        41.03 o                         
   6   3   7       8646.22       8667.60       156.68 o                         
   7   3   7         17.55         18.53        24.60 o                         
   8   3   7       1520.76       1509.45        71.62 o                         
   9   3   7        325.91        299.97        43.62 o                         
  10   3   7       3327.22       3272.36       120.29 o                         
  11   3   7        271.37        291.87        58.97 o                         
  12   3   7       5781.07       6407.80       192.05 o                         
  13   3   7        110.87        151.20       105.22 o                         
  14   3   7       1564.59       1674.11       165.67 o                         
  15   3   7        464.34        434.46       107.48 o                         
 -19   4   7       1361.51       1325.01       207.25 o                         
 -18   4   7       4410.13       4455.13       321.24 o                         
 -17   4   7        129.50         50.68        90.39 o                         
 -16   4   7        937.57       1023.52       119.08 o                         
 -15   4   7       3780.73       3875.25       205.17 o                         
 -14   4   7       8117.18       7447.70       377.83 o                         
 -13   4   7         44.86        -26.79        62.52 o                         
 -12   4   7      11553.10      11528.89       308.65 o                         
 -11   4   7       1299.93       1079.30       102.28 o                         
 -10   4   7       2012.54       1752.99       110.36 o                         
  -9   4   7        575.51        647.54        64.16 o                         
  -8   4   7      13931.87      13904.78       258.07 o                         
  -7   4   7       3197.30       2924.11       115.20 o                         
  -6   4   7       6657.23       6750.82       156.74 o                         
  -5   4   7        248.86        200.02        40.02 o                         
  -4   4   7       2400.54       1985.31        92.35 o                         
  -3   4   7       3231.60       3069.94       118.20 o                         
  -2   4   7      51099.48      49843.85       757.96 o                         
  -1   4   7        974.65        958.80        55.40 o                         
   0   4   7          5.56        -22.69        22.69 o                         
   1   4   7       1328.36       1513.13        64.41 o                         
   2   4   7      19759.20      18744.43       254.42 o                         
   3   4   7        227.35        245.56        28.98 o                         
   4   4   7       3444.54       3838.57        92.52 o                         
   5   4   7        754.94        799.00        44.34 o                         
   6   4   7        216.05        237.68        31.53 o                         
   7   4   7       1298.32       1412.93        70.13 o                         
   8   4   7      26029.70      25829.70       401.27 o                         
   9   4   7        145.36        132.49        46.18 o                         
  10   4   7       2586.28       2610.29       181.89 o                         
  11   4   7        741.70        722.02        73.34 o                         
  12   4   7       3740.33       3551.60       196.05 o                         
  13   4   7         77.40         10.73        59.92 o                         
  14   4   7       9190.03       9473.56       384.92 o                         
  15   4   7        268.34        271.84       104.10 o                         
 -19   5   7        213.88        267.25       135.22 o                         
 -18   5   7        405.62        625.30       137.02 o                         
 -17   5   7        986.75        789.64       134.89 o                         
 -16   5   7       1195.56       1415.38       140.52 o                         
 -15   5   7        170.14        171.03        82.18 o                         
 -14   5   7       1215.63       1229.41       120.90 o                         
 -13   5   7          2.65        -25.47        64.38 o                         
 -12   5   7       4190.03       3986.89       194.03 o                         
 -11   5   7       1785.18       1705.59       113.11 o                         
 -10   5   7       1246.34       1492.53       102.83 o                         
  -9   5   7        539.72        510.81        60.64 o                         
  -8   5   7      12715.26      12669.28       245.90 o                         
  -7   5   7       2056.17       2202.75       145.24 o                         
  -6   5   7       2903.85       2656.89       134.99 o                         
  -5   5   7         55.75         63.42        44.36 o                         
  -4   5   7        367.75        347.91        50.29 o                         
  -3   5   7       5437.30       5186.82       170.52 o                         
  -2   5   7      14121.23      14348.71       292.76 o                         
  -1   5   7         44.47         29.03        32.49 o                         
   0   5   7        958.16        966.95        56.54 o                         
   1   5   7       1138.37       1260.96        57.16 o                         
   2   5   7        456.95        619.06        42.61 o                         
   3   5   7       2988.62       2893.72        86.51 o                         
   4   5   7        205.18        210.80        30.67 o                         
   5   5   7       1185.14       1229.82        55.66 o                         
   6   5   7      11024.41      11110.69       188.69 o                         
   7   5   7       2009.91       2034.70        93.33 o                         
   8   5   7         92.80         58.44        40.11 o                         
   9   5   7        811.98        734.10        65.59 o                         
  10   5   7       1440.21       1356.62        96.84 o                         
  11   5   7         49.19        -54.65        54.65 o                         
  12   5   7       1549.43       1567.30       146.34 o                         
  13   5   7         42.32         52.06        76.91 o                         
  14   5   7         14.96         34.42        65.46 o                         
  15   5   7        286.38        164.91       100.60 o                         
 -19   6   7       1129.69       1216.21       219.99 o                         
 -18   6   7        220.74        213.36       118.47 o                         
 -17   6   7        863.75        678.32       150.64 o                         
 -16   6   7       1233.16       1029.42       124.79 o                         
 -15   6   7        234.38        363.87        91.17 o                         
 -14   6   7       8338.70       8518.65       311.64 o                         
 -13   6   7        931.46        684.32       113.01 o                         
 -12   6   7         21.92        -51.96        64.23 o                         
 -11   6   7       4861.71       5153.28       227.72 o                         
 -10   6   7       1963.60       1901.28       119.37 o                         
  -9   6   7        298.89        348.87        58.88 o                         
  -8   6   7       8699.99       8761.96       239.61 o                         
  -7   6   7       4022.43       4011.25       153.57 o                         
  -6   6   7          6.02         93.38        43.10 o                         
  -5   6   7          1.35        -23.97        37.49 o                         
  -4   6   7        977.20       1150.25        81.62 o                         
  -3   6   7       1673.49       1621.31        93.54 o                         
  -2   6   7       6562.48       7253.77       169.94 o                         
  -1   6   7       8469.83       8212.29       179.95 o                         
   0   6   7        552.72        611.28        49.13 o                         
   1   6   7        135.32         96.64        30.31 o                         
   2   6   7         39.94         35.09        26.28 o                         
   3   6   7        197.62        148.70        33.04 o                         
   4   6   7      11460.30      11780.14       190.13 o                         
   5   6   7         22.99         19.45        29.21 o                         
   6   6   7      13216.43      13693.11       247.16 o                         
   7   6   7        584.07        514.37        52.89 o                         
   8   6   7       1591.99       1661.46       100.17 o                         
   9   6   7          1.29        -35.01        49.42 o                         
  10   6   7        710.14        492.84       115.71 o                         
  11   6   7        666.87        587.45        94.35 o                         
  12   6   7         44.27        -69.31        71.76 o                         
  13   6   7        121.00         99.43        80.58 o                         
  14   6   7         33.23        -31.90        72.45 o                         
  15   6   7         18.09         81.20        97.97 o                         
 -19   7   7        323.18        421.52       171.31 o                         
 -18   7   7       1096.69        756.40       253.09 o                         
 -17   7   7         25.67        -75.22        91.53 o                         
 -16   7   7       1955.81       2268.92       228.57 o                         
 -15   7   7         78.98         40.09        73.57 o                         
 -14   7   7        875.57        812.72       165.90 o                         
 -13   7   7        208.27        244.93        79.68 o                         
 -12   7   7      12942.36      12937.71       345.43 o                         
 -11   7   7       1172.80       1341.30       109.08 o                         
 -10   7   7         21.37         33.67        56.69 o                         
  -9   7   7        861.73        838.05       109.91 o                         
  -8   7   7      12096.21      12342.42       283.14 o                         
  -7   7   7       2692.09       2796.64       128.55 o                         
  -6   7   7      20587.22      19311.99       339.34 o                         
  -5   7   7       3555.67       3586.43       143.08 o                         
  -4   7   7      24482.43      25326.69       425.98 o                         
  -3   7   7       2417.76       2657.26       143.94 o                         
  -2   7   7        770.27        542.81        56.60 o                         
  -1   7   7        885.74        891.08        81.81 o                         
   0   7   7      53761.92      53620.07       716.92 o                         
   1   7   7       1429.97       1398.53        82.68 o                         
   2   7   7       6808.43       6208.29       144.13 o                         
   3   7   7       1914.83       1797.42        74.24 o                         
   4   7   7       7945.26       7650.62       172.96 o                         
   5   7   7        696.64        875.99        60.12 o                         
   6   7   7       3766.19       3747.85       146.75 o                         
   7   7   7       3557.36       3480.58       133.01 o                         
   8   7   7         89.36        132.87        49.18 o                         
   9   7   7        339.31        306.99        79.49 o                         
  10   7   7       2290.71       2502.02       174.42 o                         
  11   7   7       1211.20       1141.89       130.84 o                         
  12   7   7       2450.57       2248.39       186.36 o                         
  13   7   7         55.05        -11.48        80.63 o                         
  14   7   7        189.65        -48.54       121.75 o                         
 -18   8   7       2744.32       2570.49       267.40 o                         
 -17   8   7        145.97         24.16       105.09 o                         
 -16   8   7       4620.30       4325.06       238.33 o                         
 -15   8   7       2211.97       2126.63       169.16 o                         
 -14   8   7      11815.04      12047.59       381.74 o                         
 -13   8   7       3084.01       3026.66       185.82 o                         
 -12   8   7       9634.29       9663.59       330.27 o                         
 -11   8   7       2702.54       2719.57       158.03 o                         
 -10   8   7       2978.61       3077.17       176.51 o                         
  -9   8   7        282.44        469.25        77.51 o                         
  -8   8   7       5365.58       4687.99       190.28 o                         
  -7   8   7       8381.39       8591.82       383.76 o                         
  -6   8   7       3620.03       4078.61       163.55 o                         
  -5   8   7        290.91        255.64        56.08 o                         
  -4   8   7       7649.93       7787.62       250.30 o                         
  -3   8   7       4963.44       5237.82       201.35 o                         
  -2   8   7      10563.48      10754.92       219.99 o                         
  -1   8   7        157.74        134.14        42.97 o                         
   0   8   7         21.86        -32.47        32.47 o                         
   1   8   7        265.35        411.83        49.81 o                         
   2   8   7      43982.09      44156.90       636.30 o                         
   3   8   7       1684.99       1498.98        76.34 o                         
   4   8   7       3973.12       3712.75       113.11 o                         
   5   8   7          2.79        -31.10        44.10 o                         
   6   8   7        127.70        144.85        48.08 o                         
   7   8   7        366.73        357.71        68.10 o                         
   8   8   7      35382.71      34303.08       637.32 o                         
   9   8   7          1.50          0.59        50.74 o                         
  10   8   7       2187.64       2244.38       169.63 o                         
  11   8   7        298.46        372.20        96.24 o                         
  12   8   7       3461.47       3121.36       228.74 o                         
  13   8   7        289.62        361.56       125.05 o                         
  14   8   7       8279.89       8011.24       376.56 o                         
 -18   9   7       3635.29       3628.09       323.61 o                         
 -17   9   7        201.99        208.16       113.52 o                         
 -16   9   7       6760.75       6039.42       297.95 o                         
 -15   9   7        166.49        259.80        99.27 o                         
 -14   9   7          3.36         76.72        85.38 o                         
 -13   9   7        123.64        154.21        82.77 o                         
 -12   9   7      11547.17      11871.71       463.92 o                         
 -11   9   7       1739.97       1876.63       141.53 o                         
 -10   9   7       2704.71       2892.84       164.27 o                         
  -9   9   7        439.33        231.15        74.84 o                         
  -8   9   7          2.34        -45.09        53.94 o                         
  -7   9   7      12981.76      12741.97       322.66 o                         
  -6   9   7      29273.38      28754.00       519.80 o                         
  -5   9   7          4.52         -8.14        42.57 o                         
  -4   9   7       5378.99       4933.05       170.62 o                         
  -3   9   7       3000.22       3183.18       124.85 o                         
  -2   9   7       1890.92       1916.86       109.62 o                         
  -1   9   7        151.78        232.69        52.61 o                         
   0   9   7      19751.97      19299.74       332.45 o                         
   1   9   7       1880.19       1955.47        95.44 o                         
   2   9   7         47.91         23.18        42.48 o                         
   3   9   7       2381.94       2561.82       113.63 o                         
   4   9   7        510.18        471.18        54.51 o                         
   5   9   7       4791.67       4972.84       219.08 o                         
   6   9   7       8632.25       8814.67       240.94 o                         
   7   9   7        237.32        160.64        61.46 o                         
   8   9   7       1063.89       1123.68       131.80 o                         
   9   9   7         79.99          1.90        59.55 o                         
  10   9   7       3452.51       3503.98       188.70 o                         
  11   9   7        583.92        572.24       146.06 o                         
  12   9   7       3165.40       3338.67       250.00 o                         
  13   9   7        275.57        452.70       123.72 o                         
  14   9   7          5.55        -19.18        95.68 o                         
 -17  10   7        490.38        485.59       135.01 o                         
 -16  10   7        278.79        251.56       110.56 o                         
 -15  10   7        996.54        912.81       146.20 o                         
 -14  10   7        972.96        945.57       126.68 o                         
 -13  10   7         83.22         36.38        76.21 o                         
 -12  10   7       1355.76       1490.54       145.17 o                         
 -11  10   7       4985.59       4466.01       223.53 o                         
 -10  10   7       1543.81       1562.85       158.63 o                         
  -9  10   7          1.26         48.32        75.80 o                         
  -8  10   7       1616.43       1946.14       166.20 o                         
  -7  10   7       2156.67       1971.24       140.86 o                         
  -6  10   7        108.30         97.75        55.77 o                         
  -5  10   7        734.20        832.26        91.85 o                         
  -4  10   7       5019.28       5311.49       229.13 o                         
  -3  10   7       1140.79       1222.69        92.29 o                         
  -2  10   7       7519.93       7778.18       231.59 o                         
  -1  10   7       1827.74       1558.67       105.32 o                         
   0  10   7        336.88        385.81        64.77 o                         
   1  10   7        800.05        843.41        82.08 o                         
   2  10   7       6605.25       6812.52       221.31 o                         
   3  10   7       2710.00       2696.13       167.46 o                         
   4  10   7         85.70         89.49        48.15 o                         
   5  10   7        843.39        781.29        90.12 o                         
   6  10   7         23.18          4.41        54.70 o                         
   7  10   7        389.14        527.60        80.25 o                         
   8  10   7        195.74        252.67        80.42 o                         
   9  10   7        119.39        125.08        73.25 o                         
  10  10   7         88.46        -20.16        66.93 o                         
  11  10   7       2036.37       1926.70       180.11 o                         
  12  10   7        875.07        676.30       134.64 o                         
  13  10   7        393.11        359.85       118.56 o                         
 -17  11   7          4.64         96.90       108.97 o                         
 -16  11   7       1979.53       1764.60       194.54 o                         
 -15  11   7        172.66        200.37       100.86 o                         
 -14  11   7        747.28        839.43       128.95 o                         
 -13  11   7        678.71        799.50       206.39 o                         
 -12  11   7        742.13       1000.34       133.64 o                         
 -11  11   7         12.94         43.26        76.43 o                         
 -10  11   7        797.89        766.81       129.35 o                         
  -9  11   7       3161.20       3552.87       232.81 o                         
  -8  11   7       2557.83       2514.68       226.91 o                         
  -7  11   7        588.86        838.51       110.86 o                         
  -6  11   7       1542.52       1497.68       130.60 o                         
  -5  11   7        443.72        626.39       113.02 o                         
  -4  11   7         31.82        -31.32        46.91 o                         
  -3  11   7        760.27        726.92        85.70 o                         
  -2  11   7        157.94        144.89        61.05 o                         
  -1  11   7       2917.92       3276.15       157.17 o                         
   0  11   7       3550.03       3719.27       168.02 o                         
   1  11   7       2357.22       2373.60       134.31 o                         
   2  11   7         53.05         18.92        50.32 o                         
   3  11   7       9200.55       9090.45       245.50 o                         
   4  11   7        786.51        700.07        78.73 o                         
   5  11   7       4749.44       4617.53       204.46 o                         
   6  11   7       1705.72       1788.66       131.09 o                         
   7  11   7        881.74       1031.35       107.53 o                         
   8  11   7       1596.46       1623.45       152.45 o                         
   9  11   7        423.09        459.09        95.44 o                         
  10  11   7        149.23        125.96        78.19 o                         
  11  11   7         15.23         81.02        79.30 o                         
  12  11   7         19.58         97.34        99.31 o                         
  13  11   7        930.87        990.36       168.57 o                         
 -16  12   7       1258.65        863.69       177.90 o                         
 -15  12   7          2.50        -76.54       100.73 o                         
 -14  12   7       2594.69       2789.86       232.06 o                         
 -13  12   7        702.44        951.96       226.74 o                         
 -12  12   7       2817.77       2775.45       217.68 o                         
 -11  12   7       1006.07       1051.58       159.19 o                         
 -10  12   7       3791.04       3995.47       278.85 o                         
  -9  12   7        400.02        324.10       115.31 o                         
  -8  12   7       3680.18       3432.42       252.36 o                         
  -7  12   7       7459.58       7444.21       424.52 o                         
  -6  12   7       2796.45       2984.36       207.96 o                         
  -5  12   7       5618.78       5577.77       343.72 o                         
  -4  12   7       2260.96       2355.87       150.45 o                         
  -3  12   7        457.81        542.75        84.58 o                         
  -2  12   7         51.86        137.09        61.75 o                         
  -1  12   7       1268.24       1305.61       110.44 o                         
   0  12   7         31.42         -5.14        54.53 o                         
   1  12   7        131.54        108.49        62.95 o                         
   2  12   7       8602.46       9029.63       296.27 o                         
   3  12   7        540.69        605.10       102.88 o                         
   4  12   7         55.54         18.43        58.97 o                         
   5  12   7       2754.77       3092.55       175.59 o                         
   6  12   7          7.28         66.06        66.26 o                         
   7  12   7       1650.17       1579.42       132.97 o                         
   8  12   7      13639.65      13876.33       477.91 o                         
   9  12   7        173.49        160.61        81.29 o                         
  10  12   7       1061.62       1149.51       141.20 o                         
  11  12   7        137.94         34.52        81.63 o                         
  12  12   7         42.04         18.75       104.10 o                         
 -16  13   7       3259.13       3418.04       571.28 o                         
 -15  13   7         69.39        135.79       118.59 o                         
 -14  13   7        128.22        159.01       119.00 o                         
 -13  13   7         66.50         60.67       106.30 o                         
 -12  13   7      10925.18      11475.22       469.22 o                         
 -11  13   7        157.84        377.84       132.23 o                         
 -10  13   7       4658.35       5123.85       326.45 o                         
  -9  13   7        229.80        291.42       121.53 o                         
  -8  13   7        474.41        707.11       136.66 o                         
  -7  13   7        505.95        547.48       125.51 o                         
  -6  13   7      19783.04      19343.83       739.35 o                         
  -5  13   7       2255.78       1958.23       192.88 o                         
  -4  13   7       7481.42       7531.82       330.78 o                         
  -3  13   7          8.43         -1.73        68.60 o                         
  -2  13   7       1670.08       1563.69       129.42 o                         
  -1  13   7        352.56        458.17        84.95 o                         
   0  13   7      16197.42      17172.71       380.00 o                         
   1  13   7       8493.92       8623.99       285.59 o                         
   2  13   7       1856.19       1690.37       125.84 o                         
   3  13   7        933.14       1074.69       130.01 o                         
   4  13   7       2476.96       2472.16       147.68 o                         
   5  13   7        208.41        177.15        80.44 o                         
   6  13   7       8496.06       7967.31       318.64 o                         
   7  13   7          5.78        179.80        83.62 o                         
   8  13   7        120.45        -21.01        88.49 o                         
   9  13   7        398.50        248.87       120.20 o                         
  10  13   7        534.81        551.02       171.55 o                         
  11  13   7        169.87        121.98        94.26 o                         
 -15  14   7       1263.39       1621.67       236.82 o                         
 -14  14   7       4580.05       5226.29       364.68 o                         
 -13  14   7         73.71         16.47       109.03 o                         
 -12  14   7       1457.17       1757.51       211.34 o                         
 -11  14   7       1330.14       1357.65       198.82 o                         
 -10  14   7       1388.98       1809.19       206.43 o                         
  -9  14   7        719.20        670.96       179.35 o                         
  -8  14   7      14673.73      15139.79       697.68 o                         
  -7  14   7        226.87        240.48       134.26 o                         
  -6  14   7       1790.16       1698.72       220.96 o                         
  -5  14   7       1752.77       1894.55       222.91 o                         
  -4  14   7       4386.64       4614.31       309.70 o                         
  -3  14   7        202.23        168.85        97.16 o                         
  -2  14   7      10208.73       9758.75       388.75 o                         
  -1  14   7        133.51        130.85        75.14 o                         
   0  14   7         27.19         36.36        66.08 o                         
   1  14   7        362.82        279.23        78.70 o                         
   2  14   7       9603.47      10019.64       390.71 o                         
   3  14   7        364.68        223.84        79.48 o                         
   4  14   7       7535.11       7819.69       312.55 o                         
   5  14   7          0.27        -73.92        78.64 o                         
   6  14   7        762.19        943.80       128.65 o                         
   7  14   7         14.10        -75.22        75.22 o                         
   8  14   7       4653.58       5095.63       371.55 o                         
   9  14   7         27.36        111.45       103.46 o                         
  10  14   7       2280.15       2756.27       249.58 o                         
  11  14   7        314.40        888.98       358.54 o                         
 -14  15   7        134.32        139.13       127.57 o                         
 -13  15   7        851.62       1189.51       181.55 o                         
 -12  15   7        967.52       1029.71       206.11 o                         
 -11  15   7        315.10        408.04       148.74 o                         
 -10  15   7       6433.72       7141.30       540.19 o                         
  -9  15   7       1283.28       1360.70       218.06 o                         
  -8  15   7       1573.54       1504.73       224.99 o                         
  -7  15   7       1998.15       2058.55       245.76 o                         
  -6  15   7        719.54        441.17       147.99 o                         
  -5  15   7       1034.28        664.45       158.40 o                         
  -4  15   7       5117.56       4920.95       278.42 o                         
  -3  15   7       4363.58       4207.43       312.53 o                         
  -2  15   7          1.27        -39.39        83.50 o                         
  -1  15   7       7064.34       7127.26       367.28 o                         
   0  15   7        849.22        764.32       121.55 o                         
   1  15   7         87.54        -13.66        77.25 o                         
   2  15   7       1060.02       1077.43       125.63 o                         
   3  15   7       1630.58       2143.78       157.83 o                         
   4  15   7       5553.90       5467.51       288.90 o                         
   5  15   7        735.47        573.44       117.94 o                         
   6  15   7       2353.50       2788.80       205.28 o                         
   7  15   7       1598.60       1804.10       172.01 o                         
   8  15   7         39.67         19.53       115.95 o                         
   9  15   7        855.99       1201.11       182.93 o                         
  10  15   7       3377.09       3321.16       273.79 o                         
 -13  16   7        836.75        757.10       172.29 o                         
 -12  16   7         49.57        177.43       155.83 o                         
 -11  16   7       4427.88       4532.28       379.46 o                         
 -10  16   7        292.88        386.93       186.05 o                         
  -9  16   7       3245.69       3190.47       318.30 o                         
  -8  16   7        919.39       1145.52       204.43 o                         
  -7  16   7        866.37        843.19       185.49 o                         
  -6  16   7        310.65          6.66       121.20 o                         
  -5  16   7       5770.90       5514.42       527.79 o                         
  -4  16   7        235.47        318.73       129.55 o                         
  -3  16   7        407.40        444.02       143.21 o                         
  -2  16   7        667.13        619.66       130.15 o                         
  -1  16   7       6145.42       5915.94       318.11 o                         
   0  16   7         26.51        -26.46        88.05 o                         
   1  16   7       1213.59       1401.82       166.92 o                         
   2  16   7         87.80        115.74        91.83 o                         
   3  16   7         16.64        -47.50        72.86 o                         
   4  16   7       2298.51       2218.06       190.08 o                         
   5  16   7       2789.96       2833.86       214.71 o                         
   6  16   7         49.25         61.02        96.91 o                         
   7  16   7       1307.80       1150.63       154.42 o                         
   8  16   7        149.03         42.53       107.87 o                         
   9  16   7        546.69        586.58       155.07 o                         
 -12  17   7        977.56        873.02       235.36 o                         
 -11  17   7         36.41         85.18       192.83 o                         
 -10  17   7         27.11         21.63       149.81 o                         
  -9  17   7        990.86       1221.36       272.22 o                         
  -8  17   7       1417.55        744.27       184.95 o                         
  -7  17   7          1.22         48.86       150.36 o                         
  -6  17   7       2768.15       2508.69       280.78 o                         
  -5  17   7        294.01        235.26       142.86 o                         
  -4  17   7        314.08        322.60       130.66 o                         
  -3  17   7       4004.74       3898.47       326.74 o                         
  -2  17   7        369.07        368.12       122.41 o                         
  -1  17   7       1985.50       1960.55       194.35 o                         
   0  17   7       1042.80        908.18       147.48 o                         
   1  17   7       2104.98       2618.18       223.20 o                         
   2  17   7        945.70       1166.32       165.06 o                         
   3  17   7       2051.46       2055.44       201.33 o                         
   4  17   7         40.19          3.99       117.29 o                         
   5  17   7         21.26         97.99       103.64 o                         
   6  17   7        641.21        558.17       159.16 o                         
   7  17   7        500.32        326.43       123.05 o                         
 -10  18   7        243.83        159.84       155.53 o                         
  -9  18   7         38.69        276.78       164.98 o                         
  -8  18   7       3564.70       2642.78       546.57 o                         
  -7  18   7       1755.12       1999.19       327.52 o                         
  -6  18   7        201.72        201.95       133.72 o                         
  -5  18   7       1117.63       1352.33       216.76 o                         
  -4  18   7       1610.74       2023.88       267.69 o                         
  -3  18   7        391.50        339.59       143.05 o                         
  -2  18   7       1338.15       1520.71       218.56 o                         
  -1  18   7       1057.18       1207.32       176.15 o                         
   0  18   7         15.52        127.65       114.86 o                         
   1  18   7       1378.24       1355.11       184.63 o                         
   2  18   7        265.02        166.56       117.88 o                         
   3  18   7        532.37        668.28       152.70 o                         
   4  18   7       2224.12       1642.05       245.87 o                         
   5  18   7        509.73        439.49       170.74 o                         
   6  18   7        549.44        344.36       131.71 o                         
  -8  19   7        198.91         27.59       135.59 o                         
  -7  19   7        157.82        288.94       147.81 o                         
  -6  19   7       1448.08       1221.97       209.43 o                         
  -5  19   7         50.22         82.98       152.59 o                         
  -4  19   7       1140.49       1426.39       241.53 o                         
  -3  19   7         24.38          4.91       147.58 o                         
  -2  19   7       1127.94       1293.35       270.95 o                         
  -1  19   7        278.50        418.08       153.30 o                         
   0  19   7       1717.09       2247.14       239.09 o                         
   1  19   7          3.25        -71.53       109.04 o                         
   2  19   7        523.69        500.98       146.72 o                         
   3  19   7          3.14         -2.42       127.47 o                         
   4  19   7       3595.51       3451.10       344.40 o                         
  -5  20   7        312.86        228.04       174.35 o                         
  -4  20   7       3569.80       4056.22       394.53 o                         
  -3  20   7        485.76        778.13       203.76 o                         
  -2  20   7       2547.93       2597.07       313.03 o                         
  -1  20   7        198.33        106.23       139.67 o                         
   0  20   7         60.99         76.15       141.31 o                         
   1  20   7          0.77        -23.41       127.01 o                         
 -20   0   8       2040.31       1604.53       359.34 o                         
 -19   0   8       1969.48       1925.82       357.93 o                         
 -18   0   8         19.19         -3.49       114.63 o                         
 -17   0   8        962.01       1020.69       181.93 o                         
 -16   0   8       2538.32       2651.89       250.51 o                         
 -15   0   8       3326.11       3064.85       256.35 o                         
 -14   0   8        700.47        463.30       128.51 o                         
 -13   0   8          8.12        135.80        94.55 o                         
 -12   0   8       2374.19       2378.59       209.82 o                         
 -11   0   8       3476.60       3587.15       239.09 o                         
 -10   0   8      54097.18      54652.14      1337.08 o                         
  -9   0   8       1208.25       1283.09       128.37 o                         
  -8   0   8        192.17        115.23        63.20 o                         
  -7   0   8         79.35         73.82        54.43 o                         
  -6   0   8      27171.91      27623.03       616.80 o                         
  -5   0   8      23544.03      24326.43       499.96 o                         
  -4   0   8      41354.57      38213.41       791.51 o                         
  -3   0   8        626.51        793.66        76.84 o                         
  -2   0   8       9442.21       8904.50       234.59 o                         
  -1   0   8       3417.35       3278.84       101.45 o                         
   0   0   8      28020.38      28337.39       506.39 o                         
   1   0   8       4375.29       3965.02       139.54 o                         
   2   0   8      99396.25      95033.30      1665.44 o                         
   3   0   8        855.37        879.80        51.57 o                         
   4   0   8      10749.43      10095.76       190.84 o                         
   5   0   8       2313.36       2485.33        98.71 o                         
   6   0   8      12958.51      12831.45       301.93 o                         
   7   0   8        111.29         59.82        27.69 o                         
   8   0   8      27604.04      27604.87       598.53 o                         
   9   0   8         17.32         18.97        38.38 o                         
  10   0   8        590.43        603.38        68.24 o                         
  11   0   8        268.38        314.48        61.40 o                         
  12   0   8       3217.32       3469.34       261.07 o                         
  13   0   8        604.39        558.40       121.07 o                         
  14   0   8       1916.97       1901.42       225.32 o                         
  15   0   8         76.96         83.50       112.96 o                         
 -20   1   8       3447.60       3703.30       364.39 o                         
 -19   1   8       1233.11       1497.01       224.77 o                         
 -18   1   8       4526.82       4855.54       296.93 o                         
 -17   1   8       2046.59       1936.79       154.42 o                         
 -16   1   8         79.30        239.23        82.94 o                         
 -15   1   8       2255.51       2165.36       154.98 o                         
 -14   1   8      13217.62      13010.33       347.96 o                         
 -13   1   8      11037.91      10881.00       331.94 o                         
 -12   1   8      11105.18      10721.05       303.27 o                         
 -11   1   8        726.06        620.93        82.14 o                         
 -10   1   8       5831.39       5699.57       188.85 o                         
  -9   1   8       1613.12       1802.67        95.95 o                         
  -8   1   8       8207.60       8548.53       192.70 o                         
  -7   1   8       1793.87       1846.52        88.41 o                         
  -6   1   8      29703.80      28099.63       452.61 o                         
  -5   1   8        364.49        446.05        51.23 o                         
  -4   1   8        562.65        552.56        48.13 o                         
  -3   1   8        520.73        602.10        58.94 o                         
  -2   1   8      33597.12      32739.07       478.14 o                         
  -1   1   8        764.99        791.74        41.28 o                         
   0   1   8       2076.67       3041.48        91.11 o                         
   1   1   8       1696.66       1897.63        75.94 o                         
   2   1   8      62893.77      64426.64       778.57 o                         
   3   1   8        141.06        128.39        26.08 o                         
   4   1   8      12439.22      13036.10       184.05 o                         
   5   1   8        367.10        391.90        34.48 o                         
   6   1   8        429.42        433.21        44.94 o                         
   7   1   8         23.03         37.08        30.75 o                         
   8   1   8       5797.68       6445.50       213.87 o                         
   9   1   8         18.45         26.20        23.49 o                         
  10   1   8      11813.15      12034.65       257.32 o                         
  11   1   8        848.54        885.16        63.93 o                         
  12   1   8        140.55        121.92        47.57 o                         
  13   1   8        496.78        493.26       142.22 o                         
  14   1   8       7218.27       7840.37       476.08 o                         
  15   1   8        222.16        224.21        90.65 o                         
 -20   2   8        849.45       1006.36       235.81 o                         
 -19   2   8          8.30         57.88       136.96 o                         
 -18   2   8        186.99         71.94       127.65 o                         
 -17   2   8        644.78        597.56       109.74 o                         
 -16   2   8         48.28        -23.90        71.86 o                         
 -15   2   8        123.44         81.54        71.55 o                         
 -14   2   8        101.14         75.66        70.39 o                         
 -13   2   8        142.57        241.31        80.06 o                         
 -12   2   8       4730.38       5138.34       217.23 o                         
 -11   2   8        102.97         90.05        59.69 o                         
 -10   2   8       3681.99       3866.56       179.92 o                         
  -9   2   8        113.43         92.48        42.71 o                         
  -8   2   8       4263.66       4155.04       139.00 o                         
  -7   2   8       1019.69        995.02        69.42 o                         
  -6   2   8       1668.59       1215.57        72.17 o                         
  -5   2   8        796.94        889.56        61.04 o                         
  -4   2   8       5210.59       5012.14       132.32 o                         
  -3   2   8          0.03         -4.16        27.72 o                         
  -2   2   8        432.43        300.50        40.62 o                         
  -1   2   8       1638.30       1621.89        63.62 o                         
   0   2   8       7704.84       7602.15       136.72 o                         
   1   2   8        367.78        394.05        35.17 o                         
   2   2   8       1233.01       1079.66        53.91 o                         
   3   2   8       1578.23       1518.74        52.97 o                         
   4   2   8        286.99        249.78        28.50 o                         
   5   2   8         14.16         -6.17        17.55 o                         
   6   2   8       3703.02       3710.55       123.09 o                         
   7   2   8          1.00         16.56        35.24 o                         
   8   2   8        187.36        221.59        57.71 o                         
   9   2   8         24.62        147.45        66.74 o                         
  10   2   8        145.00        129.21        35.19 o                         
  11   2   8          0.21         32.64        36.05 o                         
  12   2   8        123.62         74.32        69.92 o                         
  13   2   8         32.47         20.49        61.90 o                         
  14   2   8          1.11         -7.06        66.11 o                         
  15   2   8         20.09         27.26       118.39 o                         
 -20   3   8        220.96        272.02       168.72 o                         
 -19   3   8         31.74         -4.98       131.72 o                         
 -18   3   8        347.60        256.34       110.87 o                         
 -17   3   8        605.41        423.58       101.21 o                         
 -16   3   8          9.72         84.63        77.23 o                         
 -15   3   8        313.18        121.17        79.55 o                         
 -14   3   8       1160.23       1133.37       119.78 o                         
 -13   3   8       1006.63        862.13       119.72 o                         
 -12   3   8       6540.52       6580.36       253.16 o                         
 -11   3   8        204.81         99.64        54.62 o                         
 -10   3   8       2427.16       2249.50       116.78 o                         
  -9   3   8         28.59         18.22        39.67 o                         
  -8   3   8       1297.93       1098.07        75.49 o                         
  -7   3   8        260.85        220.93        45.84 o                         
  -6   3   8       6030.09       6073.10       168.57 o                         
  -5   3   8       3653.21       3861.34       126.45 o                         
  -4   3   8         52.85         94.36        35.82 o                         
  -3   3   8        305.61        294.71        54.02 o                         
  -2   3   8       4117.45       4135.33       142.78 o                         
  -1   3   8       1272.53       1435.13       102.16 o                         
   0   3   8       5748.63       6350.56       123.62 o                         
   1   3   8         59.20         53.58        20.83 o                         
   2   3   8        783.59        702.67        40.49 o                         
   3   3   8       1127.94       1104.67        51.49 o                         
   4   3   8       1834.56       1768.57        58.92 o                         
   5   3   8        921.30        999.99        46.43 o                         
   6   3   8         44.85         15.01        23.71 o                         
   7   3   8        684.39        748.50        49.65 o                         
   8   3   8       5073.83       5321.25       132.39 o                         
   9   3   8         85.82         90.01        41.23 o                         
  10   3   8       4805.64       4715.03       155.15 o                         
  11   3   8         72.64         41.10        43.51 o                         
  12   3   8        548.48        579.77        68.36 o                         
  13   3   8        613.58        804.56       143.32 o                         
  14   3   8       2354.40       2621.35       193.18 o                         
  15   3   8         86.60        155.07        82.56 o                         
 -19   4   8        605.35        676.16       284.74 o                         
 -18   4   8        251.62         40.52        97.93 o                         
 -17   4   8        539.49        625.41       112.31 o                         
 -16   4   8       2828.32       2758.13       181.36 o                         
 -15   4   8        789.72        719.53       109.29 o                         
 -14   4   8        852.08       1046.08       120.17 o                         
 -13   4   8         77.16        122.40        73.40 o                         
 -12   4   8        381.94        124.98        68.38 o                         
 -11   4   8        131.43         97.53        54.89 o                         
 -10   4   8       8197.65       8927.23       256.92 o                         
  -9   4   8        789.32        707.52        68.27 o                         
  -8   4   8       5514.54       5859.07       176.19 o                         
  -7   4   8        121.85         62.67        39.34 o                         
  -6   4   8      45905.89      48530.36       684.43 o                         
  -5   4   8       1106.71       1272.14        77.66 o                         
  -4   4   8      19171.27      18067.75       354.81 o                         
  -3   4   8       3195.14       3269.93       168.02 o                         
  -2   4   8       1283.55       1269.41        76.43 o                         
  -1   4   8         28.12        -19.92        28.40 o                         
   0   4   8      23706.14      23154.73       323.76 o                         
   1   4   8       1057.59       1067.24        50.40 o                         
   2   4   8      47629.24      46425.96       565.69 o                         
   3   4   8          2.30         23.75        25.72 o                         
   4   4   8       2628.32       2531.68        81.36 o                         
   5   4   8       1114.05       1189.00        64.45 o                         
   6   4   8       7019.62       7222.35       180.38 o                         
   7   4   8         97.60        104.01        30.76 o                         
   8   4   8      12695.34      12662.39       285.77 o                         
   9   4   8        314.81        471.36        52.26 o                         
  10   4   8         82.02         45.80        52.61 o                         
  11   4   8          0.74        -12.26        41.51 o                         
  12   4   8       1418.11       1366.09       104.92 o                         
  13   4   8         24.11        -24.59        85.08 o                         
  14   4   8       1597.33       1954.22       219.76 o                         
  15   4   8          0.03        -35.83       197.14 o                         
 -19   5   8       1923.42       2111.20       228.80 o                         
 -18   5   8       6864.83       7152.67       437.47 o                         
 -17   5   8        853.24        587.58       119.10 o                         
 -16   5   8         38.88        -71.65        78.43 o                         
 -15   5   8       2200.34       1964.65       157.30 o                         
 -14   5   8      25939.21      26996.07       564.64 o                         
 -13   5   8       4213.99       4283.26       211.34 o                         
 -12   5   8      20836.98      21196.75       459.14 o                         
 -11   5   8        549.73        655.66        86.15 o                         
 -10   5   8        777.79        936.04        88.55 o                         
  -9   5   8        148.98        107.46        46.03 o                         
  -8   5   8      29635.65      30104.37       472.68 o                         
  -7   5   8       1213.41       1095.53        74.56 o                         
  -6   5   8      25638.11      27575.04       413.64 o                         
  -5   5   8          2.46        -22.57        37.72 o                         
  -4   5   8         38.87         72.02        45.95 o                         
  -3   5   8       5828.84       5859.71       192.04 o                         
  -2   5   8      64360.58      63004.71       952.61 o                         
  -1   5   8        203.63         87.04        32.44 o                         
   0   5   8       3665.55       3699.73       112.03 o                         
   1   5   8       3293.17       3021.95       108.68 o                         
   2   5   8      21923.10      22298.43       317.92 o                         
   3   5   8       2118.87       1971.57        74.21 o                         
   4   5   8       5137.40       4769.79       130.02 o                         
   5   5   8        110.57         85.65        29.17 o                         
   6   5   8       1478.17       1488.49        70.00 o                         
   7   5   8          0.52         28.00        32.17 o                         
   8   5   8      12070.42      12751.49       276.47 o                         
   9   5   8        556.42        557.80        63.15 o                         
  10   5   8      17073.18      17038.34       386.02 o                         
  11   5   8         51.82         24.49        48.95 o                         
  12   5   8         71.96        170.00        72.05 o                         
  13   5   8        807.10        761.72       143.86 o                         
  14   5   8      10524.20      11043.09       356.85 o                         
 -19   6   8         97.62       -113.87       113.87 o                         
 -18   6   8        203.71         74.38       102.07 o                         
 -17   6   8       1177.00       1152.59       143.41 o                         
 -16   6   8       3905.23       3825.21       275.13 o                         
 -15   6   8        332.89        184.87        88.50 o                         
 -14   6   8       2597.89       2896.11       182.37 o                         
 -13   6   8        127.91         93.16        72.87 o                         
 -12   6   8       4458.45       4701.27       219.27 o                         
 -11   6   8         45.53         55.40        55.76 o                         
 -10   6   8      10726.27      11004.09       274.13 o                         
  -9   6   8          9.31        -33.66        41.90 o                         
  -8   6   8        161.14        136.85        45.84 o                         
  -7   6   8        103.94         27.66        38.59 o                         
  -6   6   8      46375.10      45167.23       692.33 o                         
  -5   6   8       2233.68       2730.95       135.49 o                         
  -4   6   8      42971.47      42591.63       814.25 o                         
  -3   6   8        174.59        232.50        45.51 o                         
  -2   6   8        296.21        667.91        65.82 o                         
  -1   6   8        137.19         48.05        37.96 o                         
   0   6   8      36044.69      36632.98       509.97 o                         
   1   6   8       2423.29       2388.00        86.97 o                         
   2   6   8      21704.01      20816.61       301.70 o                         
   3   6   8       1748.28       1928.67        78.45 o                         
   4   6   8       3279.28       3220.25       102.41 o                         
   5   6   8         81.84        136.43        33.81 o                         
   6   6   8      45985.37      46030.11       695.60 o                         
   7   6   8        241.27        117.68        55.63 o                         
   8   6   8      10005.78      10423.81       250.51 o                         
   9   6   8        223.82        193.24        56.01 o                         
  10   6   8        455.13        497.41        94.69 o                         
  11   6   8        102.49         53.27        68.10 o                         
  12   6   8       7785.89       8482.68       434.62 o                         
  13   6   8        196.36        201.69       125.70 o                         
  14   6   8         52.65         -3.69        71.19 o                         
 -19   7   8        432.09        626.94       175.37 o                         
 -18   7   8       2633.46       2647.60       239.16 o                         
 -17   7   8         67.36         40.13        90.31 o                         
 -16   7   8       1553.04       1564.77       174.92 o                         
 -15   7   8        576.55        520.33       108.82 o                         
 -14   7   8       5171.93       6010.80       266.75 o                         
 -13   7   8       2130.12       2032.99       156.05 o                         
 -12   7   8       1867.41       2015.20       152.83 o                         
 -11   7   8       1030.86       1237.80       108.17 o                         
 -10   7   8       1196.16        903.59        95.40 o                         
  -9   7   8       4045.81       3983.27       169.17 o                         
  -8   7   8      23736.71      24445.20       466.59 o                         
  -7   7   8        915.76        926.59        82.55 o                         
  -6   7   8        931.26        881.21        89.34 o                         
  -5   7   8       4371.91       4622.89       229.17 o                         
  -4   7   8       2395.84       2343.88       114.12 o                         
  -3   7   8        302.14        235.04        51.56 o                         
  -2   7   8      22964.29      24008.19       407.71 o                         
  -1   7   8        199.25        199.30        47.31 o                         
   0   7   8       1114.97       1175.55        70.31 o                         
   1   7   8       1487.13       1535.27        77.75 o                         
   2   7   8        107.94         65.60        32.45 o                         
   3   7   8       3097.36       2937.49       106.74 o                         
   4   7   8      22990.75      23130.78       357.93 o                         
   5   7   8        847.21        855.68        60.86 o                         
   6   7   8          8.61         -0.35        37.56 o                         
   7   7   8        907.74        873.68        76.23 o                         
   8   7   8       3734.91       3686.87       151.82 o                         
   9   7   8        323.97        316.19        86.40 o                         
  10   7   8       2741.45       2832.62       198.89 o                         
  11   7   8        492.71        495.54       120.88 o                         
  12   7   8          1.04         -6.02        77.04 o                         
  13   7   8        465.09        467.75       109.22 o                         
  14   7   8       1977.06       3020.85       569.82 o                         
 -18   8   8          9.29         63.44       117.51 o                         
 -17   8   8       1744.71       1860.18       186.92 o                         
 -16   8   8          8.98        -79.20        79.20 o                         
 -15   8   8         17.11         36.89        79.32 o                         
 -14   8   8       1806.51       1548.12       145.29 o                         
 -13   8   8       1714.44       1594.95       146.36 o                         
 -12   8   8        205.98        112.97        73.73 o                         
 -11   8   8        191.70        223.93        69.12 o                         
 -10   8   8        136.84        120.84        76.38 o                         
  -9   8   8        926.93        836.17        95.96 o                         
  -8   8   8       1460.50       1323.39       113.74 o                         
  -7   8   8       6326.95       6361.87       298.78 o                         
  -6   8   8        176.37        161.67        54.58 o                         
  -5   8   8         36.77         10.16        44.47 o                         
  -4   8   8        544.03        691.15        73.02 o                         
  -3   8   8       6042.53       6026.43       190.83 o                         
  -2   8   8       6926.11       7682.68       206.40 o                         
  -1   8   8       3655.54       3742.67       145.70 o                         
   0   8   8          3.99        -32.73        32.73 o                         
   1   8   8       3566.14       3628.12       130.15 o                         
   2   8   8       1618.54       1716.75        87.63 o                         
   3   8   8        446.20        481.53        50.90 o                         
   4   8   8        114.01        126.53        45.71 o                         
   5   8   8        158.32        174.04        51.15 o                         
   6   8   8       3876.69       3965.54       164.52 o                         
   7   8   8        491.18        578.78       101.17 o                         
   8   8   8         24.29        -10.63        49.09 o
[truncated: 427,924 more chars]
